# Supplementary material for: Crystal structure of the bis­(cyclo­hexyl­ammonium) succinate succinic acid salt adduct
Source: Acta Crystallogr E Crystallogr Commun. 2015 Jul 8;71(Pt 8):899–901. doi: 10.1107/S2056989015012621 (PMC4571351; doi:10.1107/S2056989015012621)
Supplement: Supplementary file 1 [file e-71-00899-sup1.cif]

##############################################################################
#                                                                            #
# This CIF contains the data in a paper accepted for publication in          #
# Acta Crystallographica Section E. It conforms to the requirements of       #
# Notes for Authors for Acta Crystallographica Section E, and has been       #
# peer reviewed under the auspices of the IUCr Commission on Journals.       #
#                                                                            #
# Full details of the Crystallographic Information File format               #
# are given in the paper "The Crystallographic Information File (CIF):       #
# a New Standard Archive File for Crystallography" by S. R. Hall, F. H.      #
# Allen and I. D. Brown [Acta Cryst. (1991), A47, 655-685].                  #
#                                                                            #
# The current version of the core CIF dictionary is obtainable from          #
# ftp://ftp.iucr.org/pub/cif_core.dic.                                       #
#                                                                            #
# Software is freely available for graphical display of the structure(s)     #
# in this CIF. For information consult the CIF software page                 #
# http://www.iucr.org/resources/cif/software.                                #
#                                                                            #
# This file may be used for bona fide research purposes within the           #
# scientific community so long as proper attribution is given to the journal # 
# article from which it was obtained.                                        #
#                                                                            #
##############################################################################
data_global
_audit_creation_method     'winGX routine cif_update'
_audit_conform_dict_name     cif_core.dic
_audit_conform_dict_version     2.2
_journal_date_recd_electronic     2015-05-30
_journal_date_accepted     2015-06-30
_journal_name_full     'Acta Crystallographica, Section E'
_journal_year     2015
_journal_volume     71
_journal_issue      8
_journal_page_first     899
_journal_page_last     901
_journal_paper_category     GO
_journal_paper_doi     10.1107/S2056989015012621
_journal_coeditor_code     ZS2336
_publ_contact_author_name     'Cattey, H\'el\`ene'
_publ_contact_author_address
;
ICMUB UMR 6302
Universit\'e de Bourgogne
Facult\'e des Sciences
9 Avenue Alain Savary
21000 DIJON
France
;
_publ_contact_author_email     'hcattey@u-bourgogne.fr, modousarr41@gmail.com'
_publ_contact_author_fax     '+33-0380393835'
_publ_contact_author_phone     '+33-0380393665'
_publ_section_title
;
Crystal structure of the bis(cyclohexylammonium) succinate succinic acid salt
adduct
;
loop_
    _publ_author_name
    _publ_author_address
    'Sarr, Modou'
;
Laboratoire de Chimie Min\'erale et Analytique (LACHIMIA)
D\'epartement de Chimie
Facult\'e des Sciences et Techniques
Universit\'e Cheikh Anta Diop
Dakar
Senegal
;
    'Diasse-Sarr, Aminata'
;
Laboratoire de Chimie Min\'erale et Analytique (LACHIMIA)
D\'epartement de Chimie
Facult\'e des Sciences et Techniques
Universit\'e Cheikh Anta Diop
Dakar
Senegal
;
    'Diop, Libasse'
;
Laboratoire de Chimie Min\'erale et Analytique (LACHIMIA)
D\'epartement de Chimie
Facult\'e des Sciences et Techniques
Universit\'e Cheikh Anta Diop
Dakar
Senegal
;
    'Plasseraud, Laurent'
;
ICMUB UMR 6302
Universit\'e de Bourgogne Franche-Comt\'e
Facult\'e des Sciences
9 avenue Alain Savary
21000 Dijon
France
;
    'Cattey, H\'el\`ene'
;
ICMUB UMR 6302
Universit\'e de Bourgogne Franche-Comt\'e
Facult\'e des Sciences
9 avenue Alain Savary
21000 Dijon
France
;
_publ_section_synopsis
;
The title salt adduct comprises two cyclohexylammonium cations, one succinate
anion and one molecule of succinic acid, linked together through
intermolecular hydrogen-bonding interactions giving a two-dimensional
layer-like self-assembly lying parallel to (010).
;
data_I
_database_code_depnum_ccdc_archive 'CCDC 1409738'
_audit_creation_method
;
Olex2 1.2
(compiled 2015.01.26 svn.r3150 for OlexSys, GUI svn.r4998)
;
_publ_contact_author_name     'Cattey, H.'
_publ_contact_author_address
;
Sciences Faculty Mirande 9 Avenue Alain Savary
DIJON
21000
;
_publ_contact_author_email     hcattey@u-bourgogne.fr
_publ_contact_author_phone     '+33 (0)3 80 39 36 65'
_chemical_name_systematic
;
Bis(cyclohexylammonium) succinate succinic acid
;
_chemical_name_common     ?
_chemical_formula_moiety     '2(C6 H14 N +), C4 H4 O4 2-, C4 H6 O4'
_chemical_formula_sum     'C20 H38 N2 O8'
_chemical_formula_iupac     '2C6 H14 N +, C4 H4 O4 2-, C4 H6 O4'
_chemical_formula_weight     434.52
_chemical_melting_point     ?
_shelx_space_group_comment
;
The symmetry employed for this SHELXL refinement is uniquely defined
by the following loop, which should always be used as a source of
symmetry information in preference to the above space-group names.
They are only intended as comments.
;
_space_group_crystal_system     triclinic
_space_group_name_H-M_alt     'P -1'
_space_group_name_Hall     '-P 1'
loop_
    _space_group_symop_operation_xyz
    'x, y, z'
    '-x, -y, -z'
_cell_length_a     9.5147(5)
_cell_length_b     10.4479(6)
_cell_length_c     11.4082(6)
_cell_angle_alpha     96.789(2)
_cell_angle_beta     93.287(2)
_cell_angle_gamma     90.945(2)
_cell_volume     1123.96(11)
_cell_formula_units_Z     2
_cell_measurement_reflns_used     9937
_cell_measurement_theta_min     2.50
_cell_measurement_theta_max     27.59
_cell_measurement_temperature     115
_exptl_crystal_description     prism
_exptl_crystal_colour     colourless
_exptl_crystal_size_max     0.5
_exptl_crystal_size_mid     0.3
_exptl_crystal_size_min     0.25
_exptl_crystal_density_diffrn     1.284
_exptl_crystal_density_meas     ?
_exptl_crystal_density_method     ?
_exptl_crystal_F_000     472
_exptl_absorpt_coefficient_mu     0.098
_exptl_absorpt_correction_type     multi-scan
_exptl_absorpt_process_details
;
(SADABS; Bruker, 2014)
;
_shelx_estimated_absorpt_T_min     ?
_shelx_estimated_absorpt_T_max     ?
_exptl_absorpt_correction_T_min     0.7101
_exptl_absorpt_correction_T_max     0.7456
_exptl_special_details
;
SADABS (Bruker, 2014) was used for absorption correction.
wR2(int) was 0.0455 before and 0.0417 after correction.
The ratio of minimum to maximum transmission is 0.9524.
The \l/2 correction factor is 0.0015.
;
_diffrn_ambient_temperature     115
_diffrn_radiation_type     'Mo K\a~1~'
_diffrn_radiation_wavelength     0.71073
_diffrn_radiation_monochromator     graphite
_diffrn_measurement_device_type     'Nonius Kappa APEXII'
_diffrn_measurement_device     '\k-geometry diffractometer'
_diffrn_measurement_method     '\f and \w scans'
_diffrn_detector_area_resol_mean     ?
_diffrn_reflns_number     30513
_diffrn_reflns_av_R_equivalents     0.0300
_diffrn_reflns_theta_min     2.819
_diffrn_reflns_theta_max     27.617
_diffrn_reflns_theta_full     25.242
_diffrn_measured_fraction_theta_max     0.993
_diffrn_measured_fraction_theta_full     0.998
_diffrn_reflns_limit_h_min     -12
_diffrn_reflns_limit_h_max     12
_diffrn_reflns_limit_k_min     -13
_diffrn_reflns_limit_k_max     13
_diffrn_reflns_limit_l_min     -14
_diffrn_reflns_limit_l_max     14
_diffrn_standards_number     0
_refine_special_details     ?
_reflns_number_total     5190
_reflns_number_gt     4273
_reflns_threshold_expression     'I > 2\s(I)'
_refine_ls_structure_factor_coef     Fsqd
_refine_ls_matrix_type     full
_refine_ls_R_factor_all     0.0551
_refine_ls_R_factor_gt     0.0427
_refine_ls_wR_factor_gt     0.1076
_refine_ls_wR_factor_ref     0.1152
_refine_ls_goodness_of_fit_ref     1.029
_refine_ls_restrained_S_all     1.029
_refine_ls_number_reflns     5190
_refine_ls_number_parameters     275
_refine_ls_number_restraints     0
_refine_ls_hydrogen_treatment     constr
_refine_ls_weighting_scheme     calc
_refine_ls_weighting_details
              'w=1/[\s^2^(Fo^2^)+(0.0536P)^2^+0.7240P] where P=(Fo^2^+2Fc^2^)/3'
_atom_sites_solution_hydrogens     geom
_atom_sites_solution_primary     ?
_atom_sites_solution_secondary     ?
_refine_ls_shift/su_max     0.000
_refine_ls_shift/su_mean     0.000
_refine_diff_density_max     0.383
_refine_diff_density_min     -0.518
_refine_ls_extinction_method     none
_refine_ls_extinction_coef     .
loop_
    _atom_type_symbol
    _atom_type_description
    _atom_type_scat_dispersion_real
    _atom_type_scat_dispersion_imag
    _atom_type_scat_source
    'C' 'C' 0.0033 0.0016
                         'International Tables Vol C Tables 4.2.6.8 and 6.1.1.4'
    'H' 'H' 0.0000 0.0000
                         'International Tables Vol C Tables 4.2.6.8 and 6.1.1.4'
    'N' 'N' 0.0061 0.0033
                         'International Tables Vol C Tables 4.2.6.8 and 6.1.1.4'
    'O' 'O' 0.0106 0.0060
                         'International Tables Vol C Tables 4.2.6.8 and 6.1.1.4'
_computing_data_collection
;
APEX2 (Bruker, 2014)
;
_computing_cell_refinement
;
SAINT (Bruker, 2014)
;
_computing_data_reduction
;
SAINT (Bruker, 2014)
;
_computing_structure_solution
;
SHELXS2014 (Sheldrick, 2008)
;
_computing_structure_refinement
;
SHELXL2014 (Sheldrick, 2015)
;
_computing_molecular_graphics
;
OLEX2 (Dolomanov <i>et al.</i>, 2009) and Mercury (Macrae <i>et al.</i>,
2008)
;
_computing_publication_material
;
OLEX2 (Dolomanov <i>et al.</i>, 2009)
;
loop_
    _atom_site_type_symbol
    _atom_site_label
    _atom_site_fract_x
    _atom_site_fract_y
    _atom_site_fract_z
    _atom_site_U_iso_or_equiv
    _atom_site_adp_type
    _atom_site_calc_flag
    _atom_site_occupancy
    _atom_site_disorder_assembly
    _atom_site_disorder_group
    C C1 0.04814(14) 0.86382(12) 0.43156(12) 0.0110(3) Uani d 1 . .
    C C2 0.17149(14) 0.86205(13) 0.52171(12) 0.0121(3) Uani d 1 . .
    H H2D 0.1609 0.7851 0.5637 0.015 Uiso calc 1 . .
    H H2E 0.1672 0.9390 0.5809 0.015 Uiso calc 1 . .
    C C3 0.31605(14) 0.86030(13) 0.47093(12) 0.0123(3) Uani d 1 . .
    H H3A 0.3271 0.7759 0.4233 0.015 Uiso calc 1 . .
    H H3B 0.3203 0.9277 0.4170 0.015 Uiso calc 1 . .
    C C4 0.43892(14) 0.88243(12) 0.56279(11) 0.0105(3) Uani d 1 . .
    C C5 0.64831(14) 1.09068(14) 0.85914(12) 0.0136(3) Uani d 1 . .
    C C6 0.76641(15) 1.09519(14) 0.95460(12) 0.0158(3) Uani d 1 . .
    H H6A 0.7804 1.1849 0.9931 0.019 Uiso calc 1 . .
    H H6B 0.8548 1.0686 0.9180 0.019 Uiso calc 1 . .
    C C7 0.73497(15) 1.00706(14) 1.04801(12) 0.0166(3) Uani d 1 . .
    H H7A 0.6473 1.0346 1.0854 0.020 Uiso calc 1 . .
    H H7B 0.7193 0.9177 1.0092 0.020 Uiso calc 1 . .
    C C8 0.85386(15) 1.00936(14) 1.14279(12) 0.0147(3) Uani d 1 . .
    C C9 0.19496(14) 0.31479(13) 0.29397(12) 0.0137(3) Uani d 1 . .
    H H9 0.2923 0.3391 0.3279 0.016 Uiso calc 1 . .
    C C10 0.18667(19) 0.33296(15) 0.16317(13) 0.0240(3) Uani d 1 . .
    H H10A 0.0932 0.3024 0.1270 0.029 Uiso calc 1 . .
    H H10B 0.2592 0.2806 0.1225 0.029 Uiso calc 1 . .
    C C11 0.2096(2) 0.47517(16) 0.14622(15) 0.0293(4) Uani d 1 . .
    H H11A 0.3081 0.5016 0.1719 0.035 Uiso calc 1 . .
    H H11B 0.1955 0.4849 0.0611 0.035 Uiso calc 1 . .
    C C12 0.11074(19) 0.56320(15) 0.21517(15) 0.0263(4) Uani d 1 . .
    H H12A 0.0131 0.5463 0.1814 0.032 Uiso calc 1 . .
    H H12B 0.1362 0.6541 0.2081 0.036(5) Uiso calc 1 . .
    C C13 0.1185(2) 0.54188(15) 0.34496(15) 0.0272(4) Uani d 1 . .
    H H13A 0.0479 0.5956 0.3868 0.033 Uiso calc 1 . .
    H H13B 0.2129 0.5694 0.3811 0.039(6) Uiso calc 1 . .
    C C14 0.09117(17) 0.40034(14) 0.36036(14) 0.0205(3) Uani d 1 . .
    H H14A 0.1003 0.3893 0.4454 0.025 Uiso calc 1 . .
    H H14B -0.0060 0.3745 0.3302 0.025 Uiso calc 1 . .
    C C15 0.31417(15) 0.36301(13) 0.71133(12) 0.0143(3) Uani d 1 . .
    H H15 0.2123 0.3698 0.6867 0.017 Uiso calc 1 . .
    C C16 0.40040(18) 0.43583(14) 0.63179(14) 0.0208(3) Uani d 1 . .
    H H16A 0.3808 0.3989 0.5483 0.025 Uiso calc 1 . .
    H H16B 0.5020 0.4267 0.6523 0.025 Uiso calc 1 . .
    C C17 0.3636(2) 0.57889(15) 0.64653(15) 0.0275(4) Uani d 1 . .
    H H17A 0.4231 0.6258 0.5966 0.033 Uiso calc 1 . .
    H H17B 0.2640 0.5880 0.6191 0.033 Uiso calc 1 . .
    C C18 0.38570(19) 0.63880(15) 0.77466(15) 0.0264(4) Uani d 1 . .
    H H18A 0.3541 0.7291 0.7817 0.032 Uiso calc 1 . .
    H H18B 0.4873 0.6399 0.7990 0.032 Uiso calc 1 . .
    C C19 0.30447(19) 0.56390(15) 0.85661(14) 0.0245(3) Uani d 1 . .
    H H19A 0.2023 0.5748 0.8406 0.029 Uiso calc 1 . .
    H H19B 0.3290 0.5998 0.9397 0.029 Uiso calc 1 . .
    C C20 0.33692(17) 0.41964(14) 0.84057(13) 0.0196(3) Uani d 1 . .
    H H20A 0.4358 0.4075 0.8682 0.024 Uiso calc 1 . .
    H H20B 0.2751 0.3734 0.8893 0.024 Uiso calc 1 . .
    N N1 0.16561(12) 0.17671(11) 0.30888(10) 0.0136(2) Uani d 1 . .
    H H1A 0.2281 0.1259 0.2689 0.020 Uiso calc 1 . .
    H H1B 0.1743 0.1663 0.3870 0.020 Uiso calc 1 . .
    H H1C 0.0765 0.1539 0.2798 0.020 Uiso calc 1 . .
    N N2 0.35079(12) 0.22343(11) 0.69782(10) 0.0130(2) Uani d 1 . .
    H H2A 0.2985 0.1808 0.7459 0.020 Uiso calc 1 . .
    H H2B 0.3322 0.1890 0.6213 0.020 Uiso calc 1 . .
    H H2C 0.4439 0.2157 0.7181 0.020 Uiso calc 1 . .
    O O1 0.07729(10) 0.90365(10) 0.33203(8) 0.0147(2) Uani d 1 . .
    H H1 0.0031 0.9042 0.2885 0.022 Uiso calc 1 . .
    O O2 -0.07178(10) 0.83211(10) 0.45502(9) 0.0148(2) Uani d 1 . .
    O O3 0.55754(10) 0.84347(9) 0.54021(8) 0.0145(2) Uani d 1 . .
    O O4 0.41065(10) 0.94748(10) 0.66222(8) 0.0139(2) Uani d 1 . .
    H H4 0.4842 0.9578 0.7069 0.021 Uiso calc 1 . .
    O O5 0.61844(10) 0.97769(10) 0.80258(9) 0.0159(2) Uani d 1 . .
    O O6 0.58720(12) 1.19027(11) 0.84010(10) 0.0241(3) Uani d 1 . .
    O O7 0.93003(13) 1.10688(11) 1.16655(11) 0.0292(3) Uani d 1 . .
    O O8 0.86738(10) 0.90635(10) 1.19411(9) 0.0159(2) Uani d 1 . .
loop_
    _atom_site_aniso_label
    _atom_site_aniso_U_11
    _atom_site_aniso_U_22
    _atom_site_aniso_U_33
    _atom_site_aniso_U_12
    _atom_site_aniso_U_13
    _atom_site_aniso_U_23
    C1 0.0143(6) 0.0071(6) 0.0113(6) 0.0018(5) -0.0007(5) 0.0001(5)
    C2 0.0118(6) 0.0142(6) 0.0105(6) 0.0015(5) -0.0020(5) 0.0029(5)
    C3 0.0121(6) 0.0137(6) 0.0105(6) -0.0015(5) -0.0017(5) -0.0002(5)
    C4 0.0130(6) 0.0074(6) 0.0113(6) -0.0017(5) -0.0006(5) 0.0031(5)
    C5 0.0138(6) 0.0176(7) 0.0093(6) 0.0000(5) -0.0018(5) 0.0017(5)
    C6 0.0165(7) 0.0185(7) 0.0119(6) -0.0021(5) -0.0059(5) 0.0031(5)
    C7 0.0166(7) 0.0190(7) 0.0138(7) -0.0046(5) -0.0072(5) 0.0048(6)
    C8 0.0153(7) 0.0176(7) 0.0111(6) -0.0014(5) -0.0031(5) 0.0032(5)
    C9 0.0147(6) 0.0109(6) 0.0149(7) -0.0021(5) 0.0003(5) 0.0001(5)
    C10 0.0407(9) 0.0163(7) 0.0154(7) 0.0000(7) 0.0091(7) 0.0005(6)
    C11 0.0479(11) 0.0200(8) 0.0221(8) -0.0010(7) 0.0161(8) 0.0054(6)
    C12 0.0346(9) 0.0148(7) 0.0316(9) 0.0006(6) 0.0066(7) 0.0092(6)
    C13 0.0420(10) 0.0125(7) 0.0282(9) 0.0022(7) 0.0164(7) 0.0003(6)
    C14 0.0277(8) 0.0149(7) 0.0202(7) 0.0020(6) 0.0111(6) 0.0032(6)
    C15 0.0166(7) 0.0105(6) 0.0160(7) 0.0019(5) 0.0013(5) 0.0020(5)
    C16 0.0311(8) 0.0145(7) 0.0183(7) 0.0034(6) 0.0094(6) 0.0039(6)
    C17 0.0462(10) 0.0143(7) 0.0253(8) 0.0067(7) 0.0153(7) 0.0089(6)
    C18 0.0382(9) 0.0114(7) 0.0307(9) -0.0004(6) 0.0132(7) 0.0016(6)
    C19 0.0376(9) 0.0140(7) 0.0222(8) 0.0007(6) 0.0119(7) -0.0007(6)
    C20 0.0316(8) 0.0128(7) 0.0150(7) -0.0003(6) 0.0061(6) 0.0017(5)
    N1 0.0130(5) 0.0120(6) 0.0153(6) -0.0004(4) -0.0031(4) 0.0018(4)
    N2 0.0138(6) 0.0105(5) 0.0142(6) -0.0004(4) -0.0020(4) 0.0004(4)
    O1 0.0121(5) 0.0206(5) 0.0120(5) -0.0005(4) -0.0039(4) 0.0060(4)
    O2 0.0121(5) 0.0173(5) 0.0153(5) -0.0013(4) -0.0007(4) 0.0039(4)
    O3 0.0123(5) 0.0159(5) 0.0146(5) 0.0019(4) -0.0007(4) -0.0001(4)
    O4 0.0119(5) 0.0177(5) 0.0108(5) 0.0013(4) -0.0039(4) -0.0014(4)
    O5 0.0162(5) 0.0163(5) 0.0138(5) 0.0011(4) -0.0053(4) -0.0008(4)
    O6 0.0271(6) 0.0190(5) 0.0241(6) 0.0059(4) -0.0117(5) -0.0001(4)
    O7 0.0322(6) 0.0232(6) 0.0313(6) -0.0134(5) -0.0216(5) 0.0127(5)
    O8 0.0155(5) 0.0179(5) 0.0147(5) -0.0013(4) -0.0046(4) 0.0064(4)
_geom_special_details
;
All e.s.d.'s (except the e.s.d. in the dihedral angle between two l.s. planes)
are estimated using the full covariance matrix. The cell e.s.d.'s are taken
into account individually in the estimation of e.s.d.'s in distances, angles
and torsion angles; correlations between e.s.d.'s in cell parameters are only
used when they are defined by crystal symmetry. An approximate (isotropic)
treatment of cell e.s.d.'s is used for estimating e.s.d.'s involving l.s.
planes.
;
loop_
    _geom_bond_atom_site_label_1
    _geom_bond_atom_site_label_2
    _geom_bond_site_symmetry_2
    _geom_bond_distance
    _geom_bond_publ_flag
    C1 C2 . 1.5174(18) ?
    C1 O1 . 1.2974(17) ?
    C1 O2 . 1.2356(17) ?
    C2 H2D . 0.9900 ?
    C2 H2E . 0.9900 ?
    C2 C3 . 1.5224(19) ?
    C3 H3A . 0.9900 ?
    C3 H3B . 0.9900 ?
    C3 C4 . 1.5204(18) ?
    C4 O3 . 1.2367(17) ?
    C4 O4 . 1.2961(16) ?
    C5 C6 . 1.5155(18) ?
    C5 O5 . 1.2955(17) ?
    C5 O6 . 1.2356(18) ?
    C6 H6A . 0.9900 ?
    C6 H6B . 0.9900 ?
    C6 C7 . 1.527(2) ?
    C7 H7A . 0.9900 ?
    C7 H7B . 0.9900 ?
    C7 C8 . 1.5172(18) ?
    C8 O7 . 1.2348(18) ?
    C8 O8 . 1.2894(17) ?
    C9 H9 . 1.0000 ?
    C9 C10 . 1.524(2) ?
    C9 C14 . 1.517(2) ?
    C9 N1 . 1.4961(17) ?
    C10 H10A . 0.9900 ?
    C10 H10B . 0.9900 ?
    C10 C11 . 1.534(2) ?
    C11 H11A . 0.9900 ?
    C11 H11B . 0.9900 ?
    C11 C12 . 1.514(2) ?
    C12 H12A . 0.9900 ?
    C12 H12B . 0.9900 ?
    C12 C13 . 1.521(2) ?
    C13 H13A . 0.9900 ?
    C13 H13B . 0.9900 ?
    C13 C14 . 1.530(2) ?
    C14 H14A . 0.9900 ?
    C14 H14B . 0.9900 ?
    C15 H15 . 1.0000 ?
    C15 C16 . 1.518(2) ?
    C15 C20 . 1.524(2) ?
    C15 N2 . 1.4972(17) ?
    C16 H16A . 0.9900 ?
    C16 H16B . 0.9900 ?
    C16 C17 . 1.533(2) ?
    C17 H17A . 0.9900 ?
    C17 H17B . 0.9900 ?
    C17 C18 . 1.522(2) ?
    C18 H18A . 0.9900 ?
    C18 H18B . 0.9900 ?
    C18 C19 . 1.523(2) ?
    C19 H19A . 0.9900 ?
    C19 H19B . 0.9900 ?
    C19 C20 . 1.535(2) ?
    C20 H20A . 0.9900 ?
    C20 H20B . 0.9900 ?
    N1 H1A . 0.9100 ?
    N1 H1B . 0.9100 ?
    N1 H1C . 0.9100 ?
    N2 H2A . 0.9100 ?
    N2 H2B . 0.9100 ?
    N2 H2C . 0.9100 ?
    O1 H1 . 0.8400 ?
    O4 H4 . 0.8400 ?
loop_
    _geom_angle_atom_site_label_1
    _geom_angle_atom_site_label_2
    _geom_angle_atom_site_label_3
    _geom_angle_site_symmetry_1
    _geom_angle_site_symmetry_3
    _geom_angle
    _geom_angle_publ_flag
    O1 C1 C2 . . 115.61(11) ?
    O2 C1 C2 . . 120.85(12) ?
    O2 C1 O1 . . 123.51(12) ?
    C1 C2 H2D . . 108.5 ?
    C1 C2 H2E . . 108.5 ?
    C1 C2 C3 . . 115.06(11) ?
    H2D C2 H2E . . 107.5 ?
    C3 C2 H2D . . 108.5 ?
    C3 C2 H2E . . 108.5 ?
    C2 C3 H3A . . 108.6 ?
    C2 C3 H3B . . 108.6 ?
    H3A C3 H3B . . 107.6 ?
    C4 C3 C2 . . 114.67(11) ?
    C4 C3 H3A . . 108.6 ?
    C4 C3 H3B . . 108.6 ?
    O3 C4 C3 . . 120.91(12) ?
    O3 C4 O4 . . 123.68(12) ?
    O4 C4 C3 . . 115.37(11) ?
    O5 C5 C6 . . 115.35(12) ?
    O6 C5 C6 . . 120.21(13) ?
    O6 C5 O5 . . 124.44(12) ?
    C5 C6 H6A . . 109.2 ?
    C5 C6 H6B . . 109.2 ?
    C5 C6 C7 . . 111.84(12) ?
    H6A C6 H6B . . 107.9 ?
    C7 C6 H6A . . 109.2 ?
    C7 C6 H6B . . 109.2 ?
    C6 C7 H7A . . 109.2 ?
    C6 C7 H7B . . 109.2 ?
    H7A C7 H7B . . 107.9 ?
    C8 C7 C6 . . 112.13(12) ?
    C8 C7 H7A . . 109.2 ?
    C8 C7 H7B . . 109.2 ?
    O7 C8 C7 . . 119.57(13) ?
    O7 C8 O8 . . 124.26(13) ?
    O8 C8 C7 . . 116.16(12) ?
    C10 C9 H9 . . 108.7 ?
    C14 C9 H9 . . 108.7 ?
    C14 C9 C10 . . 110.73(12) ?
    N1 C9 H9 . . 108.7 ?
    N1 C9 C10 . . 110.22(11) ?
    N1 C9 C14 . . 109.86(11) ?
    C9 C10 H10A . . 109.4 ?
    C9 C10 H10B . . 109.4 ?
    C9 C10 C11 . . 111.02(13) ?
    H10A C10 H10B . . 108.0 ?
    C11 C10 H10A . . 109.4 ?
    C11 C10 H10B . . 109.4 ?
    C10 C11 H11A . . 109.1 ?
    C10 C11 H11B . . 109.1 ?
    H11A C11 H11B . . 107.8 ?
    C12 C11 C10 . . 112.56(13) ?
    C12 C11 H11A . . 109.1 ?
    C12 C11 H11B . . 109.1 ?
    C11 C12 H12A . . 109.5 ?
    C11 C12 H12B . . 109.5 ?
    C11 C12 C13 . . 110.91(14) ?
    H12A C12 H12B . . 108.0 ?
    C13 C12 H12A . . 109.5 ?
    C13 C12 H12B . . 109.5 ?
    C12 C13 H13A . . 109.3 ?
    C12 C13 H13B . . 109.3 ?
    C12 C13 C14 . . 111.59(13) ?
    H13A C13 H13B . . 108.0 ?
    C14 C13 H13A . . 109.3 ?
    C14 C13 H13B . . 109.3 ?
    C9 C14 C13 . . 110.61(12) ?
    C9 C14 H14A . . 109.5 ?
    C9 C14 H14B . . 109.5 ?
    C13 C14 H14A . . 109.5 ?
    C13 C14 H14B . . 109.5 ?
    H14A C14 H14B . . 108.1 ?
    C16 C15 H15 . . 108.4 ?
    C16 C15 C20 . . 111.50(12) ?
    C20 C15 H15 . . 108.4 ?
    N2 C15 H15 . . 108.4 ?
    N2 C15 C16 . . 110.23(11) ?
    N2 C15 C20 . . 109.86(11) ?
    C15 C16 H16A . . 109.6 ?
    C15 C16 H16B . . 109.6 ?
    C15 C16 C17 . . 110.12(12) ?
    H16A C16 H16B . . 108.2 ?
    C17 C16 H16A . . 109.6 ?
    C17 C16 H16B . . 109.6 ?
    C16 C17 H17A . . 109.3 ?
    C16 C17 H17B . . 109.3 ?
    H17A C17 H17B . . 107.9 ?
    C18 C17 C16 . . 111.69(13) ?
    C18 C17 H17A . . 109.3 ?
    C18 C17 H17B . . 109.3 ?
    C17 C18 H18A . . 109.4 ?
    C17 C18 H18B . . 109.4 ?
    C17 C18 C19 . . 111.36(14) ?
    H18A C18 H18B . . 108.0 ?
    C19 C18 H18A . . 109.4 ?
    C19 C18 H18B . . 109.4 ?
    C18 C19 H19A . . 109.2 ?
    C18 C19 H19B . . 109.2 ?
    C18 C19 C20 . . 112.09(13) ?
    H19A C19 H19B . . 107.9 ?
    C20 C19 H19A . . 109.2 ?
    C20 C19 H19B . . 109.2 ?
    C15 C20 C19 . . 111.06(12) ?
    C15 C20 H20A . . 109.4 ?
    C15 C20 H20B . . 109.4 ?
    C19 C20 H20A . . 109.4 ?
    C19 C20 H20B . . 109.4 ?
    H20A C20 H20B . . 108.0 ?
    C9 N1 H1A . . 109.5 ?
    C9 N1 H1B . . 109.5 ?
    C9 N1 H1C . . 109.5 ?
    H1A N1 H1B . . 109.5 ?
    H1A N1 H1C . . 109.5 ?
    H1B N1 H1C . . 109.5 ?
    C15 N2 H2A . . 109.5 ?
    C15 N2 H2B . . 109.5 ?
    C15 N2 H2C . . 109.5 ?
    H2A N2 H2B . . 109.5 ?
    H2A N2 H2C . . 109.5 ?
    H2B N2 H2C . . 109.5 ?
    C1 O1 H1 . . 109.5 ?
    C4 O4 H4 . . 109.5 ?
loop_
    _geom_torsion_atom_site_label_1
    _geom_torsion_atom_site_label_2
    _geom_torsion_atom_site_label_3
    _geom_torsion_atom_site_label_4
    _geom_torsion_site_symmetry_1
    _geom_torsion_site_symmetry_2
    _geom_torsion_site_symmetry_3
    _geom_torsion_site_symmetry_4
    _geom_torsion
    _geom_torsion_publ_flag
    C1 C2 C3 C4 . . . . 169.67(11) ?
    C2 C3 C4 O3 . . . . 156.32(12) ?
    C2 C3 C4 O4 . . . . -25.91(16) ?
    C5 C6 C7 C8 . . . . 179.04(12) ?
    C6 C7 C8 O7 . . . . 28.2(2) ?
    C6 C7 C8 O8 . . . . -152.14(13) ?
    C9 C10 C11 C12 . . . . -54.0(2) ?
    C10 C9 C14 C13 . . . . -57.37(17) ?
    C10 C11 C12 C13 . . . . 53.3(2) ?
    C11 C12 C13 C14 . . . . -54.75(19) ?
    C12 C13 C14 C9 . . . . 57.21(19) ?
    C14 C9 C10 C11 . . . . 55.57(18) ?
    C15 C16 C17 C18 . . . . 56.77(19) ?
    C16 C15 C20 C19 . . . . 55.77(17) ?
    C16 C17 C18 C19 . . . . -54.8(2) ?
    C17 C18 C19 C20 . . . . 53.0(2) ?
    C18 C19 C20 C15 . . . . -53.40(19) ?
    C20 C15 C16 C17 . . . . -57.25(17) ?
    N1 C9 C10 C11 . . . . 177.34(13) ?
    N1 C9 C14 C13 . . . . -179.35(13) ?
    N2 C15 C16 C17 . . . . -179.55(13) ?
    N2 C15 C20 C19 . . . . 178.28(12) ?
    O1 C1 C2 C3 . . . . -20.75(17) ?
    O2 C1 C2 C3 . . . . 161.07(12) ?
    O5 C5 C6 C7 . . . . -58.22(17) ?
    O6 C5 C6 C7 . . . . 121.41(15) ?
loop_
    _geom_hbond_atom_site_label_D
    _geom_hbond_atom_site_label_H
    _geom_hbond_atom_site_label_A
    _geom_hbond_site_symmetry_A
    _geom_hbond_distance_DH
    _geom_hbond_distance_HA
    _geom_hbond_distance_DA
    _geom_hbond_angle_DHA
    N1 H1A O5 2_666 0.91 1.99 2.8923(16) 173
    N1 H1B O2 2_566 0.91 2.10 2.8969(16) 146
    N1 H1C O7 1_444 0.91 1.86 2.7279(15) 158
    N2 H2A O8 2_667 0.91 2.00 2.8746(16) 160
    N2 H2B O3 2_666 0.91 2.17 2.9098(15) 138
    N2 H2C O6 1_545 0.91 1.94 2.7485(15) 148
    O1 H1 O8 1_454 0.84 1.64 2.4734(13) 175
    O4 H4 O5 . 0.84 1.63 2.4636(13) 175
_shelx_hkl_file
;
  -1   0   0    0.03    0.03
  -1   0   0   -0.06    0.02
  -1   0   0   -0.06    0.04
  -1   0   0    0.05    0.04
  -1   0   0   -0.07    0.02
  -1   0   0   -0.06    0.03
   1   0   0   -0.05    0.02
   1   0   0   -0.11    0.04
   1   0   0   -0.05    0.02
   1   0   0   -0.03    0.03
   1   0   0   -0.01    0.03
   1   0   0   -0.03    0.04
  -2   0   0   35.70    1.03
  -2   0   0   35.98    1.07
  -2   0   0   36.10    1.07
  -2   0   0   36.03    0.98
  -2   0   0   35.35    1.03
  -2   0   0   34.86    1.07
   2   0   0   36.21    1.03
   2   0   0   36.13    0.98
   2   0   0   36.91    1.07
   2   0   0   33.11    1.06
   2   0   0   36.18    1.04
   2   0   0   34.72    1.08
  -3   0   0    4.95    0.29
  -3   0   0    5.36    0.24
  -3   0   0    4.20    0.25
  -3   0   0    5.29    0.29
  -3   0   0    5.28    0.28
  -3   0   0    5.67    0.32
   3   0   0    5.09    0.26
   3   0   0    5.39    0.24
   3   0   0    5.59    0.27
   3   0   0    4.96    0.28
   3   0   0    5.31    0.34
   3   0   0    5.29    0.30
  -4   0   0  418.14   11.30
  -4   0   0  425.66   11.17
  -4   0   0  423.96   10.80
  -4   0   0  441.43   11.47
  -4   0   0  416.62   11.62
  -4   0   0  407.21   11.45
   4   0   0  409.15   11.46
   4   0   0  436.86   11.63
   4   0   0  406.31   10.79
   4   0   0  406.69   10.79
   4   0   0  412.93   11.64
   4   0   0  420.98   11.30
   4   0   0  426.17   11.46
  -5   0   0    3.08    0.31
  -5   0   0    3.47    0.35
  -5   0   0    2.69    0.25
  -5   0   0    2.82    0.27
  -5   0   0    2.96    0.24
  -5   0   0    2.72    0.28
   5   0   0    2.80    0.33
   5   0   0    2.97    0.26
   5   0   0    3.23    0.28
   5   0   0    3.03    0.29
   5   0   0    2.95    0.26
   5   0   0    3.14    0.23
   5   0   0    2.56    0.29
  -6   0   0   16.14    0.58
  -6   0   0   14.92    0.68
  -6   0   0   15.65    0.63
  -6   0   0   17.72    0.77
  -6   0   0   15.29    0.71
  -6   0   0   16.49    0.64
   6   0   0   14.98    0.65
   6   0   0   16.96    0.75
   6   0   0   15.54    0.64
   6   0   0   16.32    0.70
   6   0   0   16.07    0.69
   6   0   0   16.99    0.57
   6   0   0   15.67    0.64
  -7   0   0    3.12    0.34
  -7   0   0    2.89    0.38
  -7   0   0    2.92    0.36
  -7   0   0    2.62    0.26
  -7   0   0    3.36    0.35
   7   0   0    3.05    0.31
   7   0   0    2.93    0.32
   7   0   0    2.84    0.26
   7   0   0    3.12    0.37
   7   0   0    2.52    0.33
  -8   0   0   21.05    0.83
  -8   0   0   19.59    0.88
  -8   0   0   20.06    0.73
  -8   0   0   19.71    0.95
   8   0   0   19.25    0.85
   8   0   0   19.63    0.83
   8   0   0   20.24    0.73
   8   0   0   20.14    0.84
   8   0   0   19.59    0.91
  -9   0   0    0.54    0.39
  -9   0   0    0.53    0.34
  -9   0   0    0.43    0.20
  -9   0   0    0.60    0.26
   9   0   0    0.52    0.28
   9   0   0    1.01    0.23
   9   0   0    0.90    0.27
   9   0   0    0.41    0.34
   9   0   0    0.76    0.31
 -10   0   0    0.39    0.43
 -10   0   0    0.60    0.38
  10   0   0    0.66    0.29
  10   0   0    0.92    0.36
  10   0   0    0.78    0.31
 -11   0   0   -0.44    0.33
 -11   0   0    0.18    0.33
  11   0   0    0.11    0.31
  11   0   0    0.49    0.46
 -12   0   0    3.78    0.59
 -12   0   0    3.95    0.59
  12   0   0    3.39    0.66
  12  -1   0    8.65    0.86
 -12   1   0    7.79    0.76
 -12   1   0    8.07    0.80
  11  -1   0    0.40    0.44
  11  -1   0   -0.01    0.32
 -11   1   0    0.69    0.42
 -11   1   0    0.55    0.36
  10  -1   0   31.40    1.40
  10  -1   0   33.41    1.23
  10  -1   0   32.25    1.18
 -10   1   0   30.70    1.36
 -10   1   0   31.20    1.33
   9  -1   0    7.83    0.52
   9  -1   0    8.00    0.61
   9  -1   0    7.74    0.51
   9  -1   0    9.40    0.68
  -9   1   0    8.25    0.69
  -9   1   0    7.13    0.57
  -9   1   0    7.05    0.43
   8  -1   0    8.53    0.55
   8  -1   0    8.64    0.53
   8  -1   0    8.24    0.59
   8  -1   0   10.19    0.66
  -8   1   0    9.14    0.69
  -8   1   0    8.44    0.57
  -8   1   0    9.27    0.45
   7  -1   0   20.07    0.81
   7  -1   0   19.89    0.90
   7  -1   0   20.03    0.76
   7  -1   0   19.66    0.79
  -7   1   0   19.44    0.83
  -7   1   0   19.16    0.68
  -7   1   0   18.95    0.77
  -7   1   0   17.99    0.83
   6  -1   0   39.56    1.36
   6  -1   0   40.72    1.31
   6  -1   0   38.73    1.30
   6  -1   0   42.47    1.27
   6  -1   0   39.64    1.36
   6  -1   0   41.07    1.40
  -6   1   0   41.71    1.19
  -6   1   0   38.70    1.36
  -6   1   0   38.05    1.35
  -6   1   0   43.36    1.39
  -6   1   0   41.49    1.29
   5  -1   0    1.81    0.23
   5  -1   0    1.63    0.22
   5  -1   0    2.00    0.25
   5  -1   0    2.18    0.23
   5  -1   0    1.36    0.23
   5  -1   0    2.15    0.25
  -5   1   0    1.66    0.24
  -5   1   0    1.72    0.27
  -5   1   0    1.66    0.17
  -5   1   0    2.54    0.28
  -5   1   0    1.80    0.22
   4  -1   0   32.59    1.05
   4  -1   0   31.17    0.95
   4  -1   0   33.60    1.00
   4  -1   0   30.49    1.00
   4  -1   0   32.69    1.04
   4  -1   0   29.84    1.02
  -4   1   0   32.01    0.97
  -4   1   0   31.25    1.05
  -4   1   0   30.64    0.89
  -4   1   0   29.09    1.01
  -4   1   0   31.14    1.03
   3  -1   0   39.95    1.22
   3  -1   0   38.98    1.23
   3  -1   0   39.86    1.17
   3  -1   0   42.48    1.26
   3  -1   0   39.72    1.16
   3  -1   0   41.81    1.24
  -3   1   0   40.93    1.26
  -3   1   0   39.14    1.23
  -3   1   0   39.76    1.17
  -3   1   0   41.12    1.22
  -3   1   0   40.35    1.23
  -3   1   0   41.54    1.11
   2  -1   0  183.12    4.98
   2  -1   0  181.41    5.06
   2  -1   0  180.70    4.98
   2  -1   0  182.69    4.90
   2  -1   0  179.15    4.70
   2  -1   0  180.73    5.06
  -2   1   0  183.80    4.69
  -2   1   0  179.29    5.06
  -2   1   0  179.67    4.98
  -2   1   0  184.83    4.70
  -2   1   0  184.39    5.06
  -2   1   0  180.52    4.98
   1  -1   0   16.48    0.48
   1  -1   0   14.48    0.48
  -1   1   0   16.06    0.46
  -1   1   0   14.60    0.47
  -1   1   0   14.41    0.47
   0  -1   0   -0.39    0.02
   0  -1   0   -0.39    0.02
   0  -1   0   -0.38    0.02
   0  -1   0   -0.40    0.03
   0   1   0   -0.29    0.03
   0   1   0   -0.41    0.02
   0   1   0   -0.37    0.03
   0   1   0   -0.39    0.02
   0   1   0   -0.37    0.02
  -1  -1   0    0.90    0.08
  -1  -1   0    1.41    0.13
  -1  -1   0    1.13    0.10
  -1  -1   0    0.83    0.11
   1   1   0    0.66    0.07
   1   1   0    1.33    0.13
   1   1   0    1.12    0.12
  -2  -1   0    3.68    0.21
  -2  -1   0    2.65    0.19
  -2  -1   0    3.97    0.26
  -2  -1   0    2.86    0.18
   2   1   0    2.59    0.20
   2   1   0    2.56    0.19
   2   1   0    4.21    0.26
   2   1   0    2.21    0.18
   2   1   0    2.62    0.19
  -3  -1   0    3.17    0.24
  -3  -1   0    3.23    0.21
  -3  -1   0    3.42    0.21
  -3  -1   0    3.40    0.25
  -3  -1   0    2.84    0.21
  -3  -1   0    3.46    0.25
   3   1   0    2.97    0.22
   3   1   0    3.39    0.26
   3   1   0    3.44    0.24
   3   1   0    3.54    0.25
   3   1   0    3.53    0.21
   3   1   0    3.48    0.24
  -4  -1   0    0.46    0.17
  -4  -1   0    0.72    0.18
  -4  -1   0    1.27    0.20
   4   1   0    1.27    0.20
   4   1   0    0.43    0.17
   4   1   0    0.83    0.18
   4   1   0    0.55    0.15
  -5  -1   0   25.49    0.80
  -5  -1   0   26.50    0.88
  -5  -1   0   24.51    0.86
  -5  -1   0   23.85    0.90
  -5  -1   0   25.77    0.95
  -5  -1   0   25.72    0.89
   5   1   0   25.88    0.80
   5   1   0   26.50    0.88
   5   1   0   26.27    0.92
   5   1   0   24.70    0.94
   5   1   0   26.39    0.90
   5   1   0   24.43    0.88
  -6  -1   0   12.64    0.62
  -6  -1   0   12.20    0.57
  -6  -1   0   12.31    0.61
  -6  -1   0   11.96    0.58
  -6  -1   0   12.01    0.49
   6   1   0   13.71    0.67
   6   1   0   13.02    0.58
   6   1   0   11.78    0.55
   6   1   0   12.45    0.56
   6   1   0   13.10    0.51
   6   1   0   12.64    0.61
   6   1   0   13.60    0.68
   6   1   0   13.82    0.62
  -7  -1   0    0.83    0.23
  -7  -1   0    0.74    0.26
  -7  -1   0    0.65    0.20
  -7  -1   0    0.51    0.25
   7   1   0    0.41    0.25
   7   1   0    0.79    0.26
   7   1   0    0.03    0.26
   7   1   0    0.33    0.24
   7   1   0    0.62    0.21
  -8  -1   0    0.93    0.32
  -8  -1   0    1.12    0.39
  -8  -1   0    0.49    0.22
  -8  -1   0    0.51    0.27
   8   1   0    0.52    0.37
   8   1   0    0.97    0.27
   8   1   0    0.24    0.31
   8   1   0    0.54    0.25
   8   1   0    0.29    0.22
  -9  -1   0    9.58    0.51
  -9  -1   0   10.50    0.62
  -9  -1   0   10.89    0.69
  -9  -1   0    9.17    0.65
   9   1   0   10.33    0.53
   9   1   0   10.85    0.70
   9   1   0    9.70    0.57
   9   1   0   10.14    0.61
   9   1   0    9.72    0.67
 -10  -1   0   14.15    0.75
 -10  -1   0   14.41    0.84
 -10  -1   0   14.19    0.69
 -10  -1   0   14.41    0.79
  10   1   0   13.93    0.66
  10   1   0   13.92    0.75
  10   1   0   14.07    0.76
  10   1   0   14.68    0.94
 -11  -1   0    0.11    0.37
 -11  -1   0    0.62    0.32
 -11  -1   0   -0.06    0.44
  11   1   0    0.38    0.35
  11   1   0    0.15    0.30
  11   1   0    0.07    0.29
 -12  -1   0   -0.02    0.37
 -12  -1   0    0.37    0.42
  12   1   0    0.69    0.51
  12  -2   0    0.04    0.36
 -12   2   0    0.58    0.50
 -12   2   0    0.55    0.46
  11  -2   0    0.03    0.33
 -11   2   0    0.17    0.31
 -11   2   0    0.57    0.47
  10  -2   0   -0.12    0.23
  10  -2   0    0.16    0.40
  10  -2   0   -0.06    0.29
 -10   2   0   -0.39    0.39
 -10   2   0    0.21    0.28
   9  -2   0   20.48    0.90
   9  -2   0   21.86    0.86
   9  -2   0   21.24    0.95
   9  -2   0   20.95    0.99
  -9   2   0   20.74    0.98
  -9   2   0   21.44    0.99
  -9   2   0   21.30    0.77
   8  -2   0   28.35    1.00
   8  -2   0   27.47    1.12
   8  -2   0   26.89    1.18
   8  -2   0   28.39    1.07
  -8   2   0   28.28    0.92
  -8   2   0   29.30    1.19
  -8   2   0   28.12    1.18
   7  -2   0    3.48    0.39
   7  -2   0    3.30    0.31
   7  -2   0    3.07    0.33
   7  -2   0    3.45    0.38
  -7   2   0    3.56    0.34
  -7   2   0    2.96    0.43
  -7   2   0    3.96    0.45
  -7   2   0    3.47    0.27
   6  -2   0   56.93    1.81
   6  -2   0   57.86    1.88
   6  -2   0   60.67    1.88
   6  -2   0   56.01    1.77
   6  -2   0   58.77    1.74
  -6   2   0   60.77    1.76
  -6   2   0   58.27    1.89
  -6   2   0   63.38    1.90
  -6   2   0   56.48    1.87
  -6   2   0   57.00    1.64
   5  -2   0   36.80    1.20
   5  -2   0   38.67    1.29
   5  -2   0   36.96    1.23
   5  -2   0   37.66    1.27
   5  -2   0   40.33    1.29
   5  -2   0   38.12    1.17
  -5   2   0   39.76    1.30
  -5   2   0   39.70    1.23
  -5   2   0   37.45    1.17
  -5   2   0   38.03    1.26
  -5   2   0   37.56    1.10
  -5   2   0   37.88    1.27
   4  -2   0   43.04    1.41
   4  -2   0   47.59    1.43
   4  -2   0   46.10    1.40
   4  -2   0   45.87    1.33
   4  -2   0   43.48    1.35
   4  -2   0   46.34    1.45
  -4   2   0   46.96    1.44
  -4   2   0   46.72    1.40
  -4   2   0   44.61    1.27
  -4   2   0   44.45    1.41
  -4   2   0   45.78    1.35
  -4   2   0   43.64    1.43
   3  -2   0    2.62    0.25
   3  -2   0    3.06    0.24
   3  -2   0    2.81    0.23
   3  -2   0    3.01    0.23
   3  -2   0    2.53    0.22
  -3   2   0    2.70    0.25
  -3   2   0    2.84    0.25
  -3   2   0    2.56    0.26
  -3   2   0    2.93    0.24
  -3   2   0    3.09    0.23
   2  -2   0    1.24    0.11
   2  -2   0    1.47    0.20
   2  -2   0    1.53    0.18
   2  -2   0    1.88    0.19
   2  -2   0    1.37    0.16
   2  -2   0    1.21    0.16
  -2   2   0    1.34    0.18
  -2   2   0    1.41    0.17
  -2   2   0    1.48    0.16
  -2   2   0    1.31    0.20
  -2   2   0    1.32    0.15
   1  -2   0  111.04    3.08
   1  -2   0  108.94    2.90
   1  -2   0  110.16    3.14
   1  -2   0  111.42    3.08
   1  -2   0  113.72    3.11
  -1   2   0  112.32    3.08
  -1   2   0  112.71    3.14
  -1   2   0  109.76    3.00
  -1   2   0  110.07    3.11
  -1   2   0  113.22    3.08
  -1   2   0  111.61    2.99
  -1   2   0  109.09    2.90
   0  -2   0  245.49    6.92
   0  -2   0  261.40    6.83
   0  -2   0  254.81    6.58
   0  -2   0  250.87    7.00
   0  -2   0  262.79    7.00
   0  -2   0  251.59    7.15
   0   2   0  259.53    7.00
   0   2   0  263.38    7.00
   0   2   0  260.74    6.84
   0   2   0  259.16    6.93
   0   2   0  253.58    6.58
   0   2   0  258.87    7.15
  -1  -2   0  148.20    3.91
  -1  -2   0  140.35    3.78
  -1  -2   0  147.18    4.00
  -1  -2   0  144.69    3.99
  -1  -2   0  143.88    4.00
  -1  -2   0  143.48    3.96
   1   2   0  147.14    3.79
   1   2   0  142.34    3.96
   1   2   0  145.42    4.00
   1   2   0  144.45    3.91
   1   2   0  147.81    3.99
  -2  -2   0   16.71    0.58
  -2  -2   0   17.37    0.58
  -2  -2   0   17.15    0.58
  -2  -2   0   17.33    0.60
  -2  -2   0   16.14    0.53
  -2  -2   0   17.08    0.54
   2   2   0   16.48    0.54
   2   2   0   16.10    0.58
   2   2   0   16.14    0.53
   2   2   0   16.56    0.58
   2   2   0   16.46    0.59
   2   2   0   16.23    0.57
  -3  -2   0    3.59    0.27
  -3  -2   0    2.72    0.24
  -3  -2   0    3.34    0.24
  -3  -2   0    3.11    0.27
  -3  -2   0    3.50    0.24
  -3  -2   0    3.43    0.28
   3   2   0    3.31    0.21
   3   2   0    3.80    0.30
   3   2   0    3.13    0.24
   3   2   0    2.77    0.28
   3   2   0    3.10    0.23
   3   2   0    3.51    0.29
  -4  -2   0    2.27    0.22
  -4  -2   0    2.51    0.26
  -4  -2   0    2.18    0.21
  -4  -2   0    2.41    0.26
  -4  -2   0    2.59    0.26
  -4  -2   0    2.09    0.27
   4   2   0    1.99    0.24
   4   2   0    2.66    0.25
   4   2   0    2.29    0.21
   4   2   0    2.18    0.22
   4   2   0    2.42    0.26
   4   2   0    1.88    0.26
  -5  -2   0    7.13    0.37
  -5  -2   0    7.98    0.41
  -5  -2   0    7.58    0.41
  -5  -2   0    7.98    0.43
  -5  -2   0    7.62    0.44
  -5  -2   0    7.81    0.44
   5   2   0    7.69    0.45
   5   2   0    7.85    0.45
   5   2   0    8.36    0.45
   5   2   0    8.09    0.40
   5   2   0    7.83    0.47
   5   2   0    8.57    0.43
  -6  -2   0    3.09    0.31
  -6  -2   0    2.86    0.26
  -6  -2   0    3.15    0.33
  -6  -2   0    2.30    0.37
  -6  -2   0    2.45    0.32
   6   2   0    3.30    0.33
   6   2   0    2.83    0.32
   6   2   0    2.60    0.38
   6   2   0    2.94    0.27
   6   2   0    2.70    0.33
   6   2   0    2.94    0.40
  -7  -2   0   14.67    0.71
  -7  -2   0   15.10    0.71
  -7  -2   0   15.81    0.81
  -7  -2   0   15.09    0.64
   7   2   0   14.26    0.74
   7   2   0   15.99    0.71
   7   2   0   16.08    0.73
   7   2   0   16.00    0.63
  -8  -2   0   11.50    0.66
  -8  -2   0   11.70    0.65
  -8  -2   0   11.86    0.75
  -8  -2   0   11.96    0.57
   8   2   0   12.30    0.66
   8   2   0   11.60    0.68
   8   2   0   10.96    0.61
   8   2   0   10.57    0.56
   8   2   0   10.62    0.67
  -9  -2   0   24.71    1.08
  -9  -2   0   26.38    0.95
  -9  -2   0   25.01    1.17
  -9  -2   0   25.88    1.07
   9   2   0   27.09    0.95
   9   2   0   26.71    1.07
   9   2   0   25.79    1.04
   9   2   0   25.52    1.19
   9   2   0   26.49    1.09
 -10  -2   0    2.97    0.43
 -10  -2   0    1.53    0.39
 -10  -2   0    1.41    0.27
 -10  -2   0    1.79    0.42
  10   2   0    1.76    0.41
  10   2   0    2.10    0.32
  10   2   0    1.14    0.35
  10   2   0    1.89    0.51
 -11  -2   0    9.45    0.74
 -11  -2   0    8.58    0.82
  11   2   0    9.43    0.76
  11   2   0    9.07    0.67
 -12  -2   0    2.03    0.49
 -12  -2   0    1.55    0.47
  12   2   0    2.23    0.62
  12  -3   0    5.01    0.66
 -12   3   0    4.13    0.60
 -12   3   0    5.26    0.74
  11  -3   0    4.88    0.68
 -11   3   0    5.31    0.63
 -11   3   0    5.41    0.62
  10  -3   0   13.41    0.83
  10  -3   0   12.00    0.70
 -10   3   0   12.77    0.80
 -10   3   0   13.41    0.91
   9  -3   0    1.31    0.34
   9  -3   0    1.83    0.28
   9  -3   0    1.57    0.34
  -9   3   0    1.58    0.24
  -9   3   0    1.60    0.41
  -9   3   0    1.34    0.35
   8  -3   0   41.14    1.46
   8  -3   0   43.11    1.38
   8  -3   0   42.41    1.47
   8  -3   0   43.67    1.59
  -8   3   0   41.33    1.54
  -8   3   0   42.61    1.59
  -8   3   0   44.39    1.30
   7  -3   0    1.26    0.27
   7  -3   0    1.01    0.23
   7  -3   0    1.21    0.30
   7  -3   0    1.51    0.35
  -7   3   0    1.02    0.24
  -7   3   0    1.16    0.21
  -7   3   0    0.95    0.28
  -7   3   0    1.03    0.29
  -7   3   0    1.01    0.29
   6  -3   0    0.91    0.24
   6  -3   0    0.66    0.31
   6  -3   0    0.98    0.20
   6  -3   0    1.26    0.25
  -6   3   0    1.17    0.33
  -6   3   0    0.62    0.29
  -6   3   0    0.38    0.22
   5  -3   0    0.63    0.20
   5  -3   0    0.31    0.18
   5  -3   0    0.42    0.25
   5  -3   0    0.30    0.15
   5  -3   0    0.24    0.18
   5  -3   0    0.49    0.25
  -5   3   0    0.38    0.26
  -5   3   0    0.41    0.21
  -5   3   0    0.62    0.24
  -5   3   0    0.41    0.16
  -5   3   0    0.15    0.25
  -5   3   0    0.55    0.19
   4  -3   0   10.75    0.48
   4  -3   0   10.21    0.47
   4  -3   0    9.20    0.51
   4  -3   0    9.49    0.45
   4  -3   0    9.96    0.48
  -4   3   0    9.33    0.51
  -4   3   0    9.64    0.51
  -4   3   0   10.05    0.46
  -4   3   0   10.56    0.48
  -4   3   0    9.67    0.49
   3  -3   0    5.39    0.34
   3  -3   0    4.82    0.23
   3  -3   0    5.47    0.30
   3  -3   0    5.09    0.34
   3  -3   0    4.97    0.31
   3  -3   0    5.31    0.33
  -3   3   0    4.41    0.33
  -3   3   0    5.01    0.32
  -3   3   0    4.71    0.35
  -3   3   0    5.07    0.34
  -3   3   0    5.11    0.31
   2  -3   0   67.35    1.92
   2  -3   0   63.94    1.92
   2  -3   0   66.31    1.93
   2  -3   0   65.64    1.96
   2  -3   0   65.50    1.82
   2  -3   0   65.53    1.82
  -2   3   0   67.71    1.96
  -2   3   0   66.27    1.93
  -2   3   0   66.70    1.93
  -2   3   0   63.60    1.93
  -2   3   0   64.58    1.81
   1  -3   0  268.43    7.04
   1  -3   0  284.18    7.50
   1  -3   0  275.45    7.57
   1  -3   0  266.15    7.64
   1  -3   0  267.61    7.48
  -1   3   0  274.82    7.29
  -1   3   0  275.75    7.65
  -1   3   0  271.84    7.04
  -1   3   0  272.14    7.35
  -1   3   0  275.80    7.49
  -1   3   0  279.82    7.49
   0  -3   0  144.47    4.13
   0  -3   0  142.92    4.04
   0  -3   0  149.39    4.05
   0  -3   0  142.99    4.00
   0  -3   0  144.24    3.79
   0  -3   0  151.21    3.94
   0   3   0  145.28    3.79
   0   3   0  149.08    4.14
   0   3   0  148.97    4.04
   0   3   0  147.76    4.00
   0   3   0  144.15    3.94
   0   3   0  140.89    4.04
  -1  -3   0   37.40    1.08
  -1  -3   0   35.27    1.11
  -1  -3   0   38.45    1.11
  -1  -3   0   35.98    1.10
   1   3   0   33.28    1.04
   1   3   0   37.26    1.10
   1   3   0   37.14    1.14
   1   3   0   35.69    1.08
   1   3   0   36.41    1.02
   1   3   0   33.98    1.10
   1   3   0   36.85    1.11
  -2  -3   0   37.76    1.14
  -2  -3   0   38.34    1.10
  -2  -3   0   34.96    1.11
  -2  -3   0   35.97    1.12
  -2  -3   0   37.27    1.07
  -2  -3   0   33.55    1.04
   2   3   0   34.55    1.10
   2   3   0   33.47    1.11
   2   3   0   37.63    1.07
   2   3   0   35.88    1.12
  -3  -3   0   43.67    1.28
  -3  -3   0   43.48    1.37
  -3  -3   0   45.37    1.35
  -3  -3   0   45.19    1.39
  -3  -3   0   43.66    1.38
  -3  -3   0   45.61    1.31
   3   3   0   43.65    1.39
   3   3   0   45.75    1.38
   3   3   0   43.24    1.28
   3   3   0   43.05    1.34
   3   3   0   44.89    1.38
   3   3   0   44.51    1.31
  -4  -3   0   31.33    1.09
  -4  -3   0   32.24    1.05
  -4  -3   0   31.07    1.01
  -4  -3   0   31.35    1.09
  -4  -3   0   32.63    0.99
  -4  -3   0   32.70    1.08
   4   3   0   34.20    1.02
   4   3   0   31.25    1.10
   4   3   0   31.25    1.07
   4   3   0   31.31    0.99
   4   3   0   33.02    1.09
   4   3   0   29.63    1.05
  -5  -3   0   24.25    0.82
  -5  -3   0   23.93    0.90
  -5  -3   0   25.62    0.95
  -5  -3   0   25.00    0.90
  -5  -3   0   23.37    0.90
  -5  -3   0   23.79    0.85
   5   3   0   22.86    0.91
   5   3   0   24.04    0.83
   5   3   0   25.85    0.95
   5   3   0   24.04    0.91
   5   3   0   25.44    0.86
   5   3   0   25.39    0.92
  -6  -3   0   23.51    0.88
  -6  -3   0   23.38    0.93
  -6  -3   0   23.48    0.94
  -6  -3   0   23.93    0.84
   6   3   0   22.56    0.90
   6   3   0   23.41    0.95
   6   3   0   23.45    0.84
   6   3   0   25.78    1.00
   6   3   0   25.33    0.90
   6   3   0   24.28    0.94
  -7  -3   0    1.50    0.30
  -7  -3   0    1.95    0.28
  -7  -3   0    1.97    0.35
  -7  -3   0    1.91    0.40
   7   3   0    2.13    0.35
   7   3   0    1.98    0.38
   7   3   0    1.87    0.35
   7   3   0    1.77    0.28
   7   3   0    1.96    0.31
  -8  -3   0   11.03    0.57
  -8  -3   0   11.30    0.63
  -8  -3   0    9.73    0.65
  -8  -3   0   11.79    0.68
   8   3   0    9.95    0.64
   8   3   0   11.53    0.57
   8   3   0   10.45    0.67
   8   3   0   10.49    0.69
  -9  -3   0    5.00    0.53
  -9  -3   0    4.86    0.42
  -9  -3   0    5.12    0.51
  -9  -3   0    4.75    0.48
   9   3   0    3.73    0.49
   9   3   0    4.78    0.51
   9   3   0    4.94    0.43
   9   3   0    4.64    0.52
 -10  -3   0    1.86    0.41
 -10  -3   0    1.43    0.38
 -10  -3   0    1.04    0.37
 -10  -3   0    1.15    0.31
  10   3   0    1.54    0.39
  10   3   0    1.44    0.34
  10   3   0    1.68    0.37
  10   3   0    1.07    0.38
 -11  -3   0    3.58    0.51
 -11  -3   0    4.69    0.67
  11   3   0    3.33    0.54
  11   3   0    4.84    0.51
  11  -4   0   22.10    1.15
 -11   4   0   21.45    1.13
 -11   4   0   21.30    1.13
  10  -4   0    5.56    0.61
  10  -4   0    5.86    0.55
 -10   4   0    4.44    0.55
 -10   4   0    5.25    0.59
   9  -4   0    0.27    0.30
   9  -4   0    0.13    0.28
   9  -4   0    0.59    0.23
  -9   4   0    0.34    0.37
  -9   4   0    0.65    0.21
  -9   4   0    0.80    0.34
   8  -4   0   56.08    1.92
   8  -4   0   53.29    1.83
   8  -4   0   55.31    1.83
  -8   4   0   54.79    1.90
  -8   4   0   56.72    1.93
  -8   4   0   55.72    1.63
   7  -4   0    1.63    0.39
   7  -4   0    1.88    0.42
   7  -4   0    2.15    0.27
   7  -4   0    2.02    0.34
  -7   4   0    2.15    0.40
  -7   4   0    2.41    0.42
  -7   4   0    2.27    0.27
  -7   4   0    1.92    0.33
   6  -4   0    0.64    0.25
   6  -4   0    0.40    0.23
   6  -4   0    0.79    0.20
   6  -4   0    1.12    0.34
  -6   4   0    0.69    0.25
  -6   4   0    1.02    0.26
  -6   4   0    0.60    0.20
  -6   4   0    1.12    0.26
  -6   4   0    0.81    0.25
   5  -4   0    0.00    0.19
   5  -4   0    0.28    0.19
   5  -4   0    0.28    0.22
   5  -4   0    0.15    0.14
   5  -4   0    0.36    0.26
  -5   4   0    0.57    0.29
  -5   4   0    0.19    0.24
  -5   4   0    0.07    0.24
  -5   4   0    0.31    0.22
  -5   4   0    0.78    0.29
   4  -4   0    0.55    0.21
   4  -4   0    0.30    0.17
   4  -4   0    0.23    0.12
   4  -4   0    0.54    0.18
   4  -4   0    0.19    0.20
   4  -4   0    0.31    0.18
  -4   4   0    0.25    0.23
  -4   4   0    0.32    0.16
  -4   4   0    0.30    0.16
  -4   4   0    0.54    0.18
  -4   4   0    0.47    0.18
   3  -4   0   48.20    1.52
   3  -4   0   47.93    1.39
   3  -4   0   48.31    1.54
   3  -4   0   47.90    1.52
   3  -4   0   52.17    1.54
   3  -4   0   49.40    1.45
  -3   4   0   50.22    1.44
  -3   4   0   46.55    1.52
  -3   4   0   49.87    1.54
  -3   4   0   51.65    1.55
  -3   4   0   47.07    1.51
   2  -4   0    4.57    0.35
   2  -4   0    4.50    0.29
   2  -4   0    3.63    0.26
   2  -4   0    4.91    0.29
   2  -4   0    4.15    0.33
  -2   4   0    4.67    0.30
  -2   4   0    4.38    0.33
  -2   4   0    3.93    0.30
  -2   4   0    4.39    0.21
  -2   4   0    3.86    0.25
  -2   4   0    4.50    0.34
   1  -4   0   41.24    1.20
   1  -4   0   37.56    1.15
   1  -4   0   37.10    1.19
   1  -4   0   39.66    1.27
   1  -4   0   37.66    1.22
   1  -4   0   40.32    1.23
   1  -4   0   41.10    1.17
  -1   4   0   40.59    1.15
  -1   4   0   41.45    1.28
  -1   4   0   38.96    1.17
  -1   4   0   38.94    1.23
  -1   4   0   40.86    1.23
   0  -4   0  373.57   10.24
   0  -4   0  389.48   10.10
   0  -4   0  391.04   10.36
   0  -4   0  365.07   10.57
   0  -4   0  367.39   10.34
   0  -4   0  383.78    9.73
   0   4   0  372.27    9.72
   0   4   0  390.85   10.36
   0   4   0  388.83   10.58
   0   4   0  379.69   10.10
   0   4   0  367.39   10.35
  -1  -4   0   24.29    0.82
  -1  -4   0   22.24    0.80
  -1  -4   0   25.47    0.80
  -1  -4   0   24.64    0.82
   1   4   0   24.15    0.78
   1   4   0   21.99    0.80
   1   4   0   24.67    0.83
   1   4   0   24.09    0.79
   1   4   0   23.95    0.83
   1   4   0   22.67    0.80
   1   4   0   24.17    0.75
  -2  -4   0   70.63    1.99
  -2  -4   0   66.53    1.93
  -2  -4   0   63.70    1.97
  -2  -4   0   65.48    1.88
  -2  -4   0   66.38    1.97
   2   4   0   70.37    1.98
   2   4   0   62.85    1.92
   2   4   0   69.40    2.03
   2   4   0   69.49    1.98
   2   4   0   62.91    1.86
   2   4   0   64.24    1.97
   2   4   0   67.00    1.83
  -3  -4   0   33.83    1.09
  -3  -4   0   33.24    1.03
  -3  -4   0   32.99    1.00
  -3  -4   0   35.80    1.13
  -3  -4   0   32.40    1.09
  -3  -4   0   31.47    1.09
   3   4   0   33.78    1.11
   3   4   0   32.89    1.10
   3   4   0   31.43    1.07
   3   4   0   32.52    1.02
  -4  -4   0    6.78    0.42
  -4  -4   0    6.71    0.40
  -4  -4   0    6.47    0.41
  -4  -4   0    6.60    0.46
  -4  -4   0    6.39    0.34
  -4  -4   0    7.14    0.44
   4   4   0    6.32    0.40
   4   4   0    6.98    0.33
   4   4   0    6.21    0.41
   4   4   0    7.38    0.47
   4   4   0    5.84    0.35
   4   4   0    6.63    0.41
  -5  -4   0   63.55    1.99
  -5  -4   0   61.87    1.99
  -5  -4   0   64.76    1.86
  -5  -4   0   63.76    1.91
   5   4   0   64.43    2.00
   5   4   0   62.29    1.97
   5   4   0   63.27    1.97
   5   4   0   61.60    2.00
   5   4   0   66.48    1.87
   5   4   0   65.19    1.91
  -6  -4   0   16.31    0.70
  -6  -4   0   17.99    0.84
  -6  -4   0   17.64    0.80
  -6  -4   0   17.07    0.71
   6   4   0   17.78    0.71
   6   4   0   17.23    0.71
   6   4   0   15.63    0.83
   6   4   0   16.90    0.76
   6   4   0   17.48    0.80
  -7  -4   0    2.58    0.39
  -7  -4   0    2.70    0.32
  -7  -4   0    2.42    0.41
  -7  -4   0    2.71    0.33
   7   4   0    3.04    0.42
   7   4   0    2.63    0.40
   7   4   0    3.12    0.35
   7   4   0    2.50    0.33
   7   4   0    2.36    0.42
  -8  -4   0   19.20    0.98
  -8  -4   0   18.74    0.92
  -8  -4   0   18.93    0.80
  -8  -4   0   18.34    0.85
   8   4   0   20.60    0.82
   8   4   0   20.43    0.95
   8   4   0   20.66    0.95
   8   4   0   19.33    0.92
  -9  -4   0    1.58    0.30
  -9  -4   0    1.77    0.40
  -9  -4   0    1.44    0.33
  -9  -4   0    1.02    0.38
   9   4   0    1.34    0.38
   9   4   0    1.14    0.34
   9   4   0    1.81    0.41
   9   4   0    2.29    0.34
 -10  -4   0    0.13    0.30
 -10  -4   0    1.64    0.33
 -10  -4   0    0.90    0.37
  10   4   0    0.52    0.32
  10   4   0    0.21    0.34
 -11  -4   0   14.12    0.85
 -11  -4   0   15.64    0.96
  11   4   0   15.71    0.97
  11  -5   0    0.12    0.46
 -11   5   0    1.02    0.39
 -11   5   0    1.35    0.55
  10  -5   0   -0.60    0.31
  10  -5   0   -0.20    0.24
  10  -5   0   -0.63    0.39
 -10   5   0    0.03    0.43
 -10   5   0    0.33    0.42
   9  -5   0    0.11    0.30
   9  -5   0    0.15    0.22
   9  -5   0    0.68    0.42
  -9   5   0    0.10    0.37
  -9   5   0   -0.18    0.38
   8  -5   0    9.25    0.50
   8  -5   0    8.44    0.60
   8  -5   0    9.46    0.65
   8  -5   0    8.12    0.60
   8  -5   0    9.06    0.48
  -8   5   0    8.84    0.50
  -8   5   0    9.99    0.73
  -8   5   0    8.86    0.63
   7  -5   0    2.72    0.40
   7  -5   0    3.14    0.45
   7  -5   0    3.15    0.29
   7  -5   0    2.72    0.40
   7  -5   0    3.37    0.31
  -7   5   0    2.74    0.38
  -7   5   0    2.69    0.31
  -7   5   0    3.08    0.46
  -7   5   0    3.36    0.39
   6  -5   0   23.46    0.77
   6  -5   0   22.94    0.91
   6  -5   0   22.66    0.93
   6  -5   0   21.64    0.94
  -6   5   0   21.39    0.93
  -6   5   0   21.65    0.93
  -6   5   0   21.92    0.99
  -6   5   0   22.58    0.80
   5  -5   0    0.11    0.13
   5  -5   0    0.12    0.22
   5  -5   0    0.30    0.20
   5  -5   0    0.66    0.29
  -5   5   0    0.22    0.27
  -5   5   0    0.25    0.25
  -5   5   0    0.24    0.27
  -5   5   0    0.30    0.30
   4  -5   0   17.16    0.56
   4  -5   0   16.91    0.72
   4  -5   0   15.31    0.70
   4  -5   0   17.13    0.70
   4  -5   0   16.82    0.74
   4  -5   0   16.43    0.73
  -4   5   0   16.76    0.72
  -4   5   0   17.14    0.73
  -4   5   0   17.90    0.73
  -4   5   0   16.31    0.71
  -4   5   0   17.40    0.71
   3  -5   0   22.78    0.80
   3  -5   0   21.08    0.83
   3  -5   0   21.08    0.85
   3  -5   0   22.32    0.82
   3  -5   0   22.58    0.80
  -3   5   0   20.89    0.74
  -3   5   0   22.01    0.82
  -3   5   0   22.13    0.84
  -3   5   0   20.94    0.82
  -3   5   0   20.68    0.78
   2  -5   0   28.70    1.01
   2  -5   0   29.24    1.06
   2  -5   0   30.47    0.99
   2  -5   0   29.94    0.97
   2  -5   0   29.56    0.96
   2  -5   0   31.29    1.04
  -2   5   0   31.51    1.03
  -2   5   0   29.39    1.04
  -2   5   0   29.81    0.89
  -2   5   0   29.35    0.95
  -2   5   0   28.76    0.96
  -2   5   0   31.27    1.04
   1  -5   0  192.63    5.32
   1  -5   0  194.31    5.40
   1  -5   0  201.76    5.41
   1  -5   0  185.68    5.52
   1  -5   0  192.90    5.06
   1  -5   0  200.33    5.24
   1  -5   0  189.37    5.39
  -1   5   0  190.89    5.06
  -1   5   0  186.25    5.39
  -1   5   0  198.51    5.53
  -1   5   0  197.71    5.40
  -1   5   0  186.01    5.23
   0  -5   0   14.78    0.55
   0  -5   0   14.34    0.65
   0  -5   0   15.92    0.60
   0  -5   0   14.07    0.57
   0  -5   0   14.50    0.50
   0  -5   0   13.86    0.54
   0  -5   0   14.96    0.59
   0   5   0   15.11    0.62
   0   5   0   14.14    0.54
   0   5   0   15.80    0.60
   0   5   0   13.95    0.59
   0   5   0   14.69    0.57
  -1  -5   0   26.97    0.92
  -1  -5   0   26.33    0.87
  -1  -5   0   27.78    0.91
  -1  -5   0   26.42    0.92
   1   5   0   25.87    0.83
   1   5   0   24.29    0.88
   1   5   0   26.67    0.94
   1   5   0   26.70    0.90
   1   5   0   25.06    0.87
   1   5   0   24.94    0.92
   1   5   0   25.84    0.87
  -2  -5   0   26.10    0.95
  -2  -5   0   27.66    0.82
  -2  -5   0   28.42    0.94
  -2  -5   0   29.16    0.97
  -2  -5   0   27.85    0.98
   2   5   0   25.73    0.94
   2   5   0   26.63    0.98
   2   5   0   26.21    0.97
   2   5   0   28.99    0.98
   2   5   0   27.95    0.88
   2   5   0   27.36    0.92
   2   5   0   26.65    0.93
  -3  -5   0   29.85    1.05
  -3  -5   0   29.16    0.88
  -3  -5   0   28.51    1.04
  -3  -5   0   27.82    1.01
  -3  -5   0   29.61    1.00
   3   5   0   29.50    1.05
   3   5   0   27.28    0.96
   3   5   0   27.08    0.98
   3   5   0   29.83    1.04
   3   5   0   27.23    1.01
   3   5   0   30.43    1.04
  -4  -5   0   22.10    0.88
  -4  -5   0   23.00    0.76
  -4  -5   0   22.95    0.92
   4   5   0   22.30    0.87
   4   5   0   24.05    0.89
   4   5   0   23.60    0.92
   4   5   0   22.75    0.93
   4   5   0   22.60    0.84
  -5  -5   0    5.20    0.44
  -5  -5   0    5.81    0.50
  -5  -5   0    5.64    0.35
   5   5   0    6.12    0.34
   5   5   0    5.16    0.50
   5   5   0    6.22    0.52
   5   5   0    5.18    0.44
   5   5   0    6.24    0.45
  -6  -5   0   10.04    0.65
  -6  -5   0    9.53    0.59
  -6  -5   0    9.41    0.50
  -6  -5   0    9.21    0.56
   6   5   0   10.00    0.66
   6   5   0    9.03    0.55
   6   5   0    9.78    0.49
   6   5   0    9.21    0.57
   6   5   0    8.73    0.59
  -7  -5   0    5.80    0.53
  -7  -5   0    5.64    0.44
  -7  -5   0    6.09    0.57
  -7  -5   0    5.60    0.46
   7   5   0    6.15    0.51
   7   5   0    6.01    0.55
   7   5   0    4.99    0.45
   7   5   0    6.79    0.58
   7   5   0    6.34    0.42
  -8  -5   0    3.77    0.38
  -8  -5   0    3.46    0.52
  -8  -5   0    3.37    0.48
  -8  -5   0    5.06    0.44
   8   5   0    3.82    0.55
   8   5   0    4.33    0.48
   8   5   0    4.18    0.53
   8   5   0    3.62    0.41
  -9  -5   0   12.30    0.72
  -9  -5   0   13.20    0.82
   9   5   0   13.02    0.71
   9   5   0   12.93    0.83
   9   5   0   15.54    0.90
 -10  -5   0   -0.01    0.31
 -10  -5   0    0.46    0.46
  10   5   0    0.05    0.42
  10   5   0   -0.33    0.28
  10   5   0    0.39    0.47
 -11  -5   0   -0.31    0.31
 -11  -5   0   -0.04    0.49
  11   5   0   -0.13    0.50
  11  -6   0   -0.88    0.29
 -11   6   0   -0.37    0.34
  10  -6   0    0.82    0.39
  10  -6   0    0.09    0.38
 -10   6   0    0.81    0.38
   9  -6   0    6.85    0.61
   9  -6   0    6.81    0.70
  -9   6   0    7.94    0.66
   8  -6   0   34.36    1.11
   8  -6   0   33.45    1.14
   8  -6   0   31.33    1.30
   8  -6   0   34.70    1.37
  -8   6   0   35.56    1.42
  -8   6   0   32.64    1.13
  -8   6   0   34.00    1.36
   7  -6   0   31.19    1.25
   7  -6   0   29.76    1.22
   7  -6   0   33.14    1.21
   7  -6   0   31.23    1.02
  -7   6   0   32.79    1.08
  -7   6   0   30.31    1.27
  -7   6   0   31.45    1.30
  -7   6   0   32.60    1.24
   6  -6   0    0.15    0.16
   6  -6   0    0.54    0.27
   6  -6   0    0.19    0.28
   6  -6   0    0.49    0.25
  -6   6   0    0.16    0.22
  -6   6   0    0.00    0.25
  -6   6   0   -0.37    0.19
   5  -6   0    9.51    0.61
   5  -6   0    8.47    0.59
   5  -6   0    9.07    0.56
   5  -6   0    9.26    0.39
  -5   6   0    9.55    0.59
  -5   6   0    9.33    0.65
   4  -6   0  138.99    3.94
   4  -6   0  133.91    3.62
   4  -6   0  129.26    3.83
   4  -6   0  127.16    3.88
  -4   6   0  127.31    3.64
  -4   6   0  128.36    3.83
  -4   6   0  130.63    3.60
   3  -6   0   14.98    0.68
   3  -6   0   16.05    0.68
   3  -6   0   16.09    0.71
   3  -6   0   16.46    0.69
   3  -6   0   15.54    0.63
  -3   6   0   16.07    0.71
  -3   6   0   17.30    0.75
  -3   6   0   15.75    0.74
  -3   6   0   16.54    0.68
  -3   6   0   16.05    0.63
   2  -6   0    2.72    0.26
   2  -6   0    2.46    0.30
   2  -6   0    2.57    0.29
   2  -6   0    2.07    0.26
   2  -6   0    2.98    0.34
   2  -6   0    2.85    0.36
  -2   6   0    2.58    0.29
  -2   6   0    2.59    0.21
  -2   6   0    2.18    0.29
  -2   6   0    2.58    0.34
  -2   6   0    2.45    0.26
  -2   6   0    2.53    0.28
   1  -6   0   17.05    0.65
   1  -6   0   17.18    0.68
   1  -6   0   15.70    0.64
   1  -6   0   16.89    0.76
   1  -6   0   16.99    0.71
   1  -6   0   16.09    0.67
   1  -6   0   17.35    0.62
  -1   6   0   16.54    0.65
  -1   6   0   15.85    0.69
  -1   6   0   17.18    0.65
  -1   6   0   18.38    0.73
  -1   6   0   16.56    0.74
   0  -6   0    0.14    0.17
   0  -6   0   -0.19    0.10
   0  -6   0   -0.03    0.21
   0  -6   0    0.10    0.06
   0  -6   0    0.00    0.15
   0  -6   0   -0.07    0.16
   0  -6   0   -0.10    0.16
   0   6   0   -0.20    0.15
   0   6   0    0.13    0.16
   0   6   0    0.15    0.18
   0   6   0    0.22    0.20
   0   6   0    0.06    0.14
   0   6   0   -0.10    0.16
  -1  -6   0   20.75    0.82
  -1  -6   0   21.59    0.85
  -1  -6   0   22.85    0.82
  -1  -6   0   22.88    0.84
   1   6   0   21.66    0.86
   1   6   0   22.82    0.76
   1   6   0   21.45    0.86
   1   6   0   21.50    0.79
   1   6   0   22.94    0.86
   1   6   0   22.52    0.84
   1   6   0   21.00    0.82
  -2  -6   0   22.78    0.84
  -2  -6   0   22.14    0.70
  -2  -6   0   21.41    0.86
  -2  -6   0   24.81    0.91
   2   6   0   21.35    0.85
   2   6   0   22.76    0.90
   2   6   0   22.58    0.82
   2   6   0   22.77    0.79
   2   6   0   23.63    0.90
   2   6   0   23.44    0.90
   2   6   0   21.49    0.83
  -3  -6   0   56.96    1.83
  -3  -6   0   57.98    1.81
  -3  -6   0   57.36    1.64
   3   6   0   56.18    1.66
   3   6   0   56.01    1.83
   3   6   0   60.07    1.84
   3   6   0   54.67    1.78
   3   6   0   53.75    1.79
   3   6   0   58.01    1.73
  -4  -6   0   24.07    0.99
  -4  -6   0   22.64    0.76
  -4  -6   0   22.36    0.92
   4   6   0   24.41    0.96
   4   6   0   21.51    0.92
   4   6   0   23.36    0.97
   4   6   0   23.73    0.89
   4   6   0   23.81    0.97
  -5  -6   0   26.33    1.07
  -5  -6   0   27.98    0.91
  -5  -6   0   28.68    1.09
   5   6   0   27.23    1.13
   5   6   0   27.80    1.02
   5   6   0   24.75    1.04
   5   6   0   28.02    1.12
  -6  -6   0    4.37    0.50
  -6  -6   0    3.98    0.33
  -6  -6   0    4.16    0.45
   6   6   0    3.72    0.45
   6   6   0    4.20    0.45
   6   6   0    4.03    0.42
   6   6   0    4.06    0.49
  -7  -6   0   -0.11    0.19
  -7  -6   0   -0.23    0.24
  -7  -6   0   -0.11    0.33
   7   6   0    0.10    0.18
   7   6   0    0.09    0.33
   7   6   0   -0.20    0.25
   7   6   0    0.15    0.28
   7   6   0    0.25    0.28
  -8  -6   0    0.19    0.29
  -8  -6   0   -0.07    0.23
   8   6   0   -0.13    0.27
   8   6   0   -0.36    0.27
   8   6   0    0.42    0.32
  -9  -6   0   12.92    0.91
  -9  -6   0   11.00    0.65
   9   6   0   11.02    0.70
   9   6   0   11.95    0.86
   9   6   0   11.43    0.90
 -10  -6   0    1.05    0.53
  10   6   0    1.06    0.50
  10   6   0    1.82    0.47
  10  -7   0   16.93    0.96
  10  -7   0   18.35    1.13
 -10   7   0   17.14    1.11
   9  -7   0    3.96    0.55
   9  -7   0    3.81    0.52
  -9   7   0    3.42    0.60
   8  -7   0    9.72    0.79
   8  -7   0    9.03    0.70
  -8   7   0    8.56    0.56
  -8   7   0    9.53    0.79
   7  -7   0   18.00    0.91
   7  -7   0   17.85    0.90
   7  -7   0   18.78    0.65
  -7   7   0   18.13    0.98
  -7   7   0   17.60    0.91
   6  -7   0   23.85    1.00
   6  -7   0   22.23    0.98
   6  -7   0   22.66    1.01
  -6   7   0   20.25    0.84
  -6   7   0   21.57    0.99
  -6   7   0   22.42    0.93
   5  -7   0    1.65    0.31
   5  -7   0    0.67    0.28
   5  -7   0    1.49    0.26
   5  -7   0    1.34    0.36
  -5   7   0    0.97    0.13
  -5   7   0    0.84    0.37
  -5   7   0    1.81    0.36
  -5   7   0    1.29    0.25
   4  -7   0    1.46    0.36
   4  -7   0    0.56    0.33
   4  -7   0    1.60    0.34
   4  -7   0    1.11    0.25
  -4   7   0    0.62    0.28
  -4   7   0    0.60    0.27
  -4   7   0    0.54    0.22
   3  -7   0   -0.14    0.21
   3  -7   0   -0.11    0.20
   3  -7   0    0.11    0.21
   3  -7   0    0.33    0.25
   3  -7   0    0.04    0.28
  -3   7   0    0.16    0.20
  -3   7   0    0.12    0.13
  -3   7   0   -0.19    0.21
  -3   7   0    0.11    0.25
   2  -7   0    6.73    0.40
   2  -7   0    6.72    0.52
   2  -7   0    6.19    0.43
   2  -7   0    6.53    0.40
   2  -7   0    6.12    0.53
  -2   7   0    6.85    0.53
  -2   7   0    6.24    0.45
  -2   7   0    5.85    0.50
  -2   7   0    5.58    0.41
  -2   7   0    6.41    0.33
   1  -7   0   28.52    0.97
   1  -7   0   27.75    1.06
   1  -7   0   27.29    1.08
   1  -7   0   27.35    1.02
   1  -7   0   29.30    0.97
   1  -7   0   28.80    0.94
  -1   7   0   27.59    0.97
  -1   7   0   28.23    0.97
  -1   7   0   26.85    1.07
  -1   7   0   28.53    1.04
   0  -7   0   23.97    0.81
   0  -7   0   22.51    0.88
   0  -7   0   22.86    0.86
   0  -7   0   22.34    0.62
   0  -7   0   24.02    0.91
   0  -7   0   23.32    0.77
   0   7   0   21.45    0.83
   0   7   0   23.38    0.87
   0   7   0   21.56    0.89
   0   7   0   23.02    0.93
   0   7   0   22.16    0.82
  -1  -7   0    7.16    0.32
  -1  -7   0    7.25    0.52
  -1  -7   0    7.35    0.47
   1   7   0    7.37    0.46
   1   7   0    7.19    0.55
   1   7   0    7.69    0.49
   1   7   0    6.70    0.43
   1   7   0    7.21    0.43
   1   7   0    8.24    0.49
  -2  -7   0    1.48    0.34
  -2  -7   0    1.45    0.15
   2   7   0    1.45    0.30
   2   7   0    1.47    0.27
   2   7   0    1.40    0.27
   2   7   0    2.02    0.35
   2   7   0    1.60    0.29
   2   7   0    1.53    0.29
  -3  -7   0    1.91    0.36
  -3  -7   0    1.84    0.16
  -3  -7   0    1.72    0.31
   3   7   0    1.55    0.27
   3   7   0    1.91    0.39
   3   7   0    2.25    0.38
   3   7   0    1.77    0.30
   3   7   0    2.16    0.31
  -4  -7   0    0.40    0.26
  -4  -7   0    0.23    0.32
  -4  -7   0    0.63    0.14
   4   7   0    0.56    0.28
   4   7   0    0.78    0.37
   4   7   0    1.21    0.28
   4   7   0    0.26    0.33
   4   7   0    0.48    0.26
  -5  -7   0   26.89    1.13
  -5  -7   0   25.97    1.11
   5   7   0   26.30    1.11
   5   7   0   24.75    1.11
   5   7   0   25.07    0.96
   5   7   0   24.87    1.09
   5   7   0   25.20    1.01
  -6  -7   0   26.34    1.16
  -6  -7   0   24.83    1.09
  -6  -7   0   25.84    0.90
   6   7   0   27.27    1.16
   6   7   0   26.72    1.06
   6   7   0   26.28    1.10
   6   7   0   26.47    1.18
  -7  -7   0    3.02    0.44
  -7  -7   0    2.28    0.28
   7   7   0    1.86    0.48
   7   7   0    1.93    0.39
   7   7   0    2.45    0.41
  -8  -7   0   -0.12    0.22
  -8  -7   0    0.34    0.43
   8   7   0   -0.24    0.36
   8   7   0   -0.30    0.43
  -9  -7   0    0.68    0.38
   9   7   0   -0.05    0.42
   9   7   0    0.56    0.37
 -10  -7   0    6.36    0.78
  10   7   0    5.47    0.79
  10   7   0    6.40    0.76
  10  -8   0   16.01    0.97
  10  -8   0   16.34    1.01
 -10   8   0   16.06    1.12
   9  -8   0    1.67    0.53
   9  -8   0    0.19    0.39
  -9   8   0    1.32    0.42
   8  -8   0    5.42    0.60
   8  -8   0    5.14    0.65
  -8   8   0    4.23    0.56
  -8   8   0    6.64    0.50
   7  -8   0    5.59    0.63
   7  -8   0    6.84    0.63
  -7   8   0    7.02    0.63
  -7   8   0    7.18    0.50
   6  -8   0    1.41    0.33
   6  -8   0    0.97    0.31
   6  -8   0    1.79    0.29
   6  -8   0    1.73    0.35
  -6   8   0    1.64    0.31
  -6   8   0    1.55    0.43
  -6   8   0    1.55    0.38
   5  -8   0    3.06    0.34
   5  -8   0    2.74    0.42
   5  -8   0    2.81    0.39
   5  -8   0    2.46    0.38
  -5   8   0    2.21    0.44
  -5   8   0    2.74    0.41
  -5   8   0    2.10    0.30
   4  -8   0   17.36    0.90
   4  -8   0   16.96    0.75
   4  -8   0   17.06    0.76
   4  -8   0   16.65    0.86
  -4   8   0   17.62    0.80
  -4   8   0   16.15    0.88
  -4   8   0   16.36    0.73
   3  -8   0   54.77    1.74
   3  -8   0   55.38    1.73
   3  -8   0   52.57    1.82
   3  -8   0   52.48    1.87
  -3   8   0   55.15    1.87
  -3   8   0   55.02    1.60
  -3   8   0   55.31    1.71
  -3   8   0   56.59    1.73
   2  -8   0    0.35    0.22
   2  -8   0   -0.11    0.25
   2  -8   0    0.01    0.30
   2  -8   0    0.30    0.26
   2  -8   0    0.32    0.27
  -2   8   0    0.43    0.26
  -2   8   0   -0.05    0.22
  -2   8   0   -0.09    0.32
  -2   8   0   -0.25    0.14
   1  -8   0    3.00    0.36
   1  -8   0    3.32    0.38
   1  -8   0    2.71    0.38
   1  -8   0    2.63    0.28
   1  -8   0    2.77    0.35
  -1   8   0    2.89    0.37
  -1   8   0    2.77    0.34
  -1   8   0    2.49    0.27
  -1   8   0    2.50    0.34
  -1   8   0    3.12    0.34
   0  -8   0    2.51    0.38
   0  -8   0    2.59    0.33
   0  -8   0    2.28    0.22
   0  -8   0    2.59    0.32
   0  -8   0    2.04    0.10
   0   8   0    1.89    0.33
   0   8   0    2.14    0.30
   0   8   0    2.64    0.35
   0   8   0    2.41    0.32
  -1  -8   0    0.91    0.32
  -1  -8   0    0.60    0.15
  -1  -8   0    1.03    0.34
   1   8   0    0.84    0.30
   1   8   0    0.72    0.25
   1   8   0    0.85    0.28
   1   8   0    1.15    0.30
  -2  -8   0    0.00    0.11
  -2  -8   0    0.06    0.32
   2   8   0    0.55    0.28
   2   8   0    0.06    0.29
   2   8   0   -0.08    0.29
   2   8   0   -0.06    0.24
   2   8   0   -0.19    0.23
  -3  -8   0   15.42    0.80
  -3  -8   0   16.96    0.55
  -3  -8   0   16.37    0.85
   3   8   0   17.52    0.77
   3   8   0   16.90    0.78
   3   8   0   16.41    0.72
   3   8   0   16.57    0.81
   3   8   0   19.15    0.89
  -4  -8   0    0.11    0.24
  -4  -8   0    0.20    0.11
  -4  -8   0    0.23    0.33
   4   8   0    0.58    0.27
   4   8   0    0.14    0.32
   4   8   0   -0.11    0.23
   4   8   0    0.21    0.27
   4   8   0    0.40    0.29
  -5  -8   0   32.32    1.01
  -5  -8   0   33.92    1.34
  -5  -8   0   33.91    1.36
   5   8   0   32.37    1.35
   5   8   0   31.43    1.22
   5   8   0   34.20    1.34
   5   8   0   32.32    1.27
   5   8   0   31.23    1.15
  -6  -8   0    0.44    0.39
   6   8   0    0.32    0.31
   6   8   0   -0.09    0.27
   6   8   0    0.22    0.40
   6   8   0    0.42    0.40
  -7  -8   0    3.49    0.56
   7   8   0    4.33    0.59
   7   8   0    5.35    0.65
  -8  -8   0    5.37    0.68
   8   8   0    5.77    0.68
   8   8   0    5.22    0.69
  -9  -8   0    0.26    0.37
   9   8   0    0.71    0.41
   9   8   0    1.31    0.52
   9  -9   0    0.50    0.42
   9  -9   0   -0.23    0.32
  -9   9   0    0.13    0.49
   8  -9   0    0.20    0.42
   8  -9   0    0.75    0.36
  -8   9   0    0.17    0.45
   7  -9   0    6.86    0.67
   7  -9   0    6.34    0.63
  -7   9   0    5.68    0.68
  -7   9   0    6.86    0.53
   6  -9   0    6.41    0.65
   6  -9   0    5.95    0.48
   6  -9   0    5.63    0.61
  -6   9   0    4.44    0.54
  -6   9   0    6.02    0.48
   5  -9   0    0.40    0.30
   5  -9   0    0.66    0.28
   5  -9   0    0.65    0.36
   5  -9   0    0.22    0.37
  -5   9   0    0.39    0.39
  -5   9   0    0.92    0.27
  -5   9   0    0.20    0.31
   4  -9   0    1.26    0.37
   4  -9   0    1.45    0.42
   4  -9   0    1.23    0.30
   4  -9   0    0.69    0.36
  -4   9   0    0.84    0.27
  -4   9   0    0.53    0.30
  -4   9   0    0.44    0.28
   3  -9   0   -0.34    0.33
   3  -9   0   -0.37    0.29
   3  -9   0   -0.24    0.27
   3  -9   0    0.41    0.29
  -3   9   0    0.09    0.14
  -3   9   0    0.16    0.22
  -3   9   0   -0.11    0.25
  -3   9   0   -0.26    0.33
   2  -9   0   45.88    1.45
   2  -9   0   42.43    1.42
   2  -9   0   39.85    1.53
   2  -9   0   43.52    1.63
   2  -9   0   42.03    1.47
  -2   9   0   41.00    1.43
  -2   9   0   43.35    1.33
  -2   9   0   44.05    1.43
  -2   9   0   41.49    1.57
   1  -9   0    0.84    0.22
   1  -9   0    0.58    0.31
   1  -9   0    0.75    0.36
   1  -9   0    0.66    0.29
  -1   9   0    0.16    0.26
  -1   9   0    0.63    0.29
  -1   9   0    0.52    0.36
  -1   9   0    0.64    0.21
  -1   9   0    0.88    0.29
   0  -9   0   25.36    1.04
   0  -9   0   25.60    0.96
   0  -9   0   25.76    0.87
   0  -9   0   25.53    1.06
   0   9   0   24.46    1.01
   0   9   0   25.93    0.96
   0   9   0   24.85    0.98
   0   9   0   23.31    1.03
  -1  -9   0    3.89    0.48
  -1  -9   0    2.94    0.38
  -1  -9   0    3.18    0.21
  -1  -9   0    3.14    0.24
   1   9   0    3.81    0.38
   1   9   0    3.45    0.43
   1   9   0    3.94    0.40
   1   9   0    3.41    0.48
  -2  -9   0    2.32    0.43
  -2  -9   0    2.39    0.18
  -2  -9   0    2.17    0.18
   2   9   0    2.35    0.34
   2   9   0    2.81    0.43
   2   9   0    2.68    0.46
   2   9   0    2.67    0.39
   2   9   0    2.77    0.37
  -3  -9   0    0.75    0.10
  -3  -9   0    1.14    0.40
  -3  -9   0    0.91    0.29
   3   9   0    1.02    0.32
   3   9   0    0.67    0.32
   3   9   0    0.73    0.27
   3   9   0    1.11    0.32
   3   9   0    0.55    0.33
  -4  -9   0    4.35    0.54
   4   9   0    4.30    0.43
   4   9   0    3.80    0.54
   4   9   0    4.41    0.53
   4   9   0    4.92    0.52
   4   9   0    3.29    0.45
  -5  -9   0    7.42    0.61
   5   9   0    8.68    0.63
   5   9   0    7.83    0.56
   5   9   0    7.45    0.70
  -6  -9   0    0.40    0.33
   6   9   0    0.17    0.31
   6   9   0    0.34    0.30
   6   9   0    0.49    0.34
  -7  -9   0    0.65    0.36
   7   9   0    1.01    0.34
   7   9   0    0.50    0.47
   7   9   0    1.03    0.46
  -8  -9   0   10.98    0.93
   8   9   0   11.97    0.97
   8   9   0   11.09    0.93
   9   9   0    0.50    0.52
   8 -10   0    1.02    0.45
   8 -10   0    0.00    0.42
  -8  10   0    1.37    0.56
   7 -10   0   18.76    1.11
   7 -10   0   20.81    1.13
  -7  10   0   17.92    1.03
   6 -10   0    4.23    0.55
   6 -10   0    5.34    0.59
  -6  10   0    5.33    0.60
  -6  10   0    5.16    0.48
   5 -10   0    5.25    0.48
   5 -10   0    4.69    0.60
   5 -10   0    5.39    0.58
  -5  10   0    6.21    0.61
  -5  10   0    6.51    0.50
   4 -10   0    2.25    0.37
   4 -10   0    2.90    0.46
   4 -10   0    1.67    0.37
   4 -10   0    2.37    0.42
  -4  10   0    2.26    0.42
  -4  10   0    2.44    0.42
  -4  10   0    1.88    0.33
   3 -10   0    0.03    0.31
   3 -10   0    0.47    0.33
   3 -10   0    0.02    0.39
   3 -10   0   -0.28    0.33
  -3  10   0   -0.10    0.25
  -3  10   0    0.14    0.21
  -3  10   0    0.57    0.40
  -3  10   0    0.13    0.28
   2 -10   0   25.26    1.02
   2 -10   0   22.89    1.05
   2 -10   0   25.48    1.05
  -2  10   0   23.52    1.02
  -2  10   0   23.67    0.99
  -2  10   0   25.16    1.01
  -2  10   0   26.55    1.12
   1 -10   0    0.23    0.31
   1 -10   0    0.66    0.28
   1 -10   0    1.33    0.31
  -1  10   0    0.88    0.29
  -1  10   0   -0.06    0.25
  -1  10   0    0.97    0.31
  -1  10   0    0.49    0.31
   0 -10   0    0.52    0.35
   0 -10   0    0.67    0.35
   0  10   0    0.93    0.29
   0  10   0    1.04    0.33
   0  10   0    1.22    0.34
   0  10   0    0.89    0.32
  -1 -10   0   12.79    0.80
  -1 -10   0   11.43    0.77
   1  10   0   13.03    0.66
   1  10   0   12.13    0.73
   1  10   0   12.73    0.82
  -2 -10   0   12.63    0.74
   2  10   0   11.90    0.75
   2  10   0   12.09    0.82
   2  10   0   12.29    0.66
  -3 -10   0    0.56    0.38
   3  10   0    1.25    0.33
   3  10   0    0.60    0.29
   3  10   0    0.67    0.33
  -4 -10   0    1.36    0.46
   4  10   0    1.85    0.36
   4  10   0    1.26    0.36
   4  10   0    2.36    0.49
  -5 -10   0    2.23    0.52
   5  10   0    2.20    0.43
   5  10   0    1.28    0.48
   5  10   0    2.50    0.41
  -6 -10   0   18.86    1.08
   6  10   0   17.82    1.08
   6  10   0   16.64    0.96
   6  10   0   17.45    0.86
  -7 -10   0   -0.28    0.43
   7  10   0   -0.23    0.31
   7  10   0    0.50    0.38
  -8 -10   0    8.32    0.79
   8  10   0    8.05    0.79
   8  10   0    6.90    0.77
   7 -11   0    0.04    0.45
   7 -11   0   -0.29    0.43
  -7  11   0   -0.06    0.35
   6 -11   0    0.55    0.36
   6 -11   0    0.18    0.41
  -6  11   0   -0.01    0.46
   5 -11   0   18.77    1.10
   5 -11   0   17.36    0.97
  -5  11   0   19.01    1.03
  -5  11   0   18.03    0.88
   4 -11   0    0.04    0.31
   4 -11   0    0.19    0.29
   4 -11   0    0.74    0.45
  -4  11   0    0.20    0.27
  -4  11   0    0.34    0.34
   3 -11   0    7.85    0.64
   3 -11   0    8.52    0.64
  -3  11   0    8.53    0.60
  -3  11   0    8.26    0.67
   2 -11   0    1.29    0.37
   2 -11   0    1.25    0.40
   2 -11   0    0.88    0.42
  -2  11   0    1.57    0.36
  -2  11   0    0.76    0.33
  -2  11   0    1.38    0.47
   1 -11   0    2.27    0.45
   1 -11   0    3.01    0.50
   1 -11   0    2.54    0.41
  -1  11   0    2.72    0.52
  -1  11   0    2.34    0.39
  -1  11   0    2.53    0.43
   0 -11   0    3.87    0.54
   0  11   0    3.38    0.43
   0  11   0    4.31    0.53
   0  11   0    4.14    0.50
   1  11   0    3.67    0.49
   1  11   0    2.89    0.40
   1  11   0    3.47    0.48
  -2 -11   0   -0.01    0.40
   2  11   0    0.78    0.31
   2  11   0    0.91    0.40
   2  11   0   -0.04    0.40
  -3 -11   0    0.72    0.42
   3  11   0    1.19    0.47
   3  11   0    0.75    0.30
   3  11   0    0.46    0.40
  -4 -11   0    3.04    0.57
   4  11   0    5.59    0.67
   4  11   0    3.39    0.56
   4  11   0    3.94    0.47
  -5 -11   0    0.89    0.47
   5  11   0    0.11    0.45
   5  11   0    0.60    0.46
  -6 -11   0    7.05    0.78
   6  11   0    6.44    0.76
   6  11   0    7.03    0.72
   5 -12   0    4.59    0.59
  -5  12   0    4.98    0.64
   4 -12   0    0.11    0.43
  -4  12   0    0.76    0.36
  -4  12   0    0.72    0.38
   3 -12   0    2.46    0.46
  -3  12   0    3.41    0.46
  -3  12   0    2.77    0.49
   2 -12   0    4.56    0.61
  -2  12   0    4.63    0.58
  -2  12   0    4.47    0.52
   1 -12   0    1.02    0.37
  -1  12   0    0.68    0.36
  -1  12   0    0.75    0.47
   0 -12   0    4.10    0.60
   0  12   0    4.53    0.65
   0  12   0    4.00    0.50
   0  12   0    4.41    0.55
   1  12   0   11.34    0.80
   1  12   0   12.13    0.80
  -2 -12   0    0.59    0.35
   2  12   0    0.33    0.39
   2  12   0    0.23    0.35
   2  12   0   -0.13    0.29
  -3 -12   0   -0.15    0.28
   3  12   0    0.15    0.39
   3  12   0   -0.28    0.43
  -4 -12   0    0.23    0.46
   4  12   0    0.57    0.50
   4  12   0   -0.03    0.33
  -5 -12   0    1.77    0.57
   5  12   0    2.17    0.57
   5  12   0    1.69    0.58
   3 -13   0   -0.30    0.43
  -3  13   0    0.00    0.50
  -3  13   0   -0.48    0.30
   2 -13   0    2.47    0.56
  -2  13   0    1.84    0.57
  -2  13   0    1.87    0.44
   1 -13   0   22.47    1.18
  -1  13   0   24.38    1.24
  -1  13   0   26.39    1.17
   0 -13   0   -0.41    0.42
   0  13   0   -0.48    0.46
   0  13   0    0.58    0.38
   1  13   0    0.88    0.42
   1  13   0    0.37    0.39
  -2 -13   0   10.72    0.81
   2  13   0    9.15    0.83
   2  13   0    9.77    0.92
   3  13   0    9.99    0.77
   3  13  -1    0.12    0.37
   3  13  -1   -0.07    0.30
  -3 -13   1   -0.01    0.46
   2  13  -1    0.21    0.42
   2  13  -1    0.75    0.52
  -2 -13   1    0.24    0.33
   1  13  -1    8.17    0.82
   1  13  -1    7.46    0.74
   0  13  -1    2.03    0.47
   0  13  -1    1.44    0.45
   0 -13   1    0.46    0.44
  -1  13  -1    3.83    0.56
  -1  13  -1    4.64    0.67
   1 -13   1    4.08    0.56
  -2  13  -1    4.28    0.57
  -2  13  -1    3.96    0.68
   2 -13   1    3.71    0.61
  -3  13  -1    4.11    0.59
  -3  13  -1    4.81    0.59
   3 -13   1    4.09    0.65
   5  12  -1    1.99    0.56
   5  12  -1    0.50    0.40
  -5 -12   1    0.66    0.38
   4  12  -1    0.35    0.43
   4  12  -1    0.96    0.50
  -4 -12   1    0.44    0.44
   3  12  -1    0.20    0.45
   3  12  -1    0.81    0.43
  -3 -12   1    0.77    0.43
   2  12  -1    5.24    0.63
   2  12  -1    3.98    0.63
  -2 -12   1    4.74    0.63
   1  12  -1    1.44    0.41
   1  12  -1    3.11    0.51
   0  12  -1    0.88    0.39
   0  12  -1    0.38    0.33
   0 -12   1    0.48    0.41
  -1  12  -1   15.39    0.98
  -1  12  -1   15.52    0.88
   1 -12   1   14.97    0.93
  -2  12  -1   -0.18    0.41
  -2  12  -1    0.52    0.36
   2 -12   1    1.17    0.34
  -3  12  -1    7.20    0.75
  -3  12  -1    7.23    0.64
   3 -12   1    7.93    0.76
  -4  12  -1    1.10    0.37
  -4  12  -1    0.37    0.47
   4 -12   1    0.52    0.42
  -5  12  -1   -0.25    0.46
  -5  12  -1   -0.10    0.33
   5 -12   1    0.52    0.45
   7  11  -1    1.93    0.60
   7  11  -1    2.15    0.51
  -7 -11   1    2.85    0.62
   6  11  -1   -0.13    0.45
   6  11  -1    0.19    0.44
  -6 -11   1    0.46    0.46
   5  11  -1    3.37    0.59
   5  11  -1    2.55    0.56
  -5 -11   1    2.69    0.46
   4  11  -1   -0.37    0.31
   4  11  -1    0.71    0.43
   4  11  -1   -0.12    0.41
  -4 -11   1   -0.40    0.27
   3  11  -1    0.23    0.37
   3  11  -1   -0.41    0.29
   3  11  -1    0.18    0.40
  -3 -11   1   -0.15    0.26
   2  11  -1    2.49    0.41
   2  11  -1    3.78    0.53
   2  11  -1    2.48    0.43
  -2 -11   1    3.10    0.51
   1  11  -1   -0.26    0.26
   1  11  -1   -0.19    0.27
   1  11  -1   -0.09    0.32
   0  11  -1   27.51    1.11
   0  11  -1   27.34    1.21
   0  11  -1   27.73    1.14
   0 -11   1   28.39    1.24
   0 -11   1   28.47    1.21
  -1  11  -1    0.13    0.23
  -1  11  -1   -0.04    0.21
  -1  11  -1   -0.15    0.28
   1 -11   1   -0.12    0.34
   1 -11   1   -0.19    0.30
   1 -11   1    0.11    0.33
  -2  11  -1    0.95    0.34
  -2  11  -1    1.16    0.35
  -2  11  -1    1.09    0.34
   2 -11   1    0.73    0.35
   2 -11   1    0.66    0.39
  -3  11  -1    0.09    0.41
  -3  11  -1    0.40    0.34
   3 -11   1    0.39    0.31
   3 -11   1    0.46    0.29
  -4  11  -1    2.01    0.38
  -4  11  -1    2.71    0.54
   4 -11   1    0.93    0.43
  -5  11  -1    7.83    0.77
  -5  11  -1    9.88    0.65
   5 -11   1    8.14    0.77
  -6  11  -1    6.14    0.58
  -6  11  -1    6.24    0.73
   6 -11   1    6.83    0.73
   6 -11   1    5.16    0.67
  -7  11  -1    0.26    0.50
   7 -11   1    0.41    0.42
   7 -11   1    0.53    0.47
   8  10  -1    0.05    0.37
   8  10  -1   -0.20    0.48
  -8 -10   1    1.02    0.53
   7  10  -1    0.66    0.50
   7  10  -1    0.93    0.50
  -7 -10   1    1.94    0.44
   6  10  -1    0.37    0.43
   6  10  -1   -0.42    0.42
  -6 -10   1    0.53    0.33
   5  10  -1   -0.10    0.36
   5  10  -1   -0.23    0.32
   5  10  -1   -0.02    0.41
  -5 -10   1   -0.03    0.27
   4  10  -1    0.61    0.31
   4  10  -1    0.10    0.27
   4  10  -1    0.13    0.39
  -4 -10   1   -0.04    0.27
   3  10  -1    2.44    0.41
   3  10  -1    2.72    0.39
   3  10  -1    2.82    0.47
  -3 -10   1    2.66    0.28
  -3 -10   1    2.48    0.46
   2  10  -1   13.59    0.82
   2  10  -1   14.63    0.73
   2  10  -1   14.06    0.81
   2  10  -1   13.66    0.85
  -2 -10   1   13.99    0.85
  -2 -10   1   13.96    0.83
  -2 -10   1   14.27    0.53
   1  10  -1    1.49    0.35
   1  10  -1    2.36    0.37
   1  10  -1    1.63    0.34
  -1 -10   1    1.57    0.15
  -1 -10   1    2.08    0.43
  -1 -10   1    1.87    0.41
   0  10  -1   40.47    1.50
   0  10  -1   42.84    1.55
   0  10  -1   44.71    1.64
   0  10  -1   43.96    1.50
   0 -10   1   44.91    1.62
   0 -10   1   46.35    1.51
   0 -10   1   46.81    1.60
  -1  10  -1   -0.36    0.26
  -1  10  -1   -0.38    0.32
  -1  10  -1   -0.08    0.27
  -1  10  -1    0.38    0.28
   1 -10   1    0.25    0.29
   1 -10   1   -0.26    0.21
   1 -10   1   -0.11    0.28
  -2  10  -1    2.62    0.35
  -2  10  -1    2.94    0.49
  -2  10  -1    3.23    0.41
   2 -10   1    2.93    0.40
   2 -10   1    2.57    0.39
   2 -10   1    3.06    0.42
  -3  10  -1    2.23    0.40
  -3  10  -1    2.24    0.37
  -3  10  -1    2.07    0.47
   3 -10   1    2.20    0.37
   3 -10   1    2.39    0.39
   3 -10   1    2.22    0.36
  -4  10  -1    0.62    0.40
  -4  10  -1   -0.04    0.23
  -4  10  -1    0.05    0.27
   4 -10   1    0.63    0.32
   4 -10   1    0.07    0.35
   4 -10   1   -0.07    0.26
  -5  10  -1   -0.20    0.27
  -5  10  -1   -0.05    0.27
   5 -10   1   -0.26    0.35
   5 -10   1   -0.37    0.35
  -6  10  -1    5.49    0.66
  -6  10  -1    5.85    0.51
   6 -10   1    4.70    0.59
   6 -10   1    6.16    0.67
  -7  10  -1   13.86    0.78
  -7  10  -1   12.90    0.87
   7 -10   1   13.56    0.86
   7 -10   1   14.51    0.94
  -8  10  -1    1.38    0.44
   8 -10   1    1.40    0.43
   8 -10   1    0.49    0.46
   9   9  -1    1.04    0.55
   9   9  -1    0.34    0.38
  -9  -9   1    0.98    0.41
   8   9  -1    0.31    0.46
   8   9  -1    0.80    0.51
  -8  -9   1    0.54    0.48
   7   9  -1    3.39    0.51
   7   9  -1    2.96    0.58
  -7  -9   1    4.26    0.60
   6   9  -1   10.91    0.69
   6   9  -1   11.39    0.83
   6   9  -1   11.37    0.75
  -6  -9   1   10.77    0.81
   5   9  -1    1.56    0.37
   5   9  -1    1.33    0.34
   5   9  -1    2.07    0.38
  -5  -9   1    1.84    0.44
   4   9  -1    8.73    0.68
   4   9  -1    7.22    0.63
   4   9  -1    7.81    0.56
   4   9  -1    6.21    0.57
   4   9  -1    6.37    0.63
  -4  -9   1    7.12    0.56
  -4  -9   1    7.26    0.66
   3   9  -1    0.96    0.29
   3   9  -1    0.96    0.26
   3   9  -1    0.66    0.29
   3   9  -1    0.72    0.28
   3   9  -1    0.76    0.29
  -3  -9   1    0.27    0.32
  -3  -9   1    1.31    0.40
   2   9  -1    0.93    0.27
   2   9  -1    1.10    0.35
   2   9  -1    0.69    0.34
   2   9  -1    0.69    0.28
   2   9  -1    1.11    0.29
  -2  -9   1    0.83    0.28
  -2  -9   1    0.38    0.27
  -2  -9   1    0.73    0.18
   1   9  -1   20.09    0.90
   1   9  -1   18.97    0.86
   1   9  -1   18.82    0.83
   1   9  -1   18.12    0.91
   1   9  -1   18.90    0.81
  -1  -9   1   18.92    0.59
  -1  -9   1   16.38    0.81
  -1  -9   1   18.03    0.84
  -1  -9   1   18.61    0.59
   0   9  -1   57.16    1.75
   0   9  -1   55.86    1.82
   0   9  -1   54.21    1.78
   0   9  -1   53.96    1.88
   0  -9   1   54.84    1.65
   0  -9   1   52.83    1.83
   0  -9   1   57.20    1.85
   0  -9   1   57.19    1.75
  -1   9  -1    7.18    0.53
  -1   9  -1    6.93    0.53
  -1   9  -1    6.96    0.47
  -1   9  -1    7.04    0.43
   1  -9   1    6.51    0.53
   1  -9   1    7.70    0.59
   1  -9   1    7.03    0.54
   1  -9   1    7.28    0.40
  -2   9  -1    0.89    0.28
  -2   9  -1    0.17    0.28
  -2   9  -1    0.04    0.33
  -2   9  -1    0.46    0.18
   2  -9   1    0.49    0.25
   2  -9   1    0.44    0.27
   2  -9   1    0.64    0.25
   2  -9   1    0.51    0.22
  -3   9  -1   -0.06    0.26
  -3   9  -1   -0.14    0.24
  -3   9  -1   -0.08    0.33
  -3   9  -1   -0.08    0.17
   3  -9   1    0.03    0.22
   3  -9   1    0.21    0.23
   3  -9   1    0.06    0.26
   3  -9   1    0.09    0.21
  -4   9  -1    7.18    0.51
  -4   9  -1    7.70    0.58
  -4   9  -1    6.37    0.53
   4  -9   1    7.70    0.51
   4  -9   1    8.05    0.67
   4  -9   1    8.03    0.64
   4  -9   1    7.71    0.61
  -5   9  -1    0.17    0.29
  -5   9  -1   -0.64    0.25
  -5   9  -1    0.25    0.32
   5  -9   1    0.30    0.35
   5  -9   1    0.13    0.22
   5  -9   1    0.28    0.27
   5  -9   1    0.06    0.26
  -6   9  -1    4.84    0.55
  -6   9  -1    5.72    0.50
   6  -9   1    6.57    0.63
   6  -9   1    4.88    0.53
  -7   9  -1    4.32    0.45
  -7   9  -1    3.84    0.59
   7  -9   1    3.88    0.58
   7  -9   1    3.48    0.53
  -8   9  -1    7.30    0.76
   8  -9   1    8.68    0.73
   8  -9   1    7.03    0.74
  -9   9  -1    0.36    0.50
   9  -9   1    0.25    0.47
   9  -9   1   -0.17    0.42
   9   8  -1    3.71    0.65
   9   8  -1    3.66    0.62
  -9  -8   1    3.30    0.61
   8   8  -1   17.38    1.04
   8   8  -1   15.49    0.91
  -8  -8   1   15.92    0.99
   7   8  -1    1.36    0.39
   7   8  -1    1.12    0.45
  -7  -8   1    1.41    0.45
   6   8  -1    7.18    0.60
   6   8  -1    9.25    0.62
   6   8  -1    7.47    0.69
   6   8  -1    8.72    0.60
  -6  -8   1    8.36    0.70
   5   8  -1    8.12    0.67
   5   8  -1    7.71    0.58
   5   8  -1    6.94    0.55
   5   8  -1    7.13    0.54
   5   8  -1    6.85    0.49
  -5  -8   1    8.77    0.69
  -5  -8   1    7.04    0.62
   4   8  -1   21.09    0.86
   4   8  -1   20.36    0.89
   4   8  -1   20.17    0.95
   4   8  -1   20.03    0.91
   4   8  -1   21.41    0.98
  -4  -8   1   19.43    0.97
  -4  -8   1   19.24    0.94
   3   8  -1    2.28    0.34
   3   8  -1    1.84    0.34
   3   8  -1    2.42    0.36
   3   8  -1    2.83    0.38
   3   8  -1    2.62    0.42
  -3  -8   1    2.41    0.35
  -3  -8   1    2.31    0.43
   2   8  -1    0.33    0.21
   2   8  -1    0.27    0.26
   2   8  -1    0.20    0.24
   2   8  -1    0.29    0.24
   2   8  -1    0.10    0.22
   2   8  -1    0.43    0.31
  -2  -8   1    0.16    0.32
   1   8  -1    5.98    0.54
   1   8  -1    6.60    0.46
   1   8  -1    7.21    0.49
   1   8  -1    5.74    0.48
   1   8  -1    6.52    0.54
   1   8  -1    6.54    0.47
  -1  -8   1    6.70    0.27
  -1  -8   1    6.39    0.30
  -1  -8   1    7.10    0.56
  -1  -8   1    7.34    0.54
   0   8  -1   33.75    1.19
   0   8  -1   33.63    1.21
   0   8  -1   34.59    1.15
   0   8  -1   32.29    1.24
   0  -8   1   31.69    1.19
   0  -8   1   32.86    1.20
   0  -8   1   33.44    0.89
   0  -8   1   32.85    1.03
   0  -8   1   33.45    1.15
  -1   8  -1    8.00    0.53
  -1   8  -1    7.95    0.51
  -1   8  -1    7.88    0.42
  -1   8  -1    7.22    0.58
  -1   8  -1    7.65    0.46
   1  -8   1    7.11    0.48
   1  -8   1    7.36    0.51
   1  -8   1    7.45    0.41
   1  -8   1    7.22    0.46
  -2   8  -1    0.40    0.26
  -2   8  -1    0.72    0.33
  -2   8  -1    0.70    0.22
  -2   8  -1    0.32    0.18
   2  -8   1    0.23    0.23
   2  -8   1    0.10    0.20
   2  -8   1    0.05    0.20
   2  -8   1    0.35    0.23
  -3   8  -1    5.12    0.52
  -3   8  -1    5.84    0.36
  -3   8  -1    6.17    0.47
  -3   8  -1    5.85    0.49
   3  -8   1    6.71    0.53
   3  -8   1    5.43    0.44
   3  -8   1    5.84    0.43
   3  -8   1    6.09    0.56
   3  -8   1    5.21    0.50
  -4   8  -1   33.20    1.34
  -4   8  -1   34.87    1.23
  -4   8  -1   37.20    1.23
   4  -8   1   34.57    1.18
   4  -8   1   34.86    1.24
   4  -8   1   35.43    1.36
   4  -8   1   34.35    1.30
  -5   8  -1   14.71    0.85
  -5   8  -1   15.36    0.71
  -5   8  -1   15.32    0.74
  -5   8  -1   14.93    0.43
  -5   8  -1   16.09    0.43
   5  -8   1   15.66    0.66
   5  -8   1   15.38    0.84
   5  -8   1   15.11    0.75
   5  -8   1   14.80    0.83
  -6   8  -1    0.28    0.38
  -6   8  -1    0.06    0.24
  -6   8  -1    0.29    0.25
   6  -8   1    0.16    0.26
   6  -8   1    0.44    0.35
   6  -8   1   -0.43    0.28
   6  -8   1    0.28    0.21
  -7   8  -1    1.01    0.31
  -7   8  -1    0.92    0.35
   7  -8   1    1.11    0.38
   7  -8   1    1.27    0.35
  -8   8  -1   22.96    0.96
  -8   8  -1   21.42    1.09
   8  -8   1   21.68    1.08
   8  -8   1   20.99    1.07
  -9   8  -1    0.21    0.47
   9  -8   1    0.25    0.38
   9  -8   1    0.04    0.32
 -10   8  -1    0.20    0.38
  10  -8   1    1.16    0.54
  10   7  -1    0.35    0.38
  10   7  -1    0.73    0.39
 -10  -7   1   -0.25    0.46
   9   7  -1    1.59    0.53
   9   7  -1    2.21    0.45
  -9  -7   1    2.19    0.45
   8   7  -1   11.83    0.70
   8   7  -1   10.01    0.73
   8   7  -1   10.32    0.81
  -8  -7   1    9.38    0.80
   7   7  -1    0.31    0.37
   7   7  -1    1.05    0.32
   7   7  -1    1.02    0.35
  -7  -7   1    1.39    0.42
  -7  -7   1    0.57    0.19
   6   7  -1    2.93    0.46
   6   7  -1    2.77    0.41
   6   7  -1    3.82    0.50
   6   7  -1    3.23    0.39
  -6  -7   1    3.22    0.47
  -6  -7   1    3.08    0.26
  -6  -7   1    3.11    0.43
   5   7  -1    4.02    0.41
   5   7  -1    3.58    0.42
   5   7  -1    4.17    0.50
   5   7  -1    3.66    0.44
   5   7  -1    3.62    0.40
  -5  -7   1    4.25    0.46
  -5  -7   1    3.52    0.46
  -5  -7   1    3.65    0.22
   4   7  -1    0.84    0.29
   4   7  -1    1.83    0.38
   4   7  -1    1.47    0.36
   4   7  -1    1.65    0.31
   4   7  -1    1.54    0.30
   4   7  -1    1.53    0.31
  -4  -7   1    1.84    0.39
  -4  -7   1    1.27    0.35
  -4  -7   1    1.35    0.10
   3   7  -1   24.27    0.97
   3   7  -1   25.09    0.95
   3   7  -1   21.70    0.93
   3   7  -1   23.86    0.92
   3   7  -1   23.61    0.89
   3   7  -1   22.49    0.98
  -3  -7   1   23.39    0.99
  -3  -7   1   24.18    0.98
   2   7  -1   41.04    1.38
   2   7  -1   41.41    1.35
   2   7  -1   42.67    1.33
   2   7  -1   39.78    1.40
   2   7  -1   42.77    1.40
   2   7  -1   42.50    1.43
  -2  -7   1   41.55    1.43
  -2  -7   1   39.35    1.39
   1   7  -1    0.74    0.23
   1   7  -1    0.68    0.24
   1   7  -1    0.70    0.21
   1   7  -1    0.48    0.25
   1   7  -1    0.48    0.21
   1   7  -1    0.78    0.23
  -1  -7   1    0.51    0.21
  -1  -7   1    0.41    0.09
  -1  -7   1    0.92    0.23
  -1  -7   1    0.52    0.13
   0   7  -1    0.12    0.23
   0   7  -1    0.37    0.24
   0   7  -1    0.05    0.22
   0   7  -1    0.45    0.28
   0   7  -1    0.38    0.20
   0  -7   1    0.64    0.09
   0  -7   1    0.47    0.13
   0  -7   1    0.52    0.23
   0  -7   1    0.39    0.24
   0  -7   1    0.39    0.25
   0  -7   1    0.62    0.21
  -1   7  -1    3.07    0.33
  -1   7  -1    4.59    0.32
  -1   7  -1    3.64    0.35
  -1   7  -1    3.57    0.39
  -1   7  -1    3.15    0.38
   1  -7   1    2.87    0.35
   1  -7   1    3.33    0.34
   1  -7   1    2.85    0.25
   1  -7   1    3.42    0.35
  -2   7  -1   35.79    1.30
  -2   7  -1   37.58    1.30
  -2   7  -1   37.66    1.22
  -2   7  -1   37.02    1.14
  -2   7  -1   35.10    1.21
   2  -7   1   36.71    1.21
   2  -7   1   37.20    1.20
   2  -7   1   34.97    1.25
   2  -7   1   35.63    1.30
   2  -7   1   36.89    1.20
  -3   7  -1   28.89    1.05
  -3   7  -1   29.79    1.12
  -3   7  -1   30.05    0.97
  -3   7  -1   30.65    1.08
  -3   7  -1   30.59    1.15
   3  -7   1   29.82    1.09
   3  -7   1   29.75    1.16
   3  -7   1   30.70    1.02
   3  -7   1   30.94    1.08
   3  -7   1   29.14    1.10
  -4   7  -1    0.45    0.25
  -4   7  -1    0.44    0.28
  -4   7  -1    0.57    0.24
   4  -7   1    0.33    0.21
   4  -7   1    0.38    0.30
   4  -7   1   -0.05    0.27
   4  -7   1   -0.03    0.21
  -5   7  -1    0.37    0.31
  -5   7  -1   -0.11    0.26
  -5   7  -1    0.33    0.33
  -5   7  -1    0.23    0.22
   5  -7   1    0.62    0.33
   5  -7   1    0.54    0.33
   5  -7   1    0.03    0.30
   5  -7   1    0.31    0.19
  -6   7  -1   32.62    1.33
  -6   7  -1   32.67    1.29
  -6   7  -1   33.68    1.26
   6  -7   1   33.64    1.27
   6  -7   1   32.37    1.31
   6  -7   1   33.29    1.08
   6  -7   1   32.73    1.27
   6  -7   1   33.95    1.08
  -7   7  -1    0.51    0.40
  -7   7  -1    1.26    0.32
  -7   7  -1    1.26    0.30
   7  -7   1    0.30    0.27
   7  -7   1    0.65    0.19
   7  -7   1    0.63    0.19
   7  -7   1    0.52    0.32
   7  -7   1    0.92    0.22
  -8   7  -1    1.48    0.43
  -8   7  -1    0.49    0.42
  -8   7  -1    1.33    0.33
   8  -7   1   -0.02    0.28
   8  -7   1    1.16    0.35
   8  -7   1    0.81    0.24
  -9   7  -1    0.51    0.34
  -9   7  -1    0.37    0.41
   9  -7   1    0.36    0.43
   9  -7   1    0.11    0.32
 -10   7  -1   -0.16    0.30
 -10   7  -1    1.19    0.51
  10  -7   1    0.09    0.34
  11   6  -1    0.84    0.40
  10   6  -1    4.81    0.59
  10   6  -1    5.93    0.73
 -10  -6   1    5.56    0.70
   9   6  -1   10.11    0.68
   9   6  -1   10.86    0.81
   9   6  -1    9.21    0.73
  -9  -6   1    9.70    0.58
  -9  -6   1   10.36    0.83
   8   6  -1   55.53    1.93
   8   6  -1   54.88    1.76
   8   6  -1   55.23    1.99
  -8  -6   1   54.61    1.74
  -8  -6   1   52.96    1.92
   7   6  -1   31.76    1.02
   7   6  -1   30.09    1.25
   7   6  -1   28.79    1.17
   7   6  -1   28.15    1.21
   7   6  -1   28.07    1.08
  -7  -6   1   26.93    1.16
  -7  -6   1   28.36    1.22
  -7  -6   1   29.22    1.00
   6   6  -1    2.28    0.44
   6   6  -1    2.57    0.35
   6   6  -1    2.59    0.43
   6   6  -1    2.71    0.45
   6   6  -1    3.00    0.25
  -6  -6   1    2.62    0.25
  -6  -6   1    2.50    0.37
  -6  -6   1    2.36    0.43
   5   6  -1    0.50    0.26
   5   6  -1    0.36    0.31
   5   6  -1    0.08    0.31
   5   6  -1    0.44    0.23
   5   6  -1    0.68    0.33
  -5  -6   1    0.78    0.34
  -5  -6   1    0.91    0.15
  -5  -6   1    0.90    0.35
   4   6  -1   72.07    2.22
   4   6  -1   71.44    2.12
   4   6  -1   69.32    2.24
   4   6  -1   73.12    2.26
   4   6  -1   73.68    2.24
  -4  -6   1   72.43    2.04
  -4  -6   1   74.43    2.27
  -4  -6   1   70.09    2.23
   3   6  -1    0.06    0.27
   3   6  -1    0.61    0.26
   3   6  -1    0.34    0.18
   3   6  -1    0.40    0.26
   3   6  -1    0.40    0.18
   3   6  -1    0.25    0.27
  -3  -6   1    0.64    0.27
  -3  -6   1    0.28    0.05
  -3  -6   1    0.54    0.22
   2   6  -1    4.12    0.38
   2   6  -1    3.61    0.33
   2   6  -1    3.39    0.33
   2   6  -1    3.62    0.36
   2   6  -1    3.17    0.35
   2   6  -1    3.34    0.36
   2   6  -1    3.40    0.35
  -2  -6   1    3.76    0.34
  -2  -6   1    3.80    0.36
  -2  -6   1    4.21    0.38
  -2  -6   1    3.39    0.37
   1   6  -1   96.80    2.87
   1   6  -1   88.21    2.70
   1   6  -1   94.29    2.61
   1   6  -1   90.08    2.76
   1   6  -1   94.79    2.75
   1   6  -1  100.10    2.79
  -1  -6   1   92.90    2.62
  -1  -6   1   91.59    2.74
  -1  -6   1   98.65    2.78
  -1  -6   1   92.25    2.77
  -1  -6   1   98.01    2.73
   0   6  -1    0.25    0.15
   0   6  -1    0.28    0.18
   0   6  -1   -0.02    0.18
   0   6  -1    0.16    0.16
   0   6  -1   -0.02    0.16
   0   6  -1    0.43    0.20
   0  -6   1    0.18    0.16
   0  -6   1    0.08    0.19
   0  -6   1    0.16    0.10
   0  -6   1    0.12    0.19
   0  -6   1   -0.09    0.12
   0  -6   1    0.20    0.20
   0  -6   1    0.18    0.08
  -1   6  -1   94.72    2.90
  -1   6  -1   97.13    2.73
  -1   6  -1   94.70    2.81
  -1   6  -1  102.11    2.91
  -1   6  -1   99.66    2.80
  -1   6  -1  104.59    2.99
   1  -6   1   96.94    2.73
   1  -6   1  101.80    2.84
   1  -6   1   95.68    2.89
   1  -6   1  100.35    2.84
   1  -6   1  101.74    2.90
  -2   6  -1   14.90    0.63
  -2   6  -1   16.25    0.67
  -2   6  -1   16.11    0.66
  -2   6  -1   15.30    0.66
  -2   6  -1   15.99    0.68
  -2   6  -1   15.49    0.56
   2  -6   1   14.74    0.61
   2  -6   1   16.13    0.69
   2  -6   1   15.87    0.72
   2  -6   1   15.01    0.65
   2  -6   1   15.80    0.62
   2  -6   1   16.24    0.69
  -3   6  -1   17.01    0.71
  -3   6  -1   18.20    0.71
  -3   6  -1   18.13    0.63
  -3   6  -1   19.13    0.72
  -3   6  -1   16.38    0.73
  -3   6  -1   18.24    0.75
  -3   6  -1   18.25    0.78
  -3   6  -1   18.03    0.50
   3  -6   1   18.08    0.74
   3  -6   1   18.71    0.67
   3  -6   1   19.19    0.73
   3  -6   1   17.72    0.72
   3  -6   1   17.64    0.75
  -4   6  -1    0.88    0.26
  -4   6  -1    1.20    0.27
  -4   6  -1    1.04    0.26
  -4   6  -1    2.11    0.32
  -4   6  -1    1.31    0.25
   4  -6   1    1.40    0.31
   4  -6   1    1.09    0.26
   4  -6   1    1.54    0.22
   4  -6   1    0.79    0.27
   4  -6   1    1.37    0.26
  -5   6  -1   34.87    1.25
  -5   6  -1   32.27    1.27
  -5   6  -1   35.64    1.22
   5  -6   1   34.13    1.19
   5  -6   1   34.22    1.27
   5  -6   1   32.11    1.06
   5  -6   1   33.55    1.23
   5  -6   1   34.18    1.07
  -6   6  -1   18.61    0.91
  -6   6  -1   18.61    0.84
  -6   6  -1   18.49    0.86
   6  -6   1   18.84    0.89
   6  -6   1   19.05    0.70
   6  -6   1   17.77    0.83
   6  -6   1   17.85    0.90
  -7   6  -1    3.64    0.43
  -7   6  -1    3.74    0.36
  -7   6  -1    3.58    0.49
  -7   6  -1    3.32    0.41
   7  -6   1    3.00    0.46
   7  -6   1    3.72    0.32
   7  -6   1    3.36    0.43
   7  -6   1    3.33    0.41
   7  -6   1    3.76    0.29
  -8   6  -1   12.86    0.83
  -8   6  -1   12.35    0.83
  -8   6  -1   11.98    0.61
   8  -6   1   12.22    0.70
   8  -6   1   12.64    0.60
   8  -6   1   11.63    0.83
  -9   6  -1    5.48    0.65
  -9   6  -1    6.03    0.47
  -9   6  -1    5.21    0.58
   9  -6   1    6.32    0.47
   9  -6   1    5.79    0.55
   9  -6   1    6.08    0.69
 -10   6  -1    2.12    0.54
 -10   6  -1    1.98    0.44
  10  -6   1    1.31    0.53
  10  -6   1    1.73    0.45
 -11   6  -1   -0.47    0.44
 -11   6  -1    0.52    0.38
  11  -6   1   -0.26    0.48
  11   5  -1    0.91    0.41
  11   5  -1    0.43    0.39
 -11  -5   1    1.95    0.56
  10   5  -1    2.81    0.49
  10   5  -1    2.52    0.50
 -10  -5   1    2.27    0.46
 -10  -5   1    2.75    0.40
   9   5  -1    2.14    0.36
   9   5  -1    2.74    0.53
   9   5  -1    2.04    0.40
  -9  -5   1    1.92    0.40
  -9  -5   1    1.87    0.34
   8   5  -1    3.48    0.50
   8   5  -1    3.54    0.49
   8   5  -1    3.82    0.39
   8   5  -1    2.89    0.51
  -8  -5   1    3.14    0.47
  -8  -5   1    3.53    0.50
  -8  -5   1    3.37    0.35
   7   5  -1   10.83    0.57
   7   5  -1   11.29    0.54
   7   5  -1   10.64    0.63
   7   5  -1   10.18    0.72
   7   5  -1    9.77    0.62
  -7  -5   1   11.36    0.65
  -7  -5   1    9.80    0.63
  -7  -5   1    9.51    0.52
   6   5  -1   15.21    0.60
   6   5  -1   15.47    0.80
   6   5  -1   14.46    0.66
   6   5  -1   14.71    0.77
   6   5  -1   14.31    0.72
  -6  -5   1   13.20    0.70
  -6  -5   1   13.99    0.72
  -6  -5   1   14.53    0.59
   5   5  -1    0.30    0.28
   5   5  -1    0.17    0.23
   5   5  -1   -0.02    0.14
   5   5  -1    0.15    0.20
   5   5  -1    0.08    0.29
   5   5  -1   -0.01    0.21
  -5  -5   1    0.04    0.27
  -5  -5   1    0.13    0.14
  -5  -5   1   -0.14    0.27
   4   5  -1    4.61    0.38
   4   5  -1    5.16    0.39
   4   5  -1    5.21    0.25
   4   5  -1    4.69    0.38
   4   5  -1    5.38    0.34
  -4  -5   1    5.84    0.47
  -4  -5   1    4.91    0.26
  -4  -5   1    6.12    0.46
   3   5  -1   32.75    1.12
   3   5  -1   32.49    1.12
   3   5  -1   34.88    1.12
   3   5  -1   31.93    1.06
   3   5  -1   31.46    1.12
  -3  -5   1   31.26    1.12
  -3  -5   1   34.55    1.12
  -3  -5   1   33.93    1.11
  -3  -5   1   31.79    1.11
  -3  -5   1   33.95    0.95
   2   5  -1   10.75    0.53
   2   5  -1   12.12    0.51
   2   5  -1   11.18    0.51
   2   5  -1   11.51    0.55
   2   5  -1   10.72    0.51
   2   5  -1   11.63    0.54
  -2  -5   1   10.78    0.52
  -2  -5   1   12.98    0.55
  -2  -5   1   10.88    0.33
  -2  -5   1   12.07    0.54
  -2  -5   1   12.07    0.55
   1   5  -1  165.66    4.50
   1   5  -1  169.34    4.54
   1   5  -1  162.23    4.65
   1   5  -1  152.50    4.52
   1   5  -1  155.17    4.43
   1   5  -1  159.50    4.26
  -1  -5   1  167.88    4.44
  -1  -5   1  165.74    4.53
  -1  -5   1  160.59    4.52
  -1  -5   1  160.57    4.49
  -1  -5   1  153.48    4.43
   0   5  -1   24.50    0.81
   0   5  -1   23.12    0.79
   0   5  -1   21.76    0.78
   0   5  -1   21.96    0.80
   0   5  -1   23.50    0.86
   0   5  -1   22.74    0.77
   0  -5   1   22.79    0.79
   0  -5   1   23.27    0.64
   0  -5   1   22.33    0.79
   0  -5   1   23.26    0.79
   0  -5   1   22.37    0.79
   0  -5   1   22.93    0.77
   0  -5   1   22.73    0.71
  -1   5  -1    2.05    0.26
  -1   5  -1    1.34    0.24
  -1   5  -1    1.36    0.19
  -1   5  -1    1.57    0.17
  -1   5  -1    1.38    0.21
  -1   5  -1    1.56    0.22
   1  -5   1    1.30    0.26
   1  -5   1    1.37    0.22
   1  -5   1    1.54    0.17
   1  -5   1    1.75    0.24
   1  -5   1    1.46    0.20
   1  -5   1    1.78    0.21
  -2   5  -1   17.18    0.65
  -2   5  -1   15.55    0.56
  -2   5  -1   16.82    0.62
  -2   5  -1   16.80    0.66
  -2   5  -1   15.95    0.62
  -2   5  -1   16.18    0.45
  -2   5  -1   15.79    0.64
  -2   5  -1   16.64    0.61
   2  -5   1   15.99    0.66
   2  -5   1   17.34    0.65
   2  -5   1   15.22    0.59
   2  -5   1   17.04    0.67
   2  -5   1   17.00    0.67
   2  -5   1   17.01    0.62
  -3   5  -1   14.81    0.64
  -3   5  -1   13.37    0.56
  -3   5  -1   13.33    0.60
  -3   5  -1   13.13    0.56
  -3   5  -1   13.61    0.63
   3  -5   1   13.78    0.59
   3  -5   1   14.27    0.59
   3  -5   1   13.42    0.51
   3  -5   1   13.67    0.61
   3  -5   1   13.70    0.57
   3  -5   1   13.10    0.49
   3  -5   1   12.08    0.57
  -4   5  -1   20.29    0.77
  -4   5  -1   20.33    0.80
  -4   5  -1   21.25    0.82
  -4   5  -1   20.09    0.79
  -4   5  -1   19.50    0.80
   4  -5   1   19.89    0.77
   4  -5   1   21.06    0.70
   4  -5   1   20.67    0.81
   4  -5   1   21.01    0.82
   4  -5   1   19.12    0.82
  -5   5  -1    1.96    0.30
  -5   5  -1    1.80    0.30
  -5   5  -1    2.12    0.34
  -5   5  -1    1.52    0.32
  -5   5  -1    1.59    0.29
   5  -5   1    2.11    0.24
   5  -5   1    2.51    0.33
   5  -5   1    1.38    0.27
   5  -5   1    2.13    0.31
  -6   5  -1    0.71    0.32
  -6   5  -1    0.58    0.25
  -6   5  -1    0.91    0.26
  -6   5  -1    0.60    0.25
  -6   5  -1    0.53    0.33
   6  -5   1    0.68    0.26
   6  -5   1    0.45    0.18
   6  -5   1    0.64    0.17
   6  -5   1    0.74    0.27
   6  -5   1    0.35    0.31
  -7   5  -1   17.90    0.92
  -7   5  -1   18.87    0.80
  -7   5  -1   19.19    0.93
  -7   5  -1   18.17    0.87
  -7   5  -1   18.69    0.73
   7  -5   1   17.56    0.87
   7  -5   1   18.05    0.87
   7  -5   1   17.21    0.82
   7  -5   1   19.23    0.74
  -8   5  -1   34.17    1.17
  -8   5  -1   36.28    1.39
  -8   5  -1   36.36    1.37
  -8   5  -1   35.20    1.39
   8  -5   1   35.09    1.13
   8  -5   1   35.46    1.43
   8  -5   1   37.30    1.31
   8  -5   1   35.58    1.22
  -9   5  -1    5.63    0.62
  -9   5  -1    5.60    0.64
  -9   5  -1    5.06    0.41
   9  -5   1    6.09    0.49
   9  -5   1    5.12    0.57
   9  -5   1    5.59    0.50
 -10   5  -1    0.80    0.47
 -10   5  -1    0.55    0.42
  10  -5   1    0.16    0.29
  10  -5   1    0.83    0.36
  10  -5   1    0.42    0.31
 -11   5  -1    9.97    0.92
 -11   5  -1   11.57    0.84
  11  -5   1   10.18    0.81
  11   4  -1    7.22    0.67
  11   4  -1    9.84    0.88
 -11  -4   1    8.37    0.71
 -11  -4   1    7.93    0.75
  10   4  -1    4.60    0.64
  10   4  -1    5.61    0.62
 -10  -4   1    5.13    0.58
 -10  -4   1    4.74    0.48
   9   4  -1    0.37    0.28
   9   4  -1    0.12    0.41
   9   4  -1    0.54    0.29
   9   4  -1    0.38    0.37
  -9  -4   1    0.80    0.29
  -9  -4   1    0.42    0.30
  -9  -4   1    0.55    0.36
   8   4  -1   15.90    0.91
   8   4  -1   18.49    0.89
   8   4  -1   17.43    0.72
   8   4  -1   17.28    0.82
  -8  -4   1   17.20    0.91
  -8  -4   1   18.15    0.88
  -8  -4   1   16.41    0.77
   7   4  -1    1.60    0.27
   7   4  -1    2.54    0.40
   7   4  -1    1.30    0.37
   7   4  -1    1.68    0.27
   7   4  -1    2.15    0.36
  -7  -4   1    1.61    0.28
  -7  -4   1    0.67    0.35
  -7  -4   1    1.25    0.36
   6   4  -1    8.17    0.46
   6   4  -1    8.09    0.58
   6   4  -1    7.33    0.49
   6   4  -1    7.56    0.52
   6   4  -1    7.39    0.43
   6   4  -1    8.68    0.59
  -6  -4   1    7.67    0.58
  -6  -4   1    7.38    0.56
  -6  -4   1    7.63    0.42
   5   4  -1    0.17    0.18
   5   4  -1   -0.05    0.26
   5   4  -1    0.81    0.28
   5   4  -1    0.19    0.20
   5   4  -1    0.43    0.26
   5   4  -1    0.39    0.15
  -5  -4   1    0.37    0.16
  -5  -4   1   -0.14    0.25
  -5  -4   1    0.32    0.27
   4   4  -1    1.59    0.22
   4   4  -1    1.32    0.26
   4   4  -1    1.42    0.27
   4   4  -1    1.45    0.24
   4   4  -1    1.13    0.26
   4   4  -1    1.39    0.16
  -4  -4   1    1.67    0.27
  -4  -4   1    1.49    0.16
  -4  -4   1    1.59    0.23
  -4  -4   1    1.37    0.24
  -4  -4   1    1.27    0.26
   3   4  -1   30.71    1.09
   3   4  -1   33.20    0.98
   3   4  -1   32.91    1.11
   3   4  -1   34.50    1.04
   3   4  -1   32.65    1.10
  -3  -4   1   33.15    1.11
  -3  -4   1   35.81    1.12
  -3  -4   1   33.20    0.98
  -3  -4   1   34.18    1.13
  -3  -4   1   34.86    1.09
   2   4  -1    9.27    0.41
   2   4  -1    8.65    0.38
   2   4  -1    8.98    0.41
   2   4  -1    8.54    0.41
   2   4  -1    8.08    0.43
   2   4  -1    9.02    0.46
  -2  -4   1    9.40    0.44
  -2  -4   1    8.86    0.27
  -2  -4   1    9.26    0.41
  -2  -4   1    9.29    0.44
   1   4  -1   26.83    0.89
   1   4  -1   28.21    0.90
   1   4  -1   26.96    0.87
   1   4  -1   28.13    0.85
   1   4  -1   27.64    0.89
  -1  -4   1   23.54    0.86
  -1  -4   1   27.97    0.88
  -1  -4   1   25.92    0.86
  -1  -4   1   27.76    0.89
   0   4  -1  436.40   11.72
   0   4  -1  448.53   11.99
   0   4  -1  427.97   11.86
   0   4  -1  429.84   11.99
   0   4  -1  432.38   11.30
   0   4  -1  446.67   12.26
   0  -4   1  430.86   12.18
   0  -4   1  461.22   12.00
   0  -4   1  440.00   11.30
   0  -4   1  445.71   11.99
   0  -4   1  428.79   11.28
   0  -4   1  439.60   11.87
   0  -4   1  457.69   11.73
  -1   4  -1   34.86    1.04
  -1   4  -1   35.47    1.09
  -1   4  -1   34.59    1.03
  -1   4  -1   34.90    0.90
  -1   4  -1   33.41    1.11
  -1   4  -1   35.02    1.03
  -1   4  -1   35.19    1.06
  -1   4  -1   33.51    1.09
   1  -4   1   34.02    1.12
   1  -4   1   34.01    1.04
   1  -4   1   34.87    1.09
   1  -4   1   33.47    1.04
   1  -4   1   35.17    1.09
   1  -4   1   34.55    1.05
  -2   4  -1   72.59    2.04
  -2   4  -1   66.52    1.94
  -2   4  -1   69.22    2.03
  -2   4  -1   66.07    2.03
  -2   4  -1   69.61    2.06
  -2   4  -1   69.34    1.93
   2  -4   1   68.14    2.06
   2  -4   1   73.46    2.04
   2  -4   1   69.22    2.03
   2  -4   1   67.55    2.03
   2  -4   1   69.82    1.93
   2  -4   1   68.02    1.94
   2  -4   1   68.40    1.94
  -3   4  -1   67.30    1.97
  -3   4  -1   64.66    1.86
  -3   4  -1   68.54    1.98
  -3   4  -1   60.67    1.95
  -3   4  -1   64.56    1.97
   3  -4   1   65.44    1.97
   3  -4   1   66.54    1.97
   3  -4   1   61.28    1.95
   3  -4   1   69.00    1.97
   3  -4   1   66.02    1.86
   3  -4   1   64.20    1.86
  -4   4  -1   26.36    0.89
  -4   4  -1   22.70    0.88
  -4   4  -1   24.20    0.87
  -4   4  -1   23.76    0.90
  -4   4  -1   25.16    0.90
   4  -4   1   23.28    0.88
   4  -4   1   25.32    0.90
   4  -4   1   25.15    0.89
   4  -4   1   24.55    0.80
   4  -4   1   24.29    0.88
   4  -4   1   24.05    0.85
  -5   4  -1   65.25    1.90
  -5   4  -1   66.44    1.97
  -5   4  -1   69.58    2.12
  -5   4  -1   65.07    2.07
  -5   4  -1   68.40    2.09
  -5   4  -1   70.86    2.06
   5  -4   1   67.51    2.08
   5  -4   1   67.77    1.96
   5  -4   1   63.31    2.04
   5  -4   1   67.17    1.90
   5  -4   1   65.81    1.97
  -6   4  -1   35.04    1.30
  -6   4  -1   39.21    1.26
  -6   4  -1   38.10    1.29
  -6   4  -1   38.29    1.33
  -6   4  -1   37.06    1.16
   6  -4   1   36.11    1.25
   6  -4   1   36.57    1.35
   6  -4   1   35.52    1.25
   6  -4   1   37.14    1.13
   6  -4   1   37.37    1.19
  -7   4  -1    2.80    0.36
  -7   4  -1    2.66    0.34
  -7   4  -1    1.69    0.33
  -7   4  -1    2.78    0.43
  -7   4  -1    2.12    0.30
   7  -4   1    1.92    0.42
   7  -4   1    2.10    0.30
   7  -4   1    2.47    0.36
   7  -4   1    2.35    0.24
  -8   4  -1    6.25    0.59
  -8   4  -1    7.14    0.46
  -8   4  -1    6.53    0.55
  -8   4  -1    6.51    0.46
   8  -4   1    5.97    0.53
   8  -4   1    6.49    0.51
   8  -4   1    5.85    0.55
  -9   4  -1   14.61    0.65
  -9   4  -1   13.40    0.88
  -9   4  -1   14.55    0.82
   9  -4   1   13.31    0.71
   9  -4   1   12.98    0.80
 -10   4  -1    0.42    0.33
 -10   4  -1    0.14    0.30
  10  -4   1   -0.27    0.25
  10  -4   1    0.32    0.33
 -11   4  -1    7.31    0.79
 -11   4  -1    6.88    0.70
  11  -4   1    7.85    0.82
 -12  -3   1    2.80    0.51
  11   3  -1   11.57    0.95
  11   3  -1   12.06    0.78
 -11  -3   1   14.51    0.97
 -11  -3   1   12.12    0.80
  10   3  -1   17.79    0.91
  10   3  -1   19.57    1.07
  10   3  -1   17.65    0.95
 -10  -3   1   18.22    0.91
 -10  -3   1   18.49    0.97
   9   3  -1    6.11    0.47
   9   3  -1    6.77    0.61
   9   3  -1    6.26    0.55
   9   3  -1    5.74    0.57
   9   3  -1    5.61    0.51
  -9  -3   1    5.95    0.56
  -9  -3   1    7.36    0.61
  -9  -3   1    7.17    0.46
  -9  -3   1    6.66    0.55
   8   3  -1   39.56    1.49
   8   3  -1   38.92    1.41
   8   3  -1   42.86    1.29
   8   3  -1   41.00    1.46
  -8  -3   1   40.16    1.42
  -8  -3   1   41.64    1.47
  -8  -3   1   38.47    1.46
  -8  -3   1   41.24    1.28
   7   3  -1    1.05    0.36
   7   3  -1    1.09    0.24
   7   3  -1    0.92    0.26
   7   3  -1    0.91    0.33
   7   3  -1    0.78    0.31
  -7  -3   1    0.90    0.23
  -7  -3   1    0.93    0.25
  -7  -3   1    1.20    0.29
  -7  -3   1    0.89    0.31
   6   3  -1    0.16    0.19
   6   3  -1    0.49    0.30
   6   3  -1    0.60    0.27
   6   3  -1    0.33    0.21
   6   3  -1    0.21    0.22
   6   3  -1    0.31    0.26
  -6  -3   1    0.29    0.29
  -6  -3   1    0.43    0.27
  -6  -3   1    0.40    0.18
  -6  -3   1    0.52    0.20
   5   3  -1   12.98    0.53
   5   3  -1   12.93    0.52
   5   3  -1   12.60    0.60
   5   3  -1   13.56    0.62
   5   3  -1   12.64    0.62
   5   3  -1   13.92    0.64
  -5  -3   1   12.41    0.53
  -5  -3   1   13.86    0.61
  -5  -3   1   13.44    0.60
  -5  -3   1   13.17    0.53
  -5  -3   1   12.99    0.62
  -5  -3   1   13.46    0.63
   4   3  -1    8.15    0.46
   4   3  -1    7.50    0.36
   4   3  -1    7.69    0.40
   4   3  -1    8.14    0.45
   4   3  -1    7.74    0.35
   4   3  -1    7.87    0.46
  -4  -3   1    8.17    0.40
  -4  -3   1    6.81    0.39
  -4  -3   1    7.11    0.35
  -4  -3   1    7.62    0.40
  -4  -3   1    7.15    0.44
   3   3  -1    6.66    0.32
   3   3  -1    6.19    0.26
   3   3  -1    5.86    0.37
   3   3  -1    6.49    0.36
   3   3  -1    6.13    0.36
   3   3  -1    5.35    0.37
  -3  -3   1    6.22    0.38
  -3  -3   1    5.98    0.35
  -3  -3   1    6.06    0.26
  -3  -3   1    5.56    0.36
  -3  -3   1    6.25    0.37
   2   3  -1   31.62    1.00
   2   3  -1   31.61    0.95
   2   3  -1   31.80    1.02
   2   3  -1   31.96    1.01
   2   3  -1   31.81    0.91
  -2  -3   1   32.10    0.99
  -2  -3   1   32.72    1.00
  -2  -3   1   32.02    0.91
  -2  -3   1   31.77    1.02
  -2  -3   1   32.38    1.01
   1   3  -1  186.47    4.77
   1   3  -1  181.24    5.06
   1   3  -1  182.85    5.05
   1   3  -1  186.22    5.02
   1   3  -1  182.14    4.96
  -1  -3   1  189.46    4.96
  -1  -3   1  189.21    5.06
  -1  -3   1  171.81    5.01
   0   3  -1  199.60    5.66
   0   3  -1  208.53    5.58
   0   3  -1  199.83    5.52
   0   3  -1  199.57    5.46
   0   3  -1  198.31    5.57
   0   3  -1  205.54    5.27
   0   3  -1  203.76    5.71
   0  -3   1  204.86    5.17
   0  -3   1  210.84    5.47
   0  -3   1  202.38    5.52
   0  -3   1  207.14    5.58
   0  -3   1  196.24    5.63
   0  -3   1  201.35    5.27
   0  -3   1  210.28    5.58
  -1   3  -1    1.06    0.18
  -1   3  -1    0.88    0.14
  -1   3  -1    1.06    0.08
  -1   3  -1    1.24    0.18
  -1   3  -1    1.01    0.14
  -1   3  -1    0.99    0.17
  -1   3  -1    0.91    0.14
  -1   3  -1    1.28    0.15
   1  -3   1    1.11    0.14
   1  -3   1    0.91    0.15
   1  -3   1    1.04    0.18
   1  -3   1    0.94    0.14
   1  -3   1    0.85    0.18
   1  -3   1    1.20    0.15
  -2   3  -1    3.64    0.21
  -2   3  -1    3.97    0.29
  -2   3  -1    3.25    0.28
  -2   3  -1    3.82    0.27
  -2   3  -1    3.83    0.29
  -2   3  -1    3.83    0.23
   2  -3   1    3.95    0.20
   2  -3   1    4.25    0.29
   2  -3   1    3.99    0.28
   2  -3   1    3.73    0.26
   2  -3   1    3.22    0.21
   2  -3   1    4.48    0.26
   2  -3   1    3.49    0.27
  -3   3  -1   71.48    2.04
  -3   3  -1   75.64    2.16
  -3   3  -1   73.24    2.18
  -3   3  -1   70.59    2.14
  -3   3  -1   75.34    2.15
   3  -3   1   74.63    2.05
   3  -3   1   73.77    2.18
   3  -3   1   73.85    2.15
   3  -3   1   70.07    2.14
   3  -3   1   76.51    2.16
   3  -3   1   72.54    2.07
  -4   3  -1   27.36    0.97
  -4   3  -1   26.77    0.96
  -4   3  -1   27.99    0.91
  -4   3  -1   26.88    0.90
  -4   3  -1   28.95    0.87
  -4   3  -1   27.84    0.98
   4  -3   1   26.46    0.95
   4  -3   1   27.39    0.93
   4  -3   1   26.07    0.91
   4  -3   1   28.90    0.97
   4  -3   1   26.69    0.82
   4  -3   1   27.23    0.87
   4  -3   1   28.47    0.97
  -5   3  -1    4.61    0.31
  -5   3  -1    5.41    0.38
  -5   3  -1    4.22    0.36
  -5   3  -1    4.56    0.36
  -5   3  -1    4.05    0.37
  -5   3  -1    4.24    0.31
   5  -3   1    4.63    0.36
   5  -3   1    4.86    0.41
   5  -3   1    4.35    0.40
   5  -3   1    4.93    0.26
   5  -3   1    4.36    0.34
   5  -3   1    4.37    0.32
  -6   3  -1   25.06    0.98
  -6   3  -1   26.53    0.98
  -6   3  -1   24.65    0.85
  -6   3  -1   26.10    1.00
  -6   3  -1   26.09    1.00
  -6   3  -1   26.79    0.91
   6  -3   1   24.65    0.92
   6  -3   1   25.29    0.83
   6  -3   1   25.83    1.03
   6  -3   1   25.60    0.95
  -7   3  -1    2.63    0.43
  -7   3  -1    3.17    0.30
  -7   3  -1    3.02    0.38
   7  -3   1    3.21    0.40
   7  -3   1    3.17    0.27
   7  -3   1    3.34    0.43
   7  -3   1    2.83    0.32
  -8   3  -1    0.17    0.33
  -8   3  -1    0.09    0.35
  -8   3  -1    0.49    0.23
   8  -3   1    0.25    0.27
   8  -3   1    0.08    0.24
   8  -3   1    0.45    0.34
   8  -3   1    0.24    0.18
  -9   3  -1   12.89    0.60
  -9   3  -1   12.22    0.81
  -9   3  -1   13.28    0.77
   9  -3   1   12.08    0.58
   9  -3   1   12.36    0.65
   9  -3   1   12.42    0.75
 -10   3  -1   -0.50    0.38
 -10   3  -1   -0.05    0.28
  10  -3   1   -0.35    0.25
  10  -3   1    0.06    0.42
 -11   3  -1    0.01    0.33
 -11   3  -1    0.56    0.34
  11  -3   1    0.32    0.34
 -12   3  -1    0.09    0.33
 -12   3  -1   -0.37    0.50
  12  -3   1   -0.17    0.50
  12   2  -1    4.76    0.63
 -12  -2   1    5.30    0.62
 -12  -2   1    5.46    0.66
  11   2  -1    0.23    0.31
  11   2  -1    1.50    0.51
 -11  -2   1    1.12    0.39
 -11  -2   1    0.59    0.47
  10   2  -1   11.82    0.79
  10   2  -1   12.70    0.78
  10   2  -1   12.84    0.79
 -10  -2   1   13.43    0.79
 -10  -2   1   14.81    0.80
 -10  -2   1   13.07    0.80
   9   2  -1   14.69    0.85
   9   2  -1   12.31    0.71
   9   2  -1   11.70    0.69
   9   2  -1   11.47    0.75
   9   2  -1   11.70    0.56
  -9  -2   1   11.78    0.71
  -9  -2   1   11.84    0.55
  -9  -2   1   13.07    0.81
  -9  -2   1   11.46    0.70
   8   2  -1   65.35    2.11
   8   2  -1   64.41    2.17
   8   2  -1   65.41    1.87
   8   2  -1   66.50    2.09
   8   2  -1   63.88    2.05
  -8  -2   1   64.70    2.10
  -8  -2   1   64.34    1.87
  -8  -2   1   67.33    2.09
  -8  -2   1   63.29    2.12
   7   2  -1    0.71    0.28
   7   2  -1    0.73    0.20
   7   2  -1    0.19    0.24
   7   2  -1    0.42    0.22
  -7  -2   1    0.07    0.26
  -7  -2   1    0.50    0.19
  -7  -2   1    0.36    0.24
  -7  -2   1    0.33    0.25
   6   2  -1   38.58    1.30
   6   2  -1   37.04    1.25
   6   2  -1   35.56    1.22
   6   2  -1   35.51    1.10
   6   2  -1   38.54    1.24
   6   2  -1   35.71    1.29
  -6  -2   1   34.89    1.23
  -6  -2   1   37.11    1.20
  -6  -2   1   35.12    1.25
  -6  -2   1   35.92    1.22
  -6  -2   1   36.11    1.10
   5   2  -1    0.38    0.17
   5   2  -1    1.04    0.21
   5   2  -1    0.89    0.25
   5   2  -1    0.53    0.18
  -5  -2   1    0.65    0.15
  -5  -2   1    0.73    0.20
  -5  -2   1    0.79    0.20
  -5  -2   1    0.69    0.23
  -5  -2   1    0.32    0.21
  -5  -2   1    0.38    0.18
   4   2  -1   47.22    1.50
   4   2  -1   49.51    1.38
   4   2  -1   49.44    1.48
   4   2  -1   48.43    1.50
   4   2  -1   47.46    1.46
   4   2  -1   50.41    1.52
  -4  -2   1   49.50    1.47
  -4  -2   1   49.38    1.48
  -4  -2   1   49.97    1.51
  -4  -2   1   47.94    1.50
  -4  -2   1   51.07    1.38
  -4  -2   1   48.07    1.51
   3   2  -1    0.38    0.16
   3   2  -1    0.31    0.13
   3   2  -1    0.28    0.16
   3   2  -1    0.58    0.19
   3   2  -1    0.20    0.11
   3   2  -1    0.27    0.11
  -3  -2   1    0.25    0.11
  -3  -2   1    0.83    0.18
  -3  -2   1    0.36    0.14
  -3  -2   1    0.26    0.11
  -3  -2   1    0.25    0.17
  -3  -2   1    0.31    0.12
   2   2  -1   24.56    0.79
   2   2  -1   23.77    0.73
   2   2  -1   24.33    0.79
   2   2  -1   24.57    0.77
   2   2  -1   26.08    0.74
   2   2  -1   26.11    0.81
  -2  -2   1   24.46    0.80
  -2  -2   1   25.45    0.79
  -2  -2   1   23.93    0.73
  -2  -2   1   25.75    0.80
  -2  -2   1   24.84    0.77
   1   2  -1    6.20    0.28
   1   2  -1    6.59    0.30
   1   2  -1    6.25    0.30
   1   2  -1    6.89    0.28
  -1  -2   1    5.49    0.27
  -1  -2   1    6.39    0.29
  -1  -2   1    6.31    0.26
  -1  -2   1    6.83    0.26
   0   2  -1   12.72    0.41
   0   2  -1   12.64    0.41
   0   2  -1   12.70    0.41
   0   2  -1   12.08    0.40
   0   2  -1   12.48    0.35
   0   2  -1   11.82    0.37
   0   2  -1   12.03    0.41
   0  -2   1   12.42    0.42
   0  -2   1   12.26    0.41
   0  -2   1   11.43    0.37
   0  -2   1   12.20    0.40
   0  -2   1   12.54    0.41
   0  -2   1   12.56    0.36
   0  -2   1   11.63    0.40
  -1   2  -1    6.60    0.29
  -1   2  -1    6.43    0.29
  -1   2  -1    6.87    0.28
  -1   2  -1    6.64    0.26
  -1   2  -1    6.28    0.29
  -1   2  -1    6.70    0.28
   1  -2   1    6.49    0.24
   1  -2   1    6.83    0.27
   1  -2   1    6.56    0.28
   1  -2   1    6.43    0.30
   1  -2   1    6.20    0.29
   1  -2   1    6.21    0.26
   1  -2   1    6.71    0.27
  -2   2  -1   12.07    0.47
  -2   2  -1   11.98    0.47
  -2   2  -1   12.15    0.47
  -2   2  -1   11.76    0.43
  -2   2  -1   11.30    0.45
   2  -2   1   11.25    0.45
   2  -2   1   12.31    0.44
   2  -2   1   12.17    0.46
   2  -2   1   11.84    0.41
   2  -2   1   11.74    0.44
   2  -2   1   11.52    0.43
  -3   2  -1    0.92    0.19
  -3   2  -1    1.02    0.16
  -3   2  -1    0.90    0.20
  -3   2  -1    1.19    0.20
  -3   2  -1    1.12    0.14
  -3   2  -1    1.04    0.16
   3  -2   1    1.07    0.19
   3  -2   1    1.08    0.16
   3  -2   1    0.93    0.14
   3  -2   1    0.88    0.10
   3  -2   1    1.28    0.21
   3  -2   1    1.11    0.16
  -4   2  -1    2.36    0.24
  -4   2  -1    2.03    0.23
  -4   2  -1    2.30    0.19
  -4   2  -1    2.11    0.20
  -4   2  -1    1.95    0.23
  -4   2  -1    2.40    0.23
   4  -2   1    2.06    0.27
   4  -2   1    2.18    0.16
   4  -2   1    2.12    0.19
   4  -2   1    2.40    0.24
   4  -2   1    2.13    0.26
   4  -2   1    2.38    0.24
  -5   2  -1   17.32    0.71
  -5   2  -1   17.37    0.62
  -5   2  -1   17.79    0.72
  -5   2  -1   18.42    0.65
  -5   2  -1   17.88    0.71
  -5   2  -1   17.67    0.72
   5  -2   1   18.67    0.75
   5  -2   1   17.72    0.75
   5  -2   1   17.82    0.74
   5  -2   1   16.75    0.64
   5  -2   1   18.36    0.71
   5  -2   1   17.38    0.59
  -6   2  -1    1.99    0.23
  -6   2  -1    2.16    0.28
  -6   2  -1    1.91    0.35
  -6   2  -1    1.94    0.30
  -6   2  -1    2.00    0.29
   6  -2   1    1.88    0.21
   6  -2   1    1.64    0.24
   6  -2   1    1.66    0.29
   6  -2   1    2.06    0.29
  -7   2  -1   28.15    1.09
  -7   2  -1   28.04    1.09
  -7   2  -1   28.26    0.93
   7  -2   1   28.35    1.13
   7  -2   1   28.01    1.03
   7  -2   1   26.74    0.93
   7  -2   1   28.31    0.99
  -8   2  -1   31.27    1.25
  -8   2  -1   32.47    1.27
  -8   2  -1   31.61    1.02
   8  -2   1   30.38    1.09
   8  -2   1   29.34    1.13
   8  -2   1   29.74    1.03
   8  -2   1   29.35    1.24
  -9   2  -1   10.05    0.67
  -9   2  -1    9.80    0.52
  -9   2  -1    9.39    0.72
   9  -2   1    9.56    0.66
   9  -2   1    8.61    0.69
   9  -2   1    9.13    0.52
   9  -2   1    8.75    0.54
 -10   2  -1    0.11    0.30
 -10   2  -1    0.52    0.43
  10  -2   1    0.05    0.30
  10  -2   1    0.80    0.28
 -11   2  -1    0.74    0.36
 -11   2  -1    0.59    0.48
  11  -2   1   -0.88    0.40
 -12   2  -1    0.56    0.55
 -12   2  -1    0.88    0.49
  12  -2   1   -0.66    0.47
  12   1  -1    4.00    0.58
 -12  -1   1    2.66    0.45
 -12  -1   1    2.06    0.50
  11   1  -1    0.75    0.38
  11   1  -1    0.53    0.45
  11   1  -1    1.22    0.36
 -11  -1   1    0.74    0.37
 -11  -1   1    0.39    0.46
  10   1  -1    0.73    0.33
  10   1  -1    1.91    0.37
  10   1  -1    1.97    0.49
 -10  -1   1    1.64    0.46
 -10  -1   1    1.94    0.41
 -10  -1   1    1.63    0.41
   9   1  -1    8.27    0.61
   9   1  -1    7.64    0.64
   9   1  -1    7.65    0.57
   9   1  -1    8.59    0.45
   9   1  -1    7.11    0.55
  -9  -1   1    8.39    0.43
  -9  -1   1    7.30    0.58
  -9  -1   1    8.07    0.62
  -9  -1   1    8.80    0.59
   8   1  -1    7.63    0.54
   8   1  -1    8.42    0.66
   8   1  -1    8.20    0.43
   8   1  -1    7.94    0.54
   8   1  -1    8.70    0.55
  -8  -1   1    7.86    0.42
  -8  -1   1    9.02    0.57
  -8  -1   1    7.50    0.63
  -8  -1   1    8.42    0.60
   7   1  -1    0.38    0.29
   7   1  -1    0.45    0.25
   7   1  -1    0.20    0.24
   7   1  -1    0.72    0.27
   7   1  -1    0.56    0.18
  -7  -1   1    0.36    0.16
  -7  -1   1    0.28    0.26
  -7  -1   1    0.25    0.30
  -7  -1   1    0.31    0.25
  -7  -1   1    0.93    0.27
   6   1  -1   18.87    0.77
   6   1  -1   20.09    0.78
   6   1  -1   19.53    0.84
   6   1  -1   19.93    0.79
   6   1  -1   19.72    0.74
   6   1  -1   20.23    0.80
   6   1  -1   18.43    0.64
  -6  -1   1   19.56    0.65
  -6  -1   1   19.97    0.78
  -6  -1   1   20.62    0.77
  -6  -1   1   18.91    0.78
  -6  -1   1   19.98    0.75
   5   1  -1   33.30    1.14
   5   1  -1   34.65    1.12
   5   1  -1   34.00    0.99
   5   1  -1   34.31    1.10
   5   1  -1   35.83    1.14
   5   1  -1   35.44    1.17
  -5  -1   1   31.44    1.09
  -5  -1   1   34.55    0.99
  -5  -1   1   36.08    1.17
  -5  -1   1   32.25    1.13
  -5  -1   1   33.87    1.13
  -5  -1   1   34.48    1.08
   4   1  -1   24.62    0.88
   4   1  -1   25.80    0.88
   4   1  -1   25.35    0.76
   4   1  -1   27.89    0.88
   4   1  -1   26.29    0.88
   4   1  -1   25.98    0.85
  -4  -1   1   26.61    0.85
  -4  -1   1   26.19    0.87
  -4  -1   1   25.85    0.90
  -4  -1   1   28.38    0.91
  -4  -1   1   26.84    0.77
  -4  -1   1   25.91    0.88
   3   1  -1   18.33    0.61
   3   1  -1   18.55    0.61
   3   1  -1   18.58    0.64
   3   1  -1   18.44    0.54
   3   1  -1   18.03    0.63
   3   1  -1   17.72    0.62
  -3  -1   1   18.80    0.61
  -3  -1   1   17.63    0.54
  -3  -1   1   18.64    0.61
  -3  -1   1   17.21    0.62
  -3  -1   1   18.73    0.65
  -3  -1   1   16.77    0.61
   2   1  -1  865.34   23.70
   2   1  -1  845.76   22.37
   2   1  -1  882.72   23.42
   2   1  -1  830.15   23.98
   2   1  -1  840.49   23.16
   2   1  -1  857.09   23.63
  -2  -1   1  840.38   23.98
  -2  -1   1  867.44   23.12
  -2  -1   1  868.15   23.57
  -2  -1   1  873.65   23.48
  -2  -1   1  941.76   23.64
   1   1  -1   38.93    1.09
   1   1  -1   33.52    1.07
  -1  -1   1   38.00    1.08
  -1  -1   1   41.88    1.07
  -1  -1   1   38.84    1.08
  -1   1  -1    2.57    0.15
  -1   1  -1    2.50    0.17
  -1   1  -1    2.96    0.13
   1  -1   1    2.88    0.16
   1  -1   1    1.92    0.13
   1  -1   1    2.46    0.13
   1  -1   1    2.38    0.13
   1  -1   1    2.94    0.17
  -2   1  -1  310.51    8.29
  -2   1  -1  301.71    8.45
  -2   1  -1  302.73    7.80
  -2   1  -1  300.51    8.28
  -2   1  -1  305.71    8.42
  -2   1  -1  305.42    7.84
   2  -1   1  313.05    8.29
   2  -1   1  297.36    7.80
   2  -1   1  308.91    8.29
   2  -1   1  301.69    8.45
   2  -1   1  310.65    8.42
   2  -1   1  290.88    8.22
  -3   1  -1  105.49    3.05
  -3   1  -1  107.87    2.87
  -3   1  -1  106.16    2.95
  -3   1  -1  108.54    2.89
  -3   1  -1  106.88    3.10
  -3   1  -1  112.67    3.07
  -3   1  -1  109.75    3.05
   3  -1   1  113.57    3.07
   3  -1   1  107.90    2.87
   3  -1   1  109.39    3.06
   3  -1   1  105.03    2.88
   3  -1   1  108.67    3.05
   3  -1   1  105.25    2.95
   3  -1   1  111.09    3.11
  -4   1  -1    6.01    0.35
  -4   1  -1    6.15    0.28
  -4   1  -1    6.49    0.36
  -4   1  -1    6.35    0.32
  -4   1  -1    6.55    0.33
  -4   1  -1    6.14    0.36
   4  -1   1    5.71    0.28
   4  -1   1    7.00    0.40
   4  -1   1    6.18    0.33
   4  -1   1    6.06    0.40
   4  -1   1    6.16    0.31
   4  -1   1    6.23    0.30
   4  -1   1    6.46    0.35
  -5   1  -1    8.72    0.46
  -5   1  -1    9.08    0.45
  -5   1  -1    8.37    0.45
  -5   1  -1    8.70    0.46
  -5   1  -1    8.46    0.37
  -5   1  -1    8.20    0.38
   5  -1   1    8.07    0.38
   5  -1   1    8.47    0.38
   5  -1   1    7.96    0.50
   5  -1   1    8.72    0.39
   5  -1   1    8.18    0.47
   5  -1   1    8.51    0.45
   5  -1   1    9.00    0.50
  -6   1  -1   33.88    1.22
  -6   1  -1   33.59    1.21
  -6   1  -1   36.08    1.15
  -6   1  -1   33.23    1.04
  -6   1  -1   34.81    1.23
  -6   1  -1   33.23    1.06
   6  -1   1   34.05    1.20
   6  -1   1   32.87    1.04
   6  -1   1   33.96    1.07
   6  -1   1   32.52    1.09
   6  -1   1   32.99    1.13
   6  -1   1   33.27    1.19
  -7   1  -1    0.52    0.34
  -7   1  -1    0.13    0.18
  -7   1  -1    0.11    0.30
  -7   1  -1    0.30    0.18
   7  -1   1    0.35    0.33
   7  -1   1    0.38    0.22
   7  -1   1    0.53    0.21
   7  -1   1    0.28    0.18
   7  -1   1   -0.01    0.19
  -8   1  -1   44.85    1.37
  -8   1  -1   43.74    1.57
  -8   1  -1   41.34    1.55
   8  -1   1   43.99    1.60
   8  -1   1   44.25    1.44
   8  -1   1   45.18    1.42
   8  -1   1   43.97    1.51
  -9   1  -1    4.58    0.38
  -9   1  -1    4.20    0.52
  -9   1  -1    4.42    0.50
   9  -1   1    5.26    0.43
   9  -1   1    5.26    0.55
   9  -1   1    5.56    0.54
   9  -1   1    4.51    0.40
 -10   1  -1    8.21    0.67
 -10   1  -1    8.36    0.53
 -10   1  -1    9.17    0.66
  10  -1   1    8.41    0.67
  10  -1   1    8.95    0.58
  10  -1   1    8.90    0.56
 -11   1  -1    6.80    0.71
 -11   1  -1    5.77    0.64
  11  -1   1    6.34    0.66
 -12   1  -1    0.23    0.45
 -12   1  -1   -0.27    0.49
  12  -1   1    0.12    0.36
  12   0  -1    0.90    0.41
 -12   0   1    0.31    0.41
 -12   0   1    0.18    0.37
  11   0  -1    0.32    0.34
  11   0  -1   -0.35    0.31
  11   0  -1    0.22    0.33
 -11   0   1   -0.18    0.31
 -11   0   1   -0.48    0.33
  10   0  -1    2.94    0.45
  10   0  -1    3.46    0.45
  10   0  -1    3.39    0.45
 -10   0   1    3.30    0.49
 -10   0   1    2.76    0.45
   9   0  -1    2.38    0.39
   9   0  -1    2.41    0.44
   9   0  -1    1.82    0.33
   9   0  -1    2.23    0.36
  -9   0   1    1.86    0.44
  -9   0   1    2.63    0.42
  -9   0   1    1.83    0.22
   8   0  -1   15.80    0.58
   8   0  -1   14.22    0.72
   8   0  -1   16.33    0.73
   8   0  -1   15.11    0.77
   8   0  -1   15.19    0.80
  -8   0   1   16.20    0.81
  -8   0   1   15.50    0.73
  -8   0   1   14.65    0.57
  -8   0   1   15.25    0.83
   7   0  -1    0.22    0.25
   7   0  -1    0.43    0.23
   7   0  -1    0.36    0.24
   7   0  -1    0.48    0.16
   7   0  -1    0.31    0.23
  -7   0   1    0.37    0.22
  -7   0   1    0.20    0.27
  -7   0   1    0.52    0.24
  -7   0   1    0.61    0.25
  -7   0   1    0.18    0.14
   6   0  -1   19.33    0.63
   6   0  -1   20.17    0.78
   6   0  -1   19.27    0.77
   6   0  -1   18.69    0.78
   6   0  -1   18.70    0.79
   6   0  -1   20.64    0.76
   6   0  -1   21.47    0.85
  -6   0   1   20.14    0.78
  -6   0   1   20.28    0.73
  -6   0   1   17.80    0.77
  -6   0   1   19.12    0.74
  -6   0   1   19.15    0.62
   5   0  -1   13.77    0.57
   5   0  -1   13.38    0.46
   5   0  -1   12.93    0.58
   5   0  -1   14.92    0.59
   5   0  -1   13.40    0.57
   5   0  -1   13.81    0.59
  -5   0   1   13.70    0.56
  -5   0   1   13.66    0.59
  -5   0   1   12.78    0.57
  -5   0   1   14.54    0.54
  -5   0   1   13.42    0.45
  -5   0   1   13.85    0.60
   4   0  -1    0.35    0.17
   4   0  -1    0.23    0.19
   4   0  -1    0.61    0.19
   4   0  -1    0.42    0.10
   4   0  -1    0.57    0.18
   4   0  -1    0.36    0.16
   4   0  -1    0.51    0.14
  -4   0   1    0.59    0.10
  -4   0   1    0.58    0.16
  -4   0   1    0.37    0.13
  -4   0   1    0.31    0.19
  -4   0   1    0.41    0.14
  -4   0   1    0.48    0.19
   3   0  -1    0.63    0.14
   3   0  -1    0.61    0.17
   3   0  -1    0.87    0.13
   3   0  -1    0.50    0.17
   3   0  -1    0.69    0.16
   3   0  -1    0.77    0.16
   3   0  -1    0.64    0.08
  -3   0   1    0.70    0.08
  -3   0   1    0.60    0.13
  -3   0   1    0.73    0.15
  -3   0   1    0.69    0.18
  -3   0   1    0.81    0.14
  -3   0   1    0.50    0.15
   2   0  -1    8.50    0.33
   2   0  -1    8.09    0.35
   2   0  -1    7.75    0.31
   2   0  -1    8.10    0.33
   2   0  -1    7.66    0.23
   2   0  -1    7.71    0.31
   2   0  -1    8.80    0.29
  -2   0   1    7.78    0.31
  -2   0   1    8.26    0.33
  -2   0   1    8.51    0.34
  -2   0   1    8.49    0.32
  -2   0   1    8.32    0.28
   1   0  -1   -0.51    0.05
   1   0  -1   -0.61    0.04
   1   0  -1   -0.38    0.09
  -1   0   1   -0.37    0.04
  -1   0   1   -0.43    0.06
  -1   0   1   -0.49    0.05
   0   0  -1   -0.34    0.01
   0   0  -1   -0.33    0.02
   0   0  -1   -0.35    0.01
   0   0  -1   -0.35    0.02
   0   0   1   -0.36    0.02
   0   0   1   -0.36    0.01
   0   0   1   -0.36    0.02
  -1   0  -1   -0.38    0.08
  -1   0  -1   -0.37    0.10
  -1   0  -1   -0.61    0.07
  -1   0  -1   -0.58    0.04
  -1   0  -1   -0.57    0.06
  -1   0  -1   -0.56    0.06
   1   0   1   -0.64    0.05
   1   0   1   -0.44    0.07
   1   0   1   -0.46    0.06
   1   0   1   -0.55    0.05
   1   0   1   -0.43    0.09
   1   0   1   -0.52    0.06
  -2   0  -1  939.57   24.80
  -2   0  -1  975.49   26.77
  -2   0  -1  955.87   26.01
  -2   0  -1  955.60   26.00
  -2   0  -1  960.69   26.33
  -2   0  -1  969.80   24.99
  -2   0  -1 1000.00   25.78
   2   0   1  986.35   26.81
   2   0   1  946.96   24.86
   2   0   1  967.35   26.25
   2   0   1  982.03   26.30
   2   0   1  928.43   24.77
   2   0   1  949.86   25.97
  -3   0  -1    2.79    0.23
  -3   0  -1    3.24    0.28
  -3   0  -1    2.70    0.23
  -3   0  -1    2.90    0.22
  -3   0  -1    2.68    0.20
  -3   0  -1    2.47    0.25
   3   0   1    3.03    0.23
   3   0   1    2.94    0.22
   3   0   1    2.85    0.24
   3   0   1    2.25    0.25
   3   0   1    2.49    0.22
   3   0   1    2.63    0.20
   3   0   1    2.52    0.18
  -4   0  -1  104.92    3.17
  -4   0  -1  108.64    3.04
  -4   0  -1  105.34    3.14
  -4   0  -1  113.54    3.15
  -4   0  -1  109.38    2.93
  -4   0  -1  111.26    3.05
   4   0   1  112.81    3.18
   4   0   1  111.07    2.95
   4   0   1  109.52    3.14
   4   0   1  106.97    3.11
   4   0   1  114.54    3.15
   4   0   1  111.02    2.93
   4   0   1  107.92    3.04
  -5   0  -1    3.15    0.30
  -5   0  -1    3.25    0.26
  -5   0  -1    3.47    0.32
  -5   0  -1    3.05    0.26
  -5   0  -1    3.41    0.33
  -5   0  -1    3.67    0.31
   5   0   1    3.13    0.34
   5   0   1    3.18    0.25
   5   0   1    3.92    0.30
   5   0   1    3.82    0.32
   5   0   1    3.15    0.30
   5   0   1    3.14    0.26
   5   0   1    2.79    0.24
  -6   0  -1    1.17    0.20
  -6   0  -1    2.28    0.26
  -6   0  -1    1.80    0.31
  -6   0  -1    1.61    0.32
  -6   0  -1    1.51    0.33
   6   0   1    1.40    0.27
   6   0   1    1.77    0.34
   6   0   1    1.69    0.24
   6   0   1    1.88    0.24
   6   0   1    1.74    0.29
   6   0   1    1.44    0.21
   6   0   1    1.86    0.31
  -7   0  -1    0.39    0.30
  -7   0  -1   -0.03    0.19
  -7   0  -1   -0.11    0.22
  -7   0  -1    0.19    0.19
   7   0   1    0.08    0.23
   7   0   1    0.04    0.27
   7   0   1   -0.04    0.19
   7   0   1    0.22    0.21
   7   0   1   -0.06    0.18
  -8   0  -1   58.82    2.02
  -8   0  -1   61.75    1.89
  -8   0  -1   62.71    1.81
  -8   0  -1   60.05    2.03
   8   0   1   62.30    1.81
   8   0   1   61.44    2.04
   8   0   1   61.30    1.91
   8   0   1   59.88    1.90
   8   0   1   62.14    1.90
  -9   0  -1    4.52    0.55
  -9   0  -1    4.29    0.39
  -9   0  -1    3.98    0.50
  -9   0  -1    3.89    0.35
   9   0   1    4.30    0.38
   9   0   1    4.01    0.37
   9   0   1    3.15    0.50
   9   0   1    3.08    0.41
   9   0   1    4.24    0.40
 -10   0  -1    4.56    0.52
 -10   0  -1    4.66    0.62
 -10   0  -1    6.30    0.47
  10   0   1    6.07    0.51
  10   0   1    4.92    0.44
  10   0   1    5.50    0.44
  10   0   1    5.48    0.64
 -11   0  -1    3.80    0.57
 -11   0  -1    4.30    0.57
  11   0   1    4.72    0.67
 -12   0  -1    7.66    0.72
 -12   0  -1    7.98    0.78
  12   0   1    9.00    0.82
  12  -1  -1    1.47    0.56
 -12   1   1    2.20    0.50
 -12   1   1    3.05    0.57
  11  -1  -1    1.66    0.53
  11  -1  -1    2.09    0.42
 -11   1   1    2.18    0.48
 -11   1   1    1.52    0.42
  10  -1  -1    5.89    0.53
  10  -1  -1    7.36    0.57
  10  -1  -1    5.42    0.65
 -10   1   1    5.68    0.65
 -10   1   1    7.16    0.65
   9  -1  -1    4.78    0.49
   9  -1  -1    5.10    0.45
   9  -1  -1    4.52    0.50
   9  -1  -1    4.21    0.44
  -9   1   1    4.93    0.56
  -9   1   1    4.74    0.32
  -9   1   1    4.91    0.48
   8  -1  -1   71.16    2.21
   8  -1  -1   72.58    2.22
   8  -1  -1   71.60    2.29
   8  -1  -1   70.15    2.33
  -8   1   1   70.88    2.33
  -8   1   1   75.23    2.34
  -8   1   1   76.25    2.01
   7  -1  -1    5.08    0.41
   7  -1  -1    5.16    0.44
   7  -1  -1    4.45    0.41
   7  -1  -1    4.78    0.48
  -7   1   1    5.16    0.47
  -7   1   1    5.24    0.30
  -7   1   1    4.94    0.38
  -7   1   1    5.13    0.49
   6  -1  -1    7.02    0.51
   6  -1  -1    6.53    0.47
   6  -1  -1    5.63    0.41
   6  -1  -1    6.21    0.43
   6  -1  -1    6.06    0.41
   6  -1  -1    6.12    0.41
  -6   1   1    5.84    0.29
  -6   1   1    4.86    0.40
  -6   1   1    6.40    0.36
  -6   1   1    6.40    0.47
   5  -1  -1   87.17    2.68
   5  -1  -1   93.95    2.69
   5  -1  -1   92.50    2.69
   5  -1  -1   90.79    2.60
   5  -1  -1   94.97    2.72
   5  -1  -1   88.81    2.53
  -5   1   1   91.19    2.41
  -5   1   1   95.13    2.69
  -5   1   1   85.87    2.66
  -5   1   1   87.51    2.70
  -5   1   1   93.36    2.55
   4  -1  -1    0.09    0.14
   4  -1  -1    0.12    0.14
   4  -1  -1    0.69    0.16
   4  -1  -1    0.09    0.18
   4  -1  -1   -0.06    0.16
   4  -1  -1    0.43    0.18
  -4   1   1   -0.16    0.17
  -4   1   1    0.19    0.12
  -4   1   1    0.89    0.21
  -4   1   1    0.06    0.13
  -4   1   1    0.19    0.08
  -4   1   1    0.08    0.15
   3  -1  -1    9.98    0.44
   3  -1  -1    9.60    0.40
   3  -1  -1   10.46    0.43
   3  -1  -1   10.35    0.45
   3  -1  -1   10.35    0.44
   3  -1  -1   10.18    0.42
  -3   1   1    9.49    0.41
  -3   1   1   10.48    0.43
  -3   1   1   10.76    0.45
  -3   1   1    9.85    0.35
  -3   1   1   10.48    0.45
  -3   1   1    9.99    0.32
   2  -1  -1  462.91   11.85
   2  -1  -1  479.94   12.59
   2  -1  -1  476.04   12.59
   2  -1  -1  446.68   12.93
   2  -1  -1  457.25   12.84
  -2   1   1  461.84   12.95
  -2   1   1  466.04   12.84
  -2   1   1  470.45   12.59
  -2   1   1  456.75   12.58
   1  -1  -1    6.13    0.25
   1  -1  -1    4.52    0.26
   1  -1  -1    4.40    0.22
   1  -1  -1    4.14    0.21
  -1   1   1    5.88    0.24
  -1   1   1    6.06    0.26
  -1   1   1    5.93    0.20
  -1   1   1    5.80    0.18
  -1   1   1    6.32    0.25
  -1   1   1    4.21    0.19
  -1   1   1    5.76    0.23
   0  -1  -1    0.78    0.07
   0  -1  -1    0.76    0.08
   0  -1  -1    0.89    0.09
   0   1   1    0.53    0.06
   0   1   1    1.05    0.09
   0   1   1    1.29    0.11
  -1  -1  -1    0.05    0.08
  -1  -1  -1    0.24    0.10
  -1  -1  -1    0.01    0.06
  -1  -1  -1   -0.02    0.09
  -1  -1  -1    0.23    0.11
  -1  -1  -1    0.02    0.07
  -1  -1  -1    0.14    0.07
   1   1   1   -0.07    0.09
   1   1   1    0.11    0.07
   1   1   1    0.00    0.07
   1   1   1   -0.12    0.10
   1   1   1   -0.12    0.10
   1   1   1    0.00    0.08
   1   1   1   -0.08    0.08
  -2  -1  -1  336.63    8.87
  -2  -1  -1  329.32    8.97
  -2  -1  -1  336.45    9.08
  -2  -1  -1  324.88    9.07
  -2  -1  -1  334.17    8.59
  -2  -1  -1  333.55    9.19
   2   1   1  318.80    8.86
   2   1   1  341.35    9.08
   2   1   1  336.39    8.97
   2   1   1  338.66    9.19
   2   1   1  330.48    8.59
   2   1   1  339.06    9.08
  -3  -1  -1  197.16    5.36
  -3  -1  -1  187.72    5.40
  -3  -1  -1  189.58    5.35
  -3  -1  -1  193.90    5.05
  -3  -1  -1  190.11    5.26
  -3  -1  -1  197.57    5.23
   3   1   1  193.67    5.35
   3   1   1  190.83    5.23
   3   1   1  193.33    5.35
   3   1   1  193.72    5.27
   3   1   1  200.21    5.41
   3   1   1  192.84    5.05
  -4  -1  -1   73.12    2.04
  -4  -1  -1   72.48    2.12
  -4  -1  -1   78.71    2.21
  -4  -1  -1   69.76    2.18
  -4  -1  -1   74.12    2.20
  -4  -1  -1   75.87    2.14
   4   1   1   74.07    2.14
   4   1   1   72.60    2.03
   4   1   1   73.42    2.19
   4   1   1   76.04    2.20
   4   1   1   78.22    2.21
   4   1   1   73.50    2.13
  -5  -1  -1   -0.13    0.17
  -5  -1  -1   -0.02    0.24
  -5  -1  -1    0.05    0.15
  -5  -1  -1    0.01    0.17
  -5  -1  -1    0.02    0.15
  -5  -1  -1    0.25    0.15
   5   1   1   -0.11    0.17
   5   1   1    0.08    0.17
   5   1   1    0.10    0.18
   5   1   1   -0.24    0.23
   5   1   1   -0.04    0.16
   5   1   1   -0.10    0.15
  -6  -1  -1   34.46    1.21
  -6  -1  -1   34.61    1.24
  -6  -1  -1   32.79    1.07
  -6  -1  -1   32.09    1.12
  -6  -1  -1   34.21    1.16
  -6  -1  -1   37.30    1.24
   6   1   1   34.39    1.24
   6   1   1   33.44    1.08
   6   1   1   34.10    1.20
   6   1   1   33.89    1.13
   6   1   1   34.70    1.21
   6   1   1   34.45    1.13
  -7  -1  -1   15.81    0.63
  -7  -1  -1   14.75    0.79
  -7  -1  -1   14.50    0.74
  -7  -1  -1   16.04    0.70
   7   1   1   15.10    0.67
   7   1   1   15.42    0.63
   7   1   1   15.22    0.80
   7   1   1   13.95    0.63
   7   1   1   14.73    0.71
  -8  -1  -1   39.26    1.47
  -8  -1  -1   39.93    1.45
  -8  -1  -1   42.71    1.39
  -8  -1  -1   42.36    1.30
   8   1   1   40.65    1.36
   8   1   1   39.52    1.37
   8   1   1   40.60    1.41
   8   1   1   40.91    1.30
   8   1   1   40.79    1.49
  -9  -1  -1    1.13    0.36
  -9  -1  -1    1.36    0.31
  -9  -1  -1    0.98    0.27
  -9  -1  -1    0.92    0.32
   9   1   1    0.40    0.24
   9   1   1    1.32    0.30
   9   1   1    1.54    0.32
   9   1   1    1.02    0.42
   9   1   1    0.80    0.29
 -10  -1  -1   -0.15    0.34
 -10  -1  -1    0.28    0.42
 -10  -1  -1   -0.02    0.29
 -10  -1  -1   -0.08    0.23
  10   1   1   -0.16    0.26
  10   1   1    0.17    0.26
  10   1   1    0.22    0.25
  10   1   1   -0.14    0.30
 -11  -1  -1    6.19    0.72
 -11  -1  -1    6.26    0.61
  11   1   1    6.90    0.76
 -12  -1  -1    0.05    0.43
 -12  -1  -1    0.33    0.51
  12   1   1    1.32    0.46
  12  -2  -1    0.88    0.54
 -12   2   1    0.57    0.51
  11  -2  -1   12.71    0.77
  11  -2  -1   11.46    0.83
 -11   2   1   13.91    0.97
 -11   2   1   13.48    0.92
  10  -2  -1    5.65    0.51
  10  -2  -1    6.02    0.54
  10  -2  -1    5.58    0.58
 -10   2   1    5.79    0.62
 -10   2   1    5.07    0.56
   9  -2  -1    0.36    0.26
   9  -2  -1    0.25    0.27
   9  -2  -1    0.12    0.36
   9  -2  -1   -0.27    0.34
  -9   2   1    0.45    0.27
  -9   2   1    0.50    0.17
  -9   2   1    0.44    0.38
   8  -2  -1    0.88    0.38
   8  -2  -1    1.40    0.32
   8  -2  -1    1.71    0.28
   8  -2  -1    1.67    0.39
  -8   2   1    1.62    0.32
  -8   2   1    1.61    0.20
  -8   2   1    1.82    0.30
  -8   2   1    1.43    0.32
   7  -2  -1   20.60    0.86
   7  -2  -1   21.96    0.96
   7  -2  -1   22.29    0.83
   7  -2  -1   21.05    0.86
  -7   2   1   20.48    0.68
  -7   2   1   20.35    0.89
  -7   2   1   22.85    0.81
  -7   2   1   20.78    0.89
   6  -2  -1    3.64    0.35
   6  -2  -1    4.06    0.34
   6  -2  -1    4.21    0.42
   6  -2  -1    4.71    0.44
   6  -2  -1    3.26    0.40
  -6   2   1    4.31    0.40
  -6   2   1    3.96    0.35
  -6   2   1    4.56    0.31
  -6   2   1    4.26    0.42
  -6   2   1    4.41    0.26
   5  -2  -1   24.38    0.90
   5  -2  -1   22.98    0.91
   5  -2  -1   27.21    0.91
   5  -2  -1   23.46    0.93
   5  -2  -1   25.45    0.85
   5  -2  -1   25.96    0.94
  -5   2   1   25.37    0.81
  -5   2   1   26.44    0.95
  -5   2   1   23.76    0.93
  -5   2   1   27.11    0.75
  -5   2   1   26.27    0.91
  -5   2   1   23.34    0.90
   4  -2  -1   70.07    2.01
   4  -2  -1   70.74    2.12
   4  -2  -1   69.77    2.14
   4  -2  -1   70.17    2.05
   4  -2  -1   70.07    2.12
   4  -2  -1   73.75    2.15
  -4   2   1   73.31    2.12
  -4   2   1   74.02    2.14
  -4   2   1   71.27    2.12
  -4   2   1   71.75    2.15
  -4   2   1   71.39    1.90
   3  -2  -1   13.14    0.52
   3  -2  -1   12.92    0.54
   3  -2  -1   13.49    0.52
   3  -2  -1   13.78    0.52
   3  -2  -1   14.05    0.54
  -3   2   1   13.64    0.52
  -3   2   1   13.67    0.52
  -3   2   1   13.29    0.52
  -3   2   1   13.55    0.54
  -3   2   1   13.52    0.52
   2  -2  -1   60.56    1.78
   2  -2  -1   64.05    1.79
   2  -2  -1   60.80    1.82
   2  -2  -1   60.58    1.68
   2  -2  -1   61.60    1.80
  -2   2   1   60.28    1.68
  -2   2   1   60.90    1.78
  -2   2   1   62.81    1.79
  -2   2   1   62.82    1.83
   1  -2  -1    6.47    0.21
   1  -2  -1    6.71    0.34
   1  -2  -1    6.04    0.29
   1  -2  -1    6.49    0.23
   1  -2  -1    6.51    0.28
   1  -2  -1    6.47    0.29
  -1   2   1    6.48    0.29
  -1   2   1    6.70    0.29
  -1   2   1    6.25    0.34
  -1   2   1    6.93    0.27
  -1   2   1    7.01    0.24
  -1   2   1    6.16    0.21
   0  -2  -1  286.98    7.45
   0  -2  -1  274.53    7.80
   0  -2  -1  272.00    7.15
   0  -2  -1  282.12    7.64
   0  -2  -1  282.19    7.24
   0  -2  -1  273.11    7.64
   0   2   1  286.25    7.64
   0   2   1  281.99    7.64
   0   2   1  276.25    7.18
   0   2   1  282.70    7.24
   0   2   1  284.67    7.80
   0   2   1  286.43    7.45
  -1  -2  -1   61.33    1.71
  -1  -2  -1   61.53    1.75
  -1  -2  -1   61.69    1.66
  -1  -2  -1   59.91    1.73
  -1  -2  -1   59.30    1.77
   1   2   1   61.26    1.76
   1   2   1   62.53    1.71
   1   2   1   59.48    1.77
   1   2   1   59.21    1.73
   1   2   1   64.03    1.76
   1   2   1   61.82    1.66
  -2  -2  -1   69.79    2.00
  -2  -2  -1   69.58    2.01
  -2  -2  -1   70.44    1.96
  -2  -2  -1   69.80    1.90
  -2  -2  -1   70.91    2.01
  -2  -2  -1   68.45    1.99
   2   2   1   71.13    1.97
   2   2   1   69.25    1.90
   2   2   1   68.78    2.00
   2   2   1   68.07    1.98
   2   2   1   69.36    2.02
   2   2   1   71.02    2.01
  -3  -2  -1    0.78    0.15
  -3  -2  -1    0.49    0.15
  -3  -2  -1    0.71    0.19
  -3  -2  -1    0.97    0.21
  -3  -2  -1    0.79    0.21
  -3  -2  -1    0.78    0.17
   3   2   1    0.90    0.16
   3   2   1    1.12    0.18
   3   2   1    0.58    0.19
   3   2   1    1.03    0.21
   3   2   1    1.02    0.22
   3   2   1    0.77    0.14
  -4  -2  -1   58.73    1.82
  -4  -2  -1   58.54    1.78
  -4  -2  -1   59.82    1.70
  -4  -2  -1   62.16    1.83
  -4  -2  -1   59.08    1.80
  -4  -2  -1   59.73    1.77
   4   2   1   63.94    1.83
   4   2   1   58.62    1.82
   4   2   1   63.41    1.81
   4   2   1   59.83    1.78
   4   2   1   60.10    1.70
   4   2   1   56.87    1.78
  -5  -2  -1    3.77    0.32
  -5  -2  -1    4.15    0.34
  -5  -2  -1    3.58    0.34
  -5  -2  -1    4.25    0.32
  -5  -2  -1    3.67    0.34
  -5  -2  -1    4.38    0.32
   5   2   1    3.64    0.34
   5   2   1    3.72    0.37
   5   2   1    3.39    0.31
   5   2   1    3.69    0.36
   5   2   1    3.13    0.28
   5   2   1    4.08    0.33
  -6  -2  -1    3.06    0.29
  -6  -2  -1    3.02    0.31
  -6  -2  -1    2.59    0.34
  -6  -2  -1    3.37    0.34
   6   2   1    2.68    0.29
   6   2   1    2.78    0.32
   6   2   1    3.17    0.36
   6   2   1    2.86    0.28
   6   2   1    3.25    0.34
   6   2   1    3.21    0.34
  -7  -2  -1    8.61    0.54
  -7  -2  -1   10.05    0.67
  -7  -2  -1    8.37    0.48
  -7  -2  -1    8.90    0.58
   7   2   1   10.57    0.59
   7   2   1    8.02    0.57
   7   2   1    8.73    0.50
   7   2   1    8.91    0.55
  -8  -2  -1    5.03    0.42
  -8  -2  -1    5.30    0.56
  -8  -2  -1    6.26    0.53
  -8  -2  -1    6.53    0.52
   8   2   1    7.21    0.51
   8   2   1    5.98    0.45
   8   2   1    5.44    0.53
   8   2   1    5.05    0.49
   8   2   1    6.25    0.46
  -9  -2  -1    0.53    0.28
  -9  -2  -1    0.26    0.22
  -9  -2  -1    0.08    0.32
  -9  -2  -1   -0.17    0.35
   9   2   1    0.90    0.28
   9   2   1   -0.02    0.26
   9   2   1    0.15    0.26
   9   2   1    0.04    0.26
   9   2   1    0.07    0.27
 -10  -2  -1    2.26    0.44
 -10  -2  -1    2.30    0.34
 -10  -2  -1    2.06    0.37
 -10  -2  -1    2.57    0.44
  10   2   1    1.78    0.38
  10   2   1    2.26    0.36
  10   2   1    2.89    0.48
  10   2   1    2.47    0.36
 -11  -2  -1    0.03    0.38
 -11  -2  -1    0.50    0.46
  11   2   1    0.75    0.49
 -12  -2  -1    1.34    0.49
 -12  -2  -1    2.51    0.63
  12   2   1    1.41    0.47
  12  -3  -1    3.14    0.56
 -12   3   1    2.36    0.63
  11  -3  -1    0.60    0.37
  11  -3  -1    0.73    0.47
 -11   3   1    0.56    0.36
  10  -3  -1   26.42    1.20
  10  -3  -1   24.85    1.10
 -10   3   1   27.41    1.26
 -10   3   1   24.79    1.23
   9  -3  -1   -0.14    0.36
   9  -3  -1    0.21    0.31
   9  -3  -1    0.13    0.22
  -9   3   1    0.23    0.27
  -9   3   1    0.12    0.16
  -9   3   1    0.18    0.28
   8  -3  -1    6.36    0.58
   8  -3  -1    5.76    0.50
   8  -3  -1    6.23    0.59
   8  -3  -1    7.45    0.48
  -8   3   1    6.18    0.58
  -8   3   1    7.60    0.46
  -8   3   1    6.49    0.53
  -8   3   1    6.72    0.36
   7  -3  -1    9.31    0.50
   7  -3  -1    8.78    0.57
   7  -3  -1    9.18    0.59
   7  -3  -1   10.14    0.57
  -7   3   1   10.04    0.58
  -7   3   1    9.60    0.66
  -7   3   1    9.61    0.42
  -7   3   1    9.37    0.58
   6  -3  -1   28.39    1.05
   6  -3  -1   30.24    1.08
   6  -3  -1   26.21    0.99
   6  -3  -1   28.49    1.10
   6  -3  -1   27.32    0.97
  -6   3   1   29.19    1.05
  -6   3   1   28.67    0.87
  -6   3   1   28.75    0.93
  -6   3   1   27.85    1.06
  -6   3   1   26.78    1.04
   5  -3  -1   64.41    1.99
   5  -3  -1   65.71    2.02
   5  -3  -1   63.37    1.89
   5  -3  -1   63.55    1.89
   5  -3  -1   64.16    2.00
   5  -3  -1   62.41    1.98
  -5   3   1   66.32    2.01
  -5   3   1   65.31    2.00
  -5   3   1   63.39    1.88
  -5   3   1   62.00    2.01
  -5   3   1   66.97    2.00
  -5   3   1   62.85    1.75
   4  -3  -1    4.50    0.32
   4  -3  -1    4.30    0.36
   4  -3  -1    4.29    0.33
   4  -3  -1    4.43    0.32
   4  -3  -1    4.07    0.34
  -4   3   1    4.70    0.39
  -4   3   1    4.64    0.38
  -4   3   1    4.56    0.36
  -4   3   1    3.86    0.35
  -4   3   1    4.56    0.36
   3  -3  -1   13.99    0.55
   3  -3  -1   13.14    0.55
   3  -3  -1   15.46    0.56
   3  -3  -1   13.74    0.43
   3  -3  -1   13.47    0.58
   3  -3  -1   14.09    0.56
  -3   3   1   13.94    0.56
  -3   3   1   13.66    0.52
  -3   3   1   15.16    0.57
  -3   3   1   14.78    0.59
   2  -3  -1    1.52    0.21
   2  -3  -1    1.44    0.19
   2  -3  -1    1.47    0.19
   2  -3  -1    1.95    0.20
   2  -3  -1    1.90    0.23
  -2   3   1    1.87    0.23
  -2   3   1    1.66    0.19
  -2   3   1    1.56    0.14
  -2   3   1    1.53    0.19
  -2   3   1    1.98    0.20
  -2   3   1    1.79    0.12
   1  -3  -1   83.10    2.15
   1  -3  -1   84.55    2.41
   1  -3  -1   81.07    2.41
   1  -3  -1   82.00    2.24
   1  -3  -1   86.36    2.30
   1  -3  -1   83.79    2.46
  -1   3   1   88.59    2.47
  -1   3   1   82.12    2.24
  -1   3   1   84.39    2.42
  -1   3   1   85.02    2.30
  -1   3   1   86.94    2.42
   0  -3  -1  214.93    5.92
   0  -3  -1  207.57    5.52
   0  -3  -1  214.05    5.91
   0  -3  -1  211.22    6.04
   0  -3  -1  219.15    5.75
   0   3   1  216.36    6.04
   0   3   1  212.76    5.60
   0   3   1  223.00    5.75
   0   3   1  214.06    5.52
   0   3   1  217.77    5.91
   0   3   1  212.73    5.91
  -1  -3  -1  146.81    3.88
  -1  -3  -1  139.78    4.04
  -1  -3  -1  146.65    4.17
  -1  -3  -1  149.28    4.10
  -1  -3  -1  150.75    3.99
  -1  -3  -1  146.20    4.09
   1   3   1  141.26    4.04
   1   3   1  148.79    3.88
   1   3   1  145.47    4.09
   1   3   1  145.78    4.16
   1   3   1  148.54    3.99
   1   3   1  148.99    4.09
   1   3   1  149.19    3.80
  -2  -3  -1    0.03    0.15
  -2  -3  -1    0.09    0.15
  -2  -3  -1    0.17    0.13
  -2  -3  -1    0.27    0.18
  -2  -3  -1   -0.07    0.11
  -2  -3  -1    0.00    0.13
   2   3   1    0.35    0.18
   2   3   1    0.14    0.13
   2   3   1   -0.04    0.12
   2   3   1    0.22    0.15
   2   3   1    0.09    0.14
   2   3   1    0.19    0.14
  -3  -3  -1   49.70    1.56
  -3  -3  -1   51.65    1.48
  -3  -3  -1   51.49    1.53
  -3  -3  -1   47.80    1.53
  -3  -3  -1   51.58    1.52
  -3  -3  -1   52.77    1.57
   3   3   1   51.00    1.48
   3   3   1   51.98    1.53
   3   3   1   51.11    1.51
   3   3   1   49.78    1.56
   3   3   1   50.72    1.55
   3   3   1   50.23    1.56
  -4  -3  -1    7.28    0.44
  -4  -3  -1    7.09    0.42
  -4  -3  -1    7.47    0.41
  -4  -3  -1    7.70    0.42
  -4  -3  -1    6.41    0.36
  -4  -3  -1    7.73    0.40
   4   3   1    6.79    0.40
   4   3   1    6.99    0.40
   4   3   1    7.20    0.43
   4   3   1    7.68    0.39
   4   3   1    7.21    0.37
   4   3   1    6.63    0.42
  -5  -3  -1   19.33    0.70
  -5  -3  -1   19.17    0.82
  -5  -3  -1   19.55    0.78
  -5  -3  -1   18.09    0.72
  -5  -3  -1   18.65    0.77
  -5  -3  -1   18.58    0.76
   5   3   1   20.90    0.74
   5   3   1   19.59    0.78
   5   3   1   18.61    0.79
   5   3   1   17.87    0.71
   5   3   1   18.80    0.82
   5   3   1   19.01    0.77
  -6  -3  -1   -0.23    0.21
  -6  -3  -1    0.15    0.19
  -6  -3  -1    0.19    0.20
  -6  -3  -1    0.35    0.21
   6   3   1    0.32    0.33
   6   3   1    0.03    0.21
   6   3   1    0.29    0.24
   6   3   1    0.14    0.21
   6   3   1   -0.13    0.27
  -7  -3  -1   -0.52    0.32
  -7  -3  -1    0.30    0.24
  -7  -3  -1    0.49    0.28
  -7  -3  -1    0.16    0.26
   7   3   1   -0.03    0.22
   7   3   1   -0.06    0.25
   7   3   1   -0.30    0.24
   7   3   1    0.19    0.32
  -8  -3  -1    0.53    0.31
  -8  -3  -1    0.02    0.21
  -8  -3  -1   -0.23    0.26
  -8  -3  -1   -0.19    0.26
   8   3   1    0.18    0.37
   8   3   1   -0.13    0.22
   8   3   1    0.07    0.27
   8   3   1   -0.09    0.26
  -9  -3  -1    0.47    0.29
  -9  -3  -1    1.21    0.33
  -9  -3  -1    0.59    0.32
  -9  -3  -1    0.31    0.30
   9   3   1    0.15    0.32
   9   3   1    0.40    0.28
   9   3   1    0.07    0.29
   9   3   1    0.60    0.42
 -10  -3  -1    2.19    0.44
 -10  -3  -1    2.87    0.45
 -10  -3  -1    2.06    0.43
 -10  -3  -1    2.82    0.36
  10   3   1    2.90    0.39
  10   3   1    3.24    0.46
  10   3   1    3.10    0.41
  10   3   1    2.38    0.55
 -11  -3  -1   -1.15    0.31
 -11  -3  -1   -0.03    0.34
  11   3   1    0.19    0.47
  11  -4  -1    7.88    0.69
  11  -4  -1    9.01    0.85
 -11   4   1    7.66    0.73
  10  -4  -1    8.04    0.77
  10  -4  -1   10.11    0.73
 -10   4   1    9.39    0.72
   9  -4  -1   14.47    0.69
   9  -4  -1   14.91    0.91
   9  -4  -1   13.68    0.78
  -9   4   1   13.16    0.80
  -9   4   1   15.24    0.83
   8  -4  -1    1.67    0.35
   8  -4  -1    1.47    0.34
   8  -4  -1    1.64    0.30
   8  -4  -1    1.73    0.34
  -8   4   1    1.16    0.38
  -8   4   1    1.31    0.33
  -8   4   1    1.55    0.22
  -8   4   1    1.74    0.26
   7  -4  -1    0.35    0.25
   7  -4  -1    0.33    0.28
   7  -4  -1    0.45    0.35
   7  -4  -1    0.62    0.24
  -7   4   1    0.53    0.27
  -7   4   1    0.68    0.22
  -7   4   1    0.10    0.32
  -7   4   1    0.38    0.18
   6  -4  -1    0.68    0.32
   6  -4  -1    0.49    0.22
   6  -4  -1    0.18    0.26
   6  -4  -1    0.68    0.33
  -6   4   1    0.66    0.30
  -6   4   1    0.51    0.23
  -6   4   1    0.45    0.27
  -6   4   1    0.59    0.18
  -6   4   1    0.66    0.25
   5  -4  -1    8.97    0.35
   5  -4  -1    9.40    0.52
   5  -4  -1    8.32    0.53
   5  -4  -1    8.53    0.52
   5  -4  -1    8.46    0.50
  -5   4   1    8.60    0.48
  -5   4   1    9.31    0.53
  -5   4   1    9.11    0.50
  -5   4   1    8.17    0.55
   4  -4  -1    0.90    0.26
   4  -4  -1    1.27    0.23
   4  -4  -1    1.26    0.12
   4  -4  -1    1.57    0.23
   4  -4  -1    1.12    0.25
   4  -4  -1    1.10    0.28
  -4   4   1    1.58    0.25
  -4   4   1    1.22    0.23
  -4   4   1    1.07    0.23
  -4   4   1    1.48    0.23
   3  -4  -1   51.37    1.53
   3  -4  -1   44.55    1.54
   3  -4  -1   50.51    1.53
   3  -4  -1   46.31    1.51
   3  -4  -1   49.55    1.43
  -3   4   1   50.24    1.56
  -3   4   1   48.07    1.53
  -3   4   1   47.72    1.39
  -3   4   1   50.20    1.53
  -3   4   1   48.23    1.30
  -3   4   1   48.24    1.43
   2  -4  -1   46.57    1.48
   2  -4  -1   47.86    1.53
   2  -4  -1   48.19    1.38
   2  -4  -1   50.79    1.50
   2  -4  -1   48.57    1.48
  -2   4   1   48.06    1.38
  -2   4   1   47.42    1.32
  -2   4   1   46.44    1.48
  -2   4   1   46.95    1.37
  -2   4   1   51.18    1.50
  -2   4   1   50.71    1.54
  -2   4   1   47.27    1.25
   1  -4  -1  129.48    3.43
   1  -4  -1  122.09    3.32
   1  -4  -1  122.48    3.65
   1  -4  -1  122.50    3.56
   1  -4  -1  130.84    3.57
  -1   4   1  127.34    3.65
  -1   4   1  122.34    3.56
  -1   4   1  125.04    3.36
  -1   4   1  126.54    3.32
  -1   4   1  127.50    3.43
  -1   4   1  130.19    3.57
   0  -4  -1   11.65    0.53
   0  -4  -1   12.08    0.45
   0  -4  -1   11.23    0.41
   0  -4  -1   11.38    0.47
   0  -4  -1   11.16    0.48
   0  -4  -1   10.36    0.49
   0   4   1   12.07    0.45
   0   4   1   11.54    0.48
   0   4   1   11.47    0.41
   0   4   1   10.91    0.51
   0   4   1   11.37    0.45
   0   4   1   12.11    0.50
  -1  -4  -1    3.59    0.27
  -1  -4  -1    3.82    0.28
  -1  -4  -1    3.61    0.31
  -1  -4  -1    3.69    0.27
  -1  -4  -1    3.59    0.27
   1   4   1    3.62    0.27
   1   4   1    4.11    0.24
   1   4   1    4.21    0.29
   1   4   1    3.79    0.27
   1   4   1    3.28    0.31
   1   4   1    3.67    0.27
   1   4   1    3.95    0.29
  -2  -4  -1    7.41    0.37
  -2  -4  -1    7.27    0.33
  -2  -4  -1    7.86    0.45
  -2  -4  -1    7.89    0.44
  -2  -4  -1    7.94    0.40
  -2  -4  -1    8.81    0.42
   2   4   1    8.02    0.44
   2   4   1    7.68    0.40
   2   4   1    7.61    0.39
   2   4   1    8.44    0.34
   2   4   1    7.36    0.44
   2   4   1    7.50    0.42
   2   4   1    8.15    0.41
  -3  -4  -1  142.68    3.85
  -3  -4  -1  144.25    4.04
  -3  -4  -1  151.01    3.99
  -3  -4  -1  145.77    4.08
  -3  -4  -1  140.72    4.03
  -3  -4  -1  141.99    4.08
   3   4   1  151.61    4.09
   3   4   1  131.03    3.97
   3   4   1  133.08    4.06
   3   4   1  147.92    4.05
   3   4   1  138.10    3.85
   3   4   1  149.43    4.14
  -4  -4  -1   29.26    0.97
  -4  -4  -1   30.93    0.98
  -4  -4  -1   29.21    1.05
  -4  -4  -1   30.82    1.05
  -4  -4  -1   28.01    1.03
  -4  -4  -1   30.29    1.08
   4   4   1   29.41    0.98
   4   4   1   28.61    1.02
   4   4   1   28.41    1.05
   4   4   1   29.86    1.05
   4   4   1   31.09    0.97
   4   4   1   29.05    1.05
  -5  -4  -1   47.34    1.51
  -5  -4  -1   49.49    1.58
  -5  -4  -1   48.10    1.48
  -5  -4  -1   44.56    1.57
   5   4   1   49.76    1.59
   5   4   1   49.45    1.58
   5   4   1   47.79    1.63
   5   4   1   47.29    1.48
   5   4   1   46.67    1.55
   5   4   1   50.10    1.52
  -6  -4  -1    7.88    0.62
  -6  -4  -1    8.82    0.52
  -6  -4  -1    9.15    0.50
  -6  -4  -1    7.76    0.56
   6   4   1    8.30    0.52
   6   4   1    7.62    0.55
   6   4   1    8.13    0.55
   6   4   1    8.11    0.47
   6   4   1    7.73    0.60
  -7  -4  -1   17.37    0.75
  -7  -4  -1   16.89    0.78
  -7  -4  -1   17.82    0.76
  -7  -4  -1   16.75    0.83
   7   4   1   16.52    0.86
   7   4   1   15.80    0.77
   7   4   1   17.56    0.85
   7   4   1   17.04    0.75
  -8  -4  -1   27.00    1.08
  -8  -4  -1   27.20    1.03
  -8  -4  -1   28.72    1.22
  -8  -4  -1   28.13    1.14
   8   4   1   27.39    1.12
   8   4   1   27.46    1.17
   8   4   1   27.15    1.06
   8   4   1   26.22    1.21
  -9  -4  -1    7.09    0.62
  -9  -4  -1    5.73    0.53
  -9  -4  -1    5.19    0.57
  -9  -4  -1    5.70    0.49
   9   4   1    6.75    0.61
   9   4   1    5.35    0.66
   9   4   1    6.96    0.59
   9   4   1    6.19    0.52
 -10  -4  -1    5.73    0.57
 -10  -4  -1    7.88    0.57
 -10  -4  -1    6.35    0.66
  10   4   1    6.64    0.56
  10   4   1    5.51    0.71
 -11  -4  -1    0.13    0.36
 -11  -4  -1    0.04    0.34
  11   4   1   -0.40    0.48
  11  -5  -1    3.46    0.51
  11  -5  -1    3.70    0.57
 -11   5   1    2.31    0.60
  10  -5  -1   -0.37    0.34
  10  -5  -1   -0.20    0.30
 -10   5   1   -0.02    0.43
   9  -5  -1   -0.61    0.37
   9  -5  -1    0.54    0.21
   9  -5  -1   -0.27    0.31
   9  -5  -1    0.50    0.25
  -9   5   1   -0.20    0.39
   8  -5  -1    2.53    0.41
   8  -5  -1    2.41    0.45
   8  -5  -1    2.43    0.33
   8  -5  -1    2.29    0.25
   8  -5  -1    2.29    0.39
  -8   5   1    2.58    0.27
  -8   5   1    2.89    0.43
   7  -5  -1    4.03    0.35
   7  -5  -1    3.05    0.47
   7  -5  -1    4.30    0.30
   7  -5  -1    3.82    0.44
   7  -5  -1    3.80    0.42
  -7   5   1    2.82    0.39
  -7   5   1    3.97    0.31
   6  -5  -1    1.84    0.36
   6  -5  -1    1.97    0.19
   6  -5  -1    1.43    0.36
   6  -5  -1    1.46    0.31
  -6   5   1    2.28    0.35
  -6   5   1    2.05    0.37
   5  -5  -1   10.38    0.38
   5  -5  -1   10.68    0.63
   5  -5  -1   11.47    0.61
   5  -5  -1   11.31    0.60
  -5   5   1   10.43    0.59
  -5   5   1   10.77    0.60
   4  -5  -1   41.15    1.33
   4  -5  -1   43.10    1.40
   4  -5  -1   40.81    1.42
   4  -5  -1   42.17    1.41
   4  -5  -1   39.63    1.42
  -4   5   1   43.79    1.34
  -4   5   1   41.35    1.15
  -4   5   1   41.52    1.26
  -4   5   1   45.69    1.45
  -4   5   1   38.51    1.41
  -4   5   1   43.77    1.42
   3  -5  -1   28.33    1.03
   3  -5  -1   26.64    0.97
   3  -5  -1   28.05    0.98
   3  -5  -1   26.70    0.92
   3  -5  -1   27.77    0.96
  -3   5   1   27.46    0.92
  -3   5   1   26.92    0.87
  -3   5   1   26.75    0.98
  -3   5   1   27.33    1.01
  -3   5   1   26.48    0.98
  -3   5   1   27.21    0.74
   2  -5  -1   17.39    0.67
   2  -5  -1   16.05    0.66
   2  -5  -1   16.76    0.62
   2  -5  -1   16.65    0.64
   2  -5  -1   16.01    0.68
  -2   5   1   16.28    0.59
  -2   5   1   16.47    0.61
  -2   5   1   16.34    0.51
  -2   5   1   16.96    0.68
  -2   5   1   17.15    0.67
  -2   5   1   15.43    0.66
   1  -5  -1   15.40    0.61
   1  -5  -1   16.68    0.64
   1  -5  -1   15.91    0.57
   1  -5  -1   15.41    0.59
   1  -5  -1   15.59    0.66
   1  -5  -1   16.71    0.58
   1  -5  -1   15.65    0.70
  -1   5   1   15.55    0.60
  -1   5   1   15.58    0.58
  -1   5   1   16.66    0.64
  -1   5   1   16.51    0.66
  -1   5   1   15.79    0.67
  -1   5   1   16.19    0.57
   0  -5  -1    1.39    0.19
   0  -5  -1    1.11    0.24
   0  -5  -1    1.83    0.24
   0  -5  -1    1.38    0.21
   0  -5  -1    1.26    0.20
   0  -5  -1    0.87    0.26
   0   5   1    1.32    0.19
   0   5   1    1.67    0.23
   0   5   1    1.51    0.22
   0   5   1    1.38    0.19
   0   5   1    1.44    0.21
   0   5   1    1.13    0.21
  -1  -5  -1   23.46    0.87
  -1  -5  -1   25.50    0.86
  -1  -5  -1   24.74    0.90
  -1  -5  -1   26.01    0.92
   1   5   1   25.17    0.91
   1   5   1   26.46    0.89
   1   5   1   24.33    0.86
   1   5   1   24.53    0.84
   1   5   1   24.57    0.89
   1   5   1   25.28    0.79
  -2  -5  -1    6.01    0.40
  -2  -5  -1    6.26    0.40
  -2  -5  -1    6.36    0.45
  -2  -5  -1    6.94    0.45
  -2  -5  -1    5.89    0.30
   2   5   1    6.62    0.33
   2   5   1    6.75    0.40
   2   5   1    6.52    0.37
   2   5   1    6.26    0.37
   2   5   1    6.26    0.43
   2   5   1    6.22    0.40
   2   5   1    6.13    0.38
  -3  -5  -1  174.07    4.57
  -3  -5  -1  167.35    4.82
  -3  -5  -1  165.59    4.77
  -3  -5  -1  177.08    4.71
  -3  -5  -1  174.63    4.83
  -3  -5  -1  165.47    4.74
   3   5   1  166.49    4.56
   3   5   1  171.20    4.78
   3   5   1  161.76    4.81
   3   5   1  173.18    4.82
   3   5   1  167.80    4.89
   3   5   1  165.97    4.70
  -4  -5  -1    6.93    0.47
  -4  -5  -1    5.83    0.44
  -4  -5  -1    5.94    0.40
  -4  -5  -1    6.39    0.37
   4   5   1    8.15    0.56
   4   5   1    5.77    0.43
   4   5   1    8.12    0.52
   4   5   1    6.26    0.44
   4   5   1    7.65    0.48
   4   5   1    7.41    0.47
  -5  -5  -1    9.54    0.56
  -5  -5  -1    8.41    0.47
  -5  -5  -1    9.70    0.61
  -5  -5  -1    7.80    0.54
   5   5   1    8.82    0.64
   5   5   1    9.63    0.55
   5   5   1    9.01    0.55
   5   5   1   10.18    0.61
   5   5   1    8.78    0.60
  -6  -5  -1   15.67    0.76
  -6  -5  -1   16.26    0.74
  -6  -5  -1   16.83    0.71
  -6  -5  -1   15.20    0.78
   6   5   1   15.72    0.74
   6   5   1   15.63    0.87
   6   5   1   18.06    0.71
   6   5   1   15.93    0.77
   6   5   1   16.02    0.76
  -7  -5  -1   39.62    1.53
  -7  -5  -1   43.26    1.45
  -7  -5  -1   43.53    1.43
  -7  -5  -1   42.26    1.54
   7   5   1   43.46    1.61
   7   5   1   45.56    1.56
   7   5   1   42.47    1.43
   7   5   1   41.22    1.51
  -8  -5  -1    0.87    0.36
  -8  -5  -1    1.10    0.33
  -8  -5  -1    1.72    0.32
  -8  -5  -1    1.41    0.38
   8   5   1    1.27    0.38
   8   5   1    1.52    0.46
   8   5   1    1.24    0.34
   8   5   1    1.42    0.34
  -9  -5  -1    0.15    0.31
  -9  -5  -1    0.87    0.45
  -9  -5  -1    1.07    0.34
   9   5   1    0.96    0.36
   9   5   1    0.25    0.31
   9   5   1    0.72    0.33
   9   5   1    0.37    0.44
 -10  -5  -1    0.93    0.51
 -10  -5  -1    0.74    0.36
  10   5   1    1.14    0.41
 -11  -5  -1    2.34    0.48
 -11  -5  -1    1.91    0.60
  11   5   1    3.91    0.61
  11  -6  -1    5.92    0.65
  11  -6  -1    5.37    0.74
 -11   6   1    5.40    0.67
  10  -6  -1    1.40    0.51
  10  -6  -1    2.21    0.49
 -10   6   1    2.47    0.47
   9  -6  -1    0.45    0.36
   9  -6  -1   -0.10    0.28
  -9   6   1    0.20    0.40
   8  -6  -1    1.45    0.39
   8  -6  -1    1.22    0.20
   8  -6  -1    1.63    0.29
   8  -6  -1    1.53    0.45
  -8   6   1    1.03    0.35
  -8   6   1    1.57    0.26
   7  -6  -1    0.51    0.35
   7  -6  -1    0.04    0.33
   7  -6  -1    0.26    0.26
   7  -6  -1    0.80    0.24
   7  -6  -1    0.22    0.13
  -7   6   1    0.26    0.21
  -7   6   1    0.57    0.28
  -7   6   1    0.04    0.31
   6  -6  -1    7.55    0.56
   6  -6  -1    8.09    0.32
   6  -6  -1    7.52    0.59
   6  -6  -1    7.14    0.60
  -6   6   1    7.74    0.51
  -6   6   1    8.35    0.58
   5  -6  -1   -0.24    0.20
   5  -6  -1    0.08    0.23
   5  -6  -1    0.09    0.30
  -5   6   1    0.12    0.12
  -5   6   1    0.07    0.27
  -5   6   1    0.28    0.24
  -5   6   1    0.07    0.18
   4  -6  -1    6.73    0.54
   4  -6  -1    6.54    0.55
   4  -6  -1    7.02    0.43
  -4   6   1    5.88    0.46
  -4   6   1    6.40    0.36
  -4   6   1    5.60    0.50
  -4   6   1    6.42    0.25
   3  -6  -1    2.43    0.30
   3  -6  -1    2.62    0.31
   3  -6  -1    2.03    0.29
   3  -6  -1    2.59    0.37
  -3   6   1    2.61    0.30
  -3   6   1    2.20    0.37
  -3   6   1    2.61    0.32
  -3   6   1    2.63    0.26
   2  -6  -1   92.79    2.91
   2  -6  -1   96.08    2.78
   2  -6  -1   96.82    2.64
   2  -6  -1   93.00    2.83
   2  -6  -1   99.54    2.86
   2  -6  -1   95.35    2.81
  -2   6   1   93.76    2.69
  -2   6   1   95.13    2.64
  -2   6   1   94.96    2.63
  -2   6   1   97.59    2.92
  -2   6   1   92.88    2.85
  -2   6   1   99.56    2.85
   1  -6  -1    0.44    0.18
   1  -6  -1    0.59    0.28
   1  -6  -1    0.00    0.16
   1  -6  -1    0.39    0.22
   1  -6  -1   -0.07    0.22
   1  -6  -1    0.40    0.16
   1  -6  -1    0.46    0.24
  -1   6   1    0.50    0.18
  -1   6   1    0.16    0.18
  -1   6   1    0.31    0.25
  -1   6   1    0.30    0.17
  -1   6   1    0.23    0.19
  -1   6   1    0.32    0.18
   0  -6  -1   18.04    0.79
   0  -6  -1   19.46    0.78
   0  -6  -1   20.46    0.72
   0  -6  -1   19.46    0.80
   0  -6  -1   19.63    0.68
   0  -6  -1   18.36    0.78
   0   6   1   19.58    0.82
   0   6   1   18.71    0.72
   0   6   1   20.13    0.68
   0   6   1   19.72    0.77
   0   6   1   19.09    0.71
   0   6   1   18.44    0.77
  -1  -6  -1   36.65    1.21
  -1  -6  -1   35.53    1.16
  -1  -6  -1   34.84    1.23
  -1  -6  -1   36.09    1.24
   1   6   1   35.86    1.17
   1   6   1   31.59    1.12
   1   6   1   35.53    1.22
   1   6   1   36.25    1.25
   1   6   1   36.35    1.22
   1   6   1   36.26    1.08
  -2  -6  -1    3.93    0.26
  -2  -6  -1    4.51    0.37
  -2  -6  -1    4.10    0.38
  -2  -6  -1    4.63    0.39
   2   6   1    4.19    0.37
   2   6   1    4.46    0.42
   2   6   1    4.78    0.42
   2   6   1    4.76    0.39
   2   6   1    4.14    0.38
   2   6   1    4.11    0.38
   2   6   1    3.65    0.30
  -3  -6  -1    0.18    0.21
  -3  -6  -1    0.10    0.14
  -3  -6  -1   -0.12    0.20
   3   6   1    0.64    0.31
   3   6   1    0.14    0.18
   3   6   1    0.33    0.27
   3   6   1    0.35    0.21
   3   6   1   -0.03    0.19
   3   6   1    0.36    0.21
   3   6   1    0.16    0.23
  -4  -6  -1   62.06    2.02
  -4  -6  -1   61.71    1.98
  -4  -6  -1   62.46    1.85
   4   6   1   64.38    2.01
   4   6   1   61.86    1.88
   4   6   1   57.63    1.93
   4   6   1   62.75    2.01
  -5  -6  -1   10.49    0.57
  -5  -6  -1   10.43    0.63
  -5  -6  -1   10.74    0.51
  -5  -6  -1   11.77    0.71
   5   6   1   10.14    0.71
   5   6   1   10.91    0.69
   5   6   1    9.33    0.66
   5   6   1   10.60    0.62
  -6  -6  -1    4.08    0.44
  -6  -6  -1    4.19    0.51
  -6  -6  -1    4.27    0.51
  -6  -6  -1    4.20    0.35
   6   6   1    4.53    0.50
   6   6   1    3.62    0.45
   6   6   1    4.40    0.52
   6   6   1    4.27    0.45
  -7  -6  -1    0.45    0.30
  -7  -6  -1    0.29    0.34
  -7  -6  -1    0.19    0.24
  -7  -6  -1    0.06    0.37
   7   6   1   -0.05    0.32
   7   6   1   -0.42    0.26
   7   6   1    0.31    0.27
   7   6   1    0.20    0.29
  -8  -6  -1    4.66    0.61
  -8  -6  -1    4.17    0.42
  -8  -6  -1    5.11    0.51
   8   6   1    4.44    0.49
   8   6   1    4.79    0.63
   8   6   1    4.71    0.53
  -9  -6  -1    0.58    0.46
  -9  -6  -1   -0.60    0.26
   9   6   1   -0.43    0.30
   9   6   1    0.61    0.44
 -10  -6  -1   -0.43    0.31
  10   6   1    0.39    0.51
  10   6   1    1.25    0.52
  10  -7  -1    6.15    0.66
  10  -7  -1    5.41    0.66
 -10   7   1    5.79    0.73
   9  -7  -1    2.48    0.49
   9  -7  -1    2.17    0.54
  -9   7   1    2.90    0.50
   8  -7  -1    1.96    0.47
   8  -7  -1    1.83    0.34
   8  -7  -1    1.83    0.45
  -8   7   1    1.38    0.48
   7  -7  -1    1.83    0.42
   7  -7  -1    1.32    0.42
   7  -7  -1    1.64    0.43
  -7   7   1    1.97    0.28
  -7   7   1    2.27    0.47
  -7   7   1    1.89    0.22
  -7   7   1    1.74    0.41
   6  -7  -1    2.09    0.42
   6  -7  -1    2.16    0.37
   6  -7  -1    2.23    0.41
  -6   7   1    2.21    0.37
  -6   7   1    2.11    0.27
  -6   7   1    2.29    0.35
  -6   7   1    2.06    0.20
   5  -7  -1   37.54    1.39
   5  -7  -1   38.40    1.30
   5  -7  -1   38.72    1.45
  -5   7   1   38.83    1.04
  -5   7   1   37.70    1.32
  -5   7   1   36.49    1.21
  -5   7   1   36.51    1.39
   4  -7  -1    5.16    0.48
   4  -7  -1    5.11    0.46
   4  -7  -1    4.92    0.50
  -4   7   1    5.49    0.46
  -4   7   1    5.19    0.36
  -4   7   1    4.92    0.46
   3  -7  -1    6.09    0.45
   3  -7  -1    6.44    0.47
   3  -7  -1    5.79    0.51
   3  -7  -1    6.58    0.46
   3  -7  -1    6.15    0.54
  -3   7   1    5.70    0.40
  -3   7   1    5.74    0.39
  -3   7   1    5.97    0.48
   2  -7  -1    5.86    0.46
   2  -7  -1    6.08    0.49
   2  -7  -1    5.61    0.42
   2  -7  -1    5.87    0.43
   2  -7  -1    6.30    0.45
  -2   7   1    6.41    0.30
  -2   7   1    6.04    0.42
  -2   7   1    5.91    0.39
  -2   7   1    5.82    0.43
  -2   7   1    6.34    0.53
   1  -7  -1    0.41    0.32
   1  -7  -1    0.32    0.18
   1  -7  -1    0.02    0.26
   1  -7  -1    0.28    0.22
   1  -7  -1    0.31    0.19
   1  -7  -1    0.39    0.21
  -1   7   1    0.23    0.19
  -1   7   1    0.58    0.21
  -1   7   1    0.45    0.23
  -1   7   1    0.21    0.29
   0  -7  -1  100.23    2.85
   0  -7  -1  100.48    3.06
   0  -7  -1   96.54    2.96
   0  -7  -1   99.11    2.93
   0  -7  -1   99.94    2.73
   0   7   1   97.49    2.85
   0   7   1   97.42    2.80
   0   7   1   97.37    2.72
   0   7   1  105.48    3.00
   0   7   1   95.48    2.96
  -1  -7  -1    0.82    0.25
  -1  -7  -1    0.75    0.22
  -1  -7  -1    1.03    0.27
   1   7   1    0.89    0.27
   1   7   1    0.52    0.26
   1   7   1    0.64    0.20
   1   7   1    0.51    0.20
  -2  -7  -1    5.43    0.50
  -2  -7  -1    4.87    0.31
   2   7   1    4.52    0.49
   2   7   1    5.43    0.45
   2   7   1    5.26    0.48
   2   7   1    6.18    0.41
   2   7   1    5.75    0.48
  -3  -7  -1    8.04    0.62
  -3  -7  -1    8.94    0.62
  -3  -7  -1    8.19    0.38
   3   7   1    7.69    0.54
   3   7   1    7.88    0.51
   3   7   1    8.94    0.62
   3   7   1    8.23    0.46
   3   7   1    8.73    0.51
  -4  -7  -1    0.83    0.29
  -4  -7  -1    0.76    0.36
  -4  -7  -1    0.41    0.18
   4   7   1    1.11    0.31
   4   7   1    1.36    0.38
   4   7   1    0.60    0.27
   4   7   1    0.54    0.37
   4   7   1    0.33    0.25
  -5  -7  -1    6.23    0.58
  -5  -7  -1    4.95    0.49
  -5  -7  -1    4.73    0.34
   5   7   1    4.78    0.53
   5   7   1    5.54    0.46
   5   7   1    4.82    0.42
   5   7   1    4.67    0.48
   5   7   1    4.07    0.53
  -6  -7  -1   21.21    1.03
  -6  -7  -1   20.64    0.80
  -6  -7  -1   19.35    0.96
   6   7   1   20.93    1.05
   6   7   1   21.70    0.97
   6   7   1   22.36    0.96
   6   7   1   21.22    1.02
  -7  -7  -1   11.96    0.76
   7   7   1   11.28    0.86
   7   7   1   13.25    0.70
   7   7   1   10.69    0.72
  -8  -7  -1   13.02    0.84
  -8  -7  -1   13.07    0.67
   8   7   1   14.10    0.84
   8   7   1   14.61    0.97
  -9  -7  -1    0.94    0.51
   9   7   1    0.97    0.41
   9   7   1    0.74    0.37
 -10  -7  -1   -0.26    0.36
  10   7   1   -0.73    0.47
  10   7   1   -0.12    0.47
  10  -8  -1    1.72    0.54
  10  -8  -1    2.37    0.60
 -10   8   1    1.88    0.59
   9  -8  -1    0.00    0.39
   9  -8  -1    0.34    0.33
  -9   8   1    0.17    0.34
   8  -8  -1    0.59    0.34
   8  -8  -1    0.22    0.37
  -8   8   1    0.35    0.34
   7  -8  -1    1.35    0.44
   7  -8  -1    1.33    0.36
  -7   8   1    1.77    0.40
  -7   8   1    1.32    0.27
   6  -8  -1    4.71    0.56
   6  -8  -1    5.50    0.55
   6  -8  -1    5.32    0.54
  -6   8   1    4.79    0.52
  -6   8   1    5.07    0.40
  -6   8   1    5.25    0.60
   5  -8  -1    1.34    0.33
   5  -8  -1    1.23    0.38
   5  -8  -1    1.72    0.30
   5  -8  -1    1.48    0.30
  -5   8   1    1.54    0.35
  -5   8   1    1.31    0.26
  -5   8   1    1.53    0.42
   4  -8  -1   62.23    1.85
   4  -8  -1   56.14    1.94
   4  -8  -1   58.95    1.86
   4  -8  -1   58.98    2.03
  -4   8   1   56.18    1.98
  -4   8   1   59.58    1.83
  -4   8   1   54.99    1.76
   3  -8  -1   16.45    0.82
   3  -8  -1   15.84    0.77
   3  -8  -1   17.11    0.75
   3  -8  -1   16.13    0.78
  -3   8   1   15.99    0.86
  -3   8   1   15.89    0.53
  -3   8   1   15.63    0.67
  -3   8   1   14.43    0.70
  -3   8   1   16.42    0.73
   2  -8  -1   60.09    2.00
   2  -8  -1   59.00    1.85
   2  -8  -1   57.09    1.92
   2  -8  -1   58.96    1.78
   2  -8  -1   58.67    1.88
  -2   8   1   57.94    1.80
  -2   8   1   57.35    1.96
  -2   8   1   59.25    1.70
  -2   8   1   56.64    1.80
  -2   8   1   60.62    1.78
   1  -8  -1    0.81    0.26
   1  -8  -1    1.91    0.35
   1  -8  -1    0.78    0.30
   1  -8  -1    1.85    0.31
   1  -8  -1    1.32    0.24
   1  -8  -1    1.76    0.38
  -1   8   1    1.43    0.31
  -1   8   1    1.27    0.26
  -1   8   1    1.53    0.28
  -1   8   1    1.40    0.31
   0  -8  -1   37.35    1.36
   0  -8  -1   35.74    1.19
   0  -8  -1   35.62    1.33
   0  -8  -1   37.51    1.20
   0   8   1   37.58    1.27
   0   8   1   37.61    1.28
   0   8   1   38.50    1.21
   0   8   1   35.72    1.34
  -1  -8  -1   11.76    0.65
  -1  -8  -1   13.73    0.74
   1   8   1   11.77    0.65
   1   8   1   12.66    0.67
   1   8   1   12.68    0.58
   1   8   1   12.70    0.76
  -2  -8  -1   42.54    1.55
  -2  -8  -1   43.84    1.33
   2   8   1   43.20    1.35
   2   8   1   42.64    1.57
   2   8   1   45.44    1.48
   2   8   1   42.21    1.48
  -3  -8  -1    0.84    0.17
  -3  -8  -1    0.94    0.30
  -3  -8  -1    1.15    0.38
   3   8   1    1.15    0.30
   3   8   1    0.55    0.37
   3   8   1    1.07    0.25
   3   8   1    0.70    0.33
   3   8   1    0.97    0.31
  -4  -8  -1    0.41    0.36
  -4  -8  -1   -0.04    0.25
  -4  -8  -1    0.06    0.15
   4   8   1    0.20    0.24
   4   8   1    0.18    0.23
   4   8   1    0.45    0.33
   4   8   1    0.02    0.21
   4   8   1    0.49    0.28
  -5  -8  -1    6.06    0.61
  -5  -8  -1    5.43    0.54
   5   8   1    4.55    0.58
   5   8   1    6.93    0.63
   5   8   1    5.37    0.44
   5   8   1    5.33    0.58
   5   8   1    5.97    0.54
  -6  -8  -1   28.49    1.25
  -6  -8  -1   25.51    0.94
   6   8   1   27.57    1.04
   6   8   1   26.20    1.20
   6   8   1   26.32    1.24
  -7  -8  -1    0.50    0.32
   7   8   1    0.47    0.46
   7   8   1    1.20    0.45
   7   8   1    1.03    0.31
  -8  -8  -1   -0.13    0.32
   8   8   1    0.71    0.37
   8   8   1    0.16    0.42
  -9  -8  -1   11.28    0.97
   9   8   1   10.62    0.96
   9   8   1   10.23    0.91
   9  -9  -1    7.04    0.78
   9  -9  -1    5.82    0.69
  -9   9   1    4.77    0.73
   8  -9  -1    6.11    0.71
   8  -9  -1    4.97    0.64
  -8   9   1    5.54    0.70
   7  -9  -1   -0.23    0.39
   7  -9  -1    0.54    0.42
  -7   9   1   -0.14    0.42
   6  -9  -1   11.64    0.76
   6  -9  -1   12.43    0.69
   6  -9  -1   14.02    0.89
  -6   9   1   12.04    0.62
  -6   9   1   12.09    0.78
   5  -9  -1    2.97    0.43
   5  -9  -1    3.44    0.52
   5  -9  -1    3.09    0.45
   5  -9  -1    3.15    0.38
  -5   9   1    3.09    0.35
  -5   9   1    3.17    0.45
  -5   9   1    3.00    0.51
   4  -9  -1    2.87    0.52
   4  -9  -1    3.99    0.46
   4  -9  -1    3.84    0.44
   4  -9  -1    3.19    0.40
  -4   9   1    3.30    0.45
  -4   9   1    3.92    0.41
  -4   9   1    3.28    0.36
  -4   9   1    4.19    0.45
   3  -9  -1    0.65    0.31
   3  -9  -1    0.45    0.26
   3  -9  -1    0.52    0.29
   3  -9  -1    0.55    0.29
  -3   9   1    0.65    0.38
  -3   9   1   -0.03    0.26
  -3   9   1    0.63    0.24
  -3   9   1    0.70    0.27
   2  -9  -1    0.51    0.29
   2  -9  -1    1.05    0.35
   2  -9  -1    0.46    0.38
   2  -9  -1    0.96    0.28
  -2   9   1    1.09    0.29
  -2   9   1    0.09    0.26
  -2   9   1    0.78    0.17
  -2   9   1    0.11    0.25
  -2   9   1    0.66    0.27
   1  -9  -1   31.91    1.13
   1  -9  -1   33.67    1.38
   1  -9  -1   33.27    1.23
   1  -9  -1   33.79    1.15
   1  -9  -1   32.24    1.26
  -1   9   1   33.13    1.20
  -1   9   1   32.06    1.31
  -1   9   1   33.10    1.14
  -1   9   1   32.63    1.18
   0  -9  -1   -0.03    0.24
   0  -9  -1    0.41    0.26
   0  -9  -1    0.26    0.17
   0  -9  -1    0.18    0.31
   0   9   1   -0.13    0.19
   0   9   1    0.46    0.26
   0   9   1    0.30    0.34
   0   9   1    0.23    0.20
  -1  -9  -1    4.86    0.49
  -1  -9  -1    4.94    0.33
  -1  -9  -1    4.16    0.44
   1   9   1    4.66    0.50
   1   9   1    5.02    0.48
   1   9   1    4.83    0.41
   1   9   1    5.12    0.49
  -2  -9  -1    7.63    0.37
  -2  -9  -1    8.19    0.65
   2   9   1    6.89    0.58
   2   9   1    7.13    0.57
   2   9   1    6.99    0.49
   2   9   1    6.55    0.56
  -3  -9  -1    0.51    0.28
  -3  -9  -1    0.46    0.14
  -3  -9  -1    0.62    0.38
   3   9   1    0.52    0.24
   3   9   1    0.20    0.25
   3   9   1    0.21    0.30
   3   9   1    0.55    0.29
  -4  -9  -1   13.10    0.52
  -4  -9  -1   13.71    0.86
   4   9   1   12.41    0.84
   4   9   1   13.40    0.68
   4   9   1   12.69    0.73
  -5  -9  -1   16.71    0.96
   5   9   1   15.34    0.75
   5   9   1   15.11    0.84
   5   9   1   15.35    0.87
  -6  -9  -1    3.57    0.58
   6   9   1    4.44    0.55
   6   9   1    4.15    0.45
   6   9   1    4.05    0.52
  -7  -9  -1   -0.54    0.42
   7   9   1   -0.05    0.31
   7   9   1   -0.47    0.43
  -8  -9  -1    7.10    0.71
   8   9   1    5.49    0.65
   8   9   1    5.77    0.76
   8 -10  -1    0.20    0.47
   8 -10  -1   -0.60    0.42
  -8  10   1   -0.27    0.48
   7 -10  -1    4.54    0.58
   7 -10  -1    4.24    0.64
  -7  10   1    4.35    0.66
   6 -10  -1    6.97    0.72
   6 -10  -1    6.98    0.73
  -6  10   1    7.95    0.57
  -6  10   1    6.29    0.66
   5 -10  -1    6.36    0.69
   5 -10  -1    6.29    0.55
   5 -10  -1    4.26    0.55
  -5  10   1    5.57    0.50
  -5  10   1    6.07    0.48
  -5  10   1    6.14    0.62
   4 -10  -1    0.93    0.35
   4 -10  -1   -0.15    0.36
   4 -10  -1   -0.17    0.40
   4 -10  -1    0.10    0.31
  -4  10   1    0.28    0.31
  -4  10   1   -0.03    0.26
  -4  10   1    0.73    0.32
  -4  10   1    0.28    0.25
   3 -10  -1    7.88    0.58
   3 -10  -1    7.12    0.66
   3 -10  -1    8.52    0.62
   3 -10  -1    7.23    0.71
  -3  10   1    7.58    0.58
  -3  10   1    7.30    0.62
  -3  10   1    8.35    0.57
  -3  10   1    7.39    0.51
   2 -10  -1   16.04    0.85
   2 -10  -1   18.36    0.95
   2 -10  -1   18.55    1.03
   2 -10  -1   17.78    0.81
  -2  10   1   18.64    0.81
  -2  10   1   16.72    0.79
  -2  10   1   17.03    0.90
  -2  10   1   17.69    0.81
   1 -10  -1    3.06    0.47
   1 -10  -1    2.67    0.37
   1 -10  -1    1.77    0.42
  -1  10   1    1.99    0.46
  -1  10   1    2.81    0.38
  -1  10   1    2.45    0.39
  -1  10   1    2.44    0.36
   0 -10  -1   10.83    0.74
   0 -10  -1   10.18    0.74
   0  10   1   10.06    0.63
   0  10   1   10.62    0.78
   0  10   1   10.45    0.59
   0  10   1   10.41    0.68
  -1 -10  -1    9.77    0.72
  -1 -10  -1    8.54    0.71
   1  10   1    8.53    0.56
   1  10   1    8.38    0.64
   1  10   1    9.49    0.58
  -2 -10  -1   15.75    0.86
   2  10   1   16.32    0.73
   2  10   1   15.92    0.88
   2  10   1   17.46    0.83
  -3 -10  -1    4.72    0.53
   3  10   1    3.62    0.41
   3  10   1    3.56    0.56
   3  10   1    4.11    0.53
  -4 -10  -1    0.15    0.40
   4  10   1   -0.13    0.28
   4  10   1    0.29    0.43
   4  10   1    0.70    0.30
  -5 -10  -1    0.15    0.42
   5  10   1    0.37    0.45
   5  10   1    0.21    0.29
   5  10   1    0.21    0.31
  -6 -10  -1    6.31    0.66
   6  10   1    6.55    0.67
   6  10   1    6.65    0.74
  -7 -10  -1    0.40    0.37
   7  10   1   -0.30    0.35
   7  10   1   -0.35    0.31
   7 -11  -1    0.43    0.35
   7 -11  -1    1.33    0.54
  -7  11   1    0.84    0.42
   6 -11  -1    0.83    0.48
   6 -11  -1   -0.28    0.46
  -6  11   1    0.29    0.35
   5 -11  -1    3.98    0.56
   5 -11  -1    3.73    0.61
  -5  11   1    3.78    0.56
   4 -11  -1    1.05    0.45
   4 -11  -1    0.47    0.37
   4 -11  -1    0.76    0.36
  -4  11   1    1.19    0.32
  -4  11   1    0.67    0.45
   3 -11  -1   12.26    0.87
   3 -11  -1   14.01    0.78
   3 -11  -1   13.14    0.80
   3 -11  -1   14.20    0.98
  -3  11   1   13.32    0.84
  -3  11   1   13.15    0.71
  -3  11   1   12.70    0.74
   2 -11  -1   16.23    0.81
   2 -11  -1   15.67    0.88
  -2  11   1   15.90    0.80
  -2  11   1   16.49    1.00
  -2  11   1   15.32    0.79
   1 -11  -1    1.69    0.45
   1 -11  -1    2.23    0.39
  -1  11   1    1.68    0.41
  -1  11   1    2.26    0.38
  -1  11   1    1.52    0.34
   0 -11  -1    9.82    0.79
   0  11   1    9.61    0.60
   0  11   1    9.79    0.81
   0  11   1   10.00    0.61
   1  11   1    2.91    0.56
   1  11   1    3.82    0.48
   1  11   1    3.74    0.42
  -2 -11  -1    1.23    0.46
   2  11   1    0.65    0.29
   2  11   1    0.87    0.38
   2  11   1    0.27    0.42
  -3 -11  -1    4.07    0.61
   3  11   1    5.32    0.48
   3  11   1    5.67    0.67
   3  11   1    5.34    0.61
  -4 -11  -1    3.70    0.62
   4  11   1    2.89    0.55
   4  11   1    4.39    0.65
  -5 -11  -1    0.47    0.46
   5  11   1    0.26    0.48
   5  11   1   -0.11    0.41
  -6 -11  -1    1.35    0.44
   6  11   1    1.21    0.42
   6  11   1    1.19    0.44
   5 -12  -1   -0.01    0.43
   5 -12  -1    0.41    0.39
  -5  12   1   -0.24    0.46
   4 -12  -1    1.80    0.44
   4 -12  -1    2.17    0.50
  -4  12   1    2.64    0.60
   3 -12  -1    0.77    0.47
  -3  12   1    1.19    0.51
  -3  12   1    0.58    0.31
   2 -12  -1    3.56    0.59
  -2  12   1    4.75    0.60
  -2  12   1    4.61    0.50
   1 -12  -1    1.42    0.37
   1 -12  -1    0.96    0.38
  -1  12   1    1.14    0.35
  -1  12   1    1.07    0.39
  -1  12   1    1.53    0.40
   0 -12  -1   10.19    0.85
   0  12   1    8.18    0.71
   0  12   1   10.64    0.72
   0  12   1   10.64    0.79
   1  12   1    5.29    0.60
   1  12   1    4.91    0.70
  -2 -12  -1    0.82    0.38
   2  12   1    1.44    0.43
   2  12   1    0.82    0.40
  -3 -12  -1    6.30    0.67
   3  12   1    7.52    0.73
   3  12   1    6.47    0.70
  -4 -12  -1    2.41    0.59
   4  12   1    2.33    0.48
   4  12   1    3.14    0.64
  -5 -12  -1   -0.25    0.46
   5  12   1    0.43    0.49
   5  12   1    0.84    0.54
   3 -13  -1    0.01    0.33
  -3  13   1    0.49    0.41
   2 -13  -1    1.22    0.42
  -2  13   1    1.35    0.40
  -2  13   1    2.48    0.62
   1 -13  -1    3.41    0.64
  -1  13   1    4.06    0.54
  -1  13   1    3.46    0.68
   0 -13  -1    7.66    0.81
   0  13   1    8.22    0.73
   0  13   1    8.19    0.78
   1  13   1    2.62    0.51
   1  13   1    1.98    0.61
  -2 -13  -1    6.36    0.76
   2  13   1    5.72    0.70
   2  13   1    5.77    0.68
   3  13  -2    7.79    0.82
   3  13  -2    7.81    0.82
   2  13  -2    1.01    0.47
   2  13  -2    1.92    0.56
   1  13  -2   -0.21    0.38
   1  13  -2    0.01    0.45
   0  13  -2   -0.34    0.26
   0  13  -2    0.04    0.33
   0 -13   2   -0.16    0.28
  -1  13  -2    0.06    0.47
  -1  13  -2    0.67    0.42
   1 -13   2   -0.28    0.40
  -2  13  -2   -0.34    0.30
  -2  13  -2    1.37    0.43
   2 -13   2   -0.66    0.35
  -3  13  -2    1.56    0.43
  -3  13  -2    2.65    0.58
   3 -13   2    2.23    0.60
   5  12  -2    0.01    0.47
   5  12  -2    0.68    0.50
   4  12  -2    0.06    0.43
   4  12  -2    0.78    0.48
  -4 -12   2   -0.43    0.40
   3  12  -2    0.27    0.44
   3  12  -2    0.41    0.42
  -3 -12   2    0.38    0.40
   2  12  -2    0.03    0.42
   2  12  -2    0.39    0.41
  -2 -12   2    0.50    0.41
   1  12  -2    6.05    0.68
   1  12  -2    6.25    0.66
   0  12  -2    1.86    0.48
   0  12  -2    1.43    0.43
   0 -12   2    1.01    0.42
  -1  12  -2    0.79    0.35
  -1  12  -2    0.64    0.38
   1 -12   2    0.92    0.33
  -2  12  -2    2.64    0.47
  -2  12  -2    3.85    0.58
   2 -12   2    2.91    0.46
   2 -12   2    3.10    0.52
  -3  12  -2    6.30    0.61
  -3  12  -2    6.82    0.67
   3 -12   2    6.52    0.68
  -4  12  -2    0.28    0.33
  -4  12  -2   -0.07    0.34
   4 -12   2    0.06    0.41
  -5  12  -2    2.29    0.48
  -5  12  -2    2.42    0.50
   5 -12   2    2.57    0.56
   7  11  -2    9.08    0.93
   6  11  -2   -0.43    0.42
   6  11  -2    0.02    0.33
  -6 -11   2   -0.41    0.26
   5  11  -2   13.50    0.94
   5  11  -2   13.11    0.84
  -5 -11   2   12.61    0.68
  -5 -11   2   12.76    0.89
   4  11  -2    4.70    0.62
   4  11  -2    3.76    0.57
  -4 -11   2    4.50    0.58
  -4 -11   2    3.59    0.41
   3  11  -2    0.91    0.44
   3  11  -2    1.19    0.43
  -3 -11   2    1.33    0.42
   2  11  -2   16.94    0.86
   2  11  -2   15.78    0.88
   2  11  -2   17.78    0.96
  -2 -11   2   16.81    0.87
   1  11  -2    0.21    0.27
   1  11  -2   -0.02    0.37
   1  11  -2   -0.07    0.29
   0  11  -2    1.55    0.38
   0  11  -2    2.25    0.47
   0  11  -2    1.56    0.34
   0 -11   2    1.94    0.42
   0 -11   2    1.33    0.40
  -1  11  -2    1.35    0.38
  -1  11  -2    1.15    0.43
  -1  11  -2    0.64    0.35
   1 -11   2    0.50    0.34
   1 -11   2    0.93    0.38
  -2  11  -2    3.22    0.47
  -2  11  -2    3.20    0.53
   2 -11   2    5.00    0.49
   2 -11   2    3.85    0.53
  -3  11  -2    0.27    0.30
  -3  11  -2   -0.14    0.29
   3 -11   2    0.04    0.26
   3 -11   2    0.23    0.28
  -4  11  -2   -0.13    0.28
  -4  11  -2   -0.12    0.29
   4 -11   2    0.46    0.38
  -5  11  -2    2.58    0.46
  -5  11  -2    2.77    0.46
   5 -11   2    2.87    0.53
  -6  11  -2    1.50    0.41
  -6  11  -2    1.52    0.42
   6 -11   2    1.28    0.49
  -7  11  -2    7.96    0.83
  -7  11  -2    7.38    0.65
   7 -11   2    8.26    0.76
   8  10  -2    3.13    0.63
   8  10  -2    1.89    0.57
   7  10  -2    9.84    0.78
   7  10  -2    9.17    0.85
  -7 -10   2    9.97    0.84
   6  10  -2    1.54    0.49
   6  10  -2    2.53    0.45
  -6 -10   2    1.63    0.39
   5  10  -2    3.25    0.55
   5  10  -2    4.03    0.58
  -5 -10   2    2.92    0.50
   4  10  -2    1.20    0.34
   4  10  -2    0.23    0.40
   4  10  -2    0.06    0.31
  -4 -10   2    0.43    0.38
  -4 -10   2    0.56    0.25
   3  10  -2    1.41    0.35
   3  10  -2    1.63    0.42
   3  10  -2    1.57    0.38
  -3 -10   2    1.97    0.41
  -3 -10   2    1.73    0.25
   2  10  -2   52.78    1.84
   2  10  -2   50.73    1.85
   2  10  -2   52.69    1.84
   2  10  -2   52.00    1.73
  -2 -10   2   51.38    1.85
  -2 -10   2   54.44    1.85
  -2 -10   2   52.87    1.50
   1  10  -2    0.66    0.28
   1  10  -2    0.92    0.33
   1  10  -2    1.36    0.37
   1  10  -2    0.38    0.26
  -1 -10   2    0.79    0.27
  -1 -10   2    0.74    0.14
  -1 -10   2    1.41    0.38
   0  10  -2   -0.01    0.29
   0  10  -2    0.10    0.34
   0  10  -2   -0.10    0.30
   0 -10   2   -0.05    0.26
   0 -10   2    0.08    0.31
   0 -10   2    0.20    0.22
  -1  10  -2    8.97    0.63
  -1  10  -2    8.45    0.56
  -1  10  -2    8.05    0.59
   1 -10   2    8.52    0.57
   1 -10   2    9.92    0.64
   1 -10   2    8.48    0.59
  -2  10  -2   21.41    0.97
  -2  10  -2   21.21    0.98
  -2  10  -2   22.17    0.97
   2 -10   2   22.98    0.99
   2 -10   2   21.80    0.96
   2 -10   2   21.13    0.91
  -3  10  -2    0.00    0.31
  -3  10  -2    0.03    0.26
  -3  10  -2   -0.31    0.28
   3 -10   2    0.73    0.37
   3 -10   2   -0.21    0.22
   3 -10   2    0.12    0.24
  -4  10  -2    1.11    0.34
  -4  10  -2    1.37    0.44
   4 -10   2    0.99    0.39
   4 -10   2    1.38    0.30
  -5  10  -2    0.45    0.41
  -5  10  -2    0.30    0.31
   5 -10   2    0.34    0.28
  -6  10  -2    7.73    0.61
  -6  10  -2    7.91    0.66
   6 -10   2    8.14    0.73
  -7  10  -2    0.10    0.31
  -7  10  -2    0.29    0.45
   7 -10   2    0.50    0.39
   7 -10   2    0.99    0.45
  -8  10  -2    9.18    0.71
  -8  10  -2    9.76    0.90
   8 -10   2    7.47    0.80
   8 -10   2    9.28    0.77
   9   9  -2   -0.04    0.49
   9   9  -2    0.09    0.36
   8   9  -2    1.03    0.50
   8   9  -2    1.48    0.52
  -8  -9   2    1.18    0.47
   7   9  -2    7.00    0.68
   7   9  -2    6.69    0.72
  -7  -9   2    7.67    0.71
   6   9  -2    5.85    0.56
   6   9  -2    5.02    0.62
   6   9  -2    6.06    0.65
  -6  -9   2    6.59    0.64
   5   9  -2    1.45    0.42
   5   9  -2    1.64    0.38
   5   9  -2    1.94    0.34
   5   9  -2    1.36    0.36
  -5  -9   2    1.65    0.42
   4   9  -2    0.38    0.34
   4   9  -2   -0.08    0.33
   4   9  -2   -0.30    0.28
   4   9  -2    0.15    0.35
   4   9  -2   -0.64    0.25
  -4  -9   2   -0.18    0.22
  -4  -9   2   -0.13    0.25
   3   9  -2    0.74    0.25
   3   9  -2    0.77    0.35
   3   9  -2    0.75    0.25
   3   9  -2    0.38    0.26
   3   9  -2    0.26    0.25
  -3  -9   2    0.26    0.34
  -3  -9   2    0.41    0.19
  -3  -9   2   -0.03    0.30
   2   9  -2   53.56    1.73
   2   9  -2   51.74    1.79
   2   9  -2   49.98    1.77
   2   9  -2   52.12    1.68
   2   9  -2   51.47    1.78
  -2  -9   2   52.68    1.79
  -2  -9   2   52.93    1.81
  -2  -9   2   53.04    1.50
   1   9  -2    4.46    0.47
   1   9  -2    3.93    0.47
   1   9  -2    4.51    0.46
   1   9  -2    4.04    0.41
   1   9  -2    4.27    0.47
  -1  -9   2    4.10    0.43
  -1  -9   2    4.46    0.27
  -1  -9   2    4.36    0.45
   0   9  -2    5.76    0.55
   0   9  -2    8.41    0.51
   0   9  -2    7.37    0.51
   0  -9   2    9.02    0.59
   0  -9   2    5.87    0.53
   0  -9   2    8.05    0.34
   0  -9   2    7.70    0.50
  -1   9  -2    7.35    0.56
  -1   9  -2    7.35    0.56
  -1   9  -2    7.11    0.60
   1  -9   2    8.32    0.57
   1  -9   2    6.44    0.55
   1  -9   2    7.65    0.40
   1  -9   2    8.31    0.51
  -2   9  -2    0.20    0.22
  -2   9  -2   -0.44    0.26
  -2   9  -2   -0.22    0.17
  -2   9  -2   -0.03    0.22
   2  -9   2   -0.05    0.21
   2  -9   2    0.01    0.23
   2  -9   2    0.04    0.18
   2  -9   2   -0.07    0.29
  -3   9  -2    0.28    0.25
  -3   9  -2    0.63    0.28
  -3   9  -2    0.43    0.20
  -3   9  -2    0.16    0.29
   3  -9   2    0.07    0.30
   3  -9   2   -0.13    0.29
   3  -9   2    0.81    0.26
  -4   9  -2    0.78    0.34
  -4   9  -2    0.81    0.30
  -4   9  -2    0.52    0.36
   4  -9   2    0.98    0.30
   4  -9   2    0.62    0.27
   4  -9   2    0.57    0.24
  -5   9  -2   10.77    0.70
  -5   9  -2   11.12    0.67
   5  -9   2   11.22    0.56
   5  -9   2   11.78    0.76
   5  -9   2   11.18    0.75
  -6   9  -2    0.04    0.26
  -6   9  -2    0.45    0.39
   6  -9   2   -0.19    0.31
   6  -9   2    0.35    0.37
  -7   9  -2    0.92    0.33
  -7   9  -2    0.56    0.34
   7  -9   2    0.59    0.41
   7  -9   2   -0.01    0.37
  -8   9  -2    4.85    0.52
  -8   9  -2    5.32    0.62
   8  -9   2    4.56    0.55
   8  -9   2    4.68    0.56
  -9   9  -2   -0.02    0.35
   9  -9   2   -0.45    0.40
   9   8  -2    0.86    0.40
   9   8  -2    0.13    0.35
  -9  -8   2    0.33    0.46
   8   8  -2    0.47    0.43
   8   8  -2    0.35    0.44
  -8  -8   2    0.41    0.40
   7   8  -2   33.93    1.44
   7   8  -2   32.62    1.36
   7   8  -2   33.67    1.27
  -7  -8   2   34.10    1.40
   6   8  -2    0.91    0.41
   6   8  -2    1.53    0.43
   6   8  -2    0.92    0.27
   6   8  -2    1.11    0.31
  -6  -8   2    1.40    0.40
   5   8  -2    1.54    0.30
   5   8  -2    1.82    0.31
   5   8  -2    1.43    0.41
   5   8  -2    2.06    0.35
   5   8  -2    1.69    0.34
  -5  -8   2    1.92    0.33
  -5  -8   2    2.36    0.44
   4   8  -2    8.02    0.57
   4   8  -2    7.07    0.61
   4   8  -2    8.03    0.51
   4   8  -2    7.77    0.62
   4   8  -2    7.69    0.61
  -4  -8   2    7.77    0.56
  -4  -8   2    7.17    0.59
   3   8  -2   37.66    1.32
   3   8  -2   35.01    1.25
   3   8  -2   36.44    1.27
   3   8  -2   34.99    1.34
   3   8  -2   37.15    1.37
   3   8  -2   35.03    1.34
  -3  -8   2   36.09    1.33
  -3  -8   2   38.73    1.39
  -3  -8   2   36.42    1.14
   2   8  -2    2.29    0.35
   2   8  -2    2.29    0.38
   2   8  -2    2.32    0.34
   2   8  -2    2.08    0.39
   2   8  -2    1.90    0.29
   2   8  -2    2.34    0.39
  -2  -8   2    2.28    0.39
  -2  -8   2    2.23    0.24
  -2  -8   2    2.17    0.36
   1   8  -2    5.76    0.50
   1   8  -2    5.89    0.48
   1   8  -2    5.20    0.48
   1   8  -2    5.21    0.49
   1   8  -2    6.35    0.51
  -1  -8   2    6.69    0.53
  -1  -8   2    5.47    0.30
  -1  -8   2    6.05    0.43
   0   8  -2    0.16    0.27
   0   8  -2    0.40    0.26
   0   8  -2    0.31    0.27
   0   8  -2    0.14    0.28
   0   8  -2    0.64    0.24
   0  -8   2    0.08    0.26
   0  -8   2    0.24    0.26
   0  -8   2    0.44    0.13
   0  -8   2    0.88    0.26
  -1   8  -2    0.85    0.23
  -1   8  -2    1.26    0.32
  -1   8  -2    0.98    0.25
  -1   8  -2    1.18    0.27
  -1   8  -2    1.10    0.26
   1  -8   2    1.47    0.32
   1  -8   2    1.07    0.19
   1  -8   2    1.16    0.26
   1  -8   2    1.19    0.28
  -2   8  -2    5.48    0.47
  -2   8  -2    5.10    0.48
  -2   8  -2    6.00    0.38
  -2   8  -2    5.87    0.45
  -2   8  -2    4.49    0.43
   2  -8   2    5.22    0.42
   2  -8   2    5.14    0.38
   2  -8   2    5.77    0.42
   2  -8   2    5.39    0.45
  -3   8  -2    6.79    0.48
  -3   8  -2    7.30    0.43
  -3   8  -2    7.85    0.60
  -3   8  -2    6.76    0.52
   3  -8   2    7.27    0.57
   3  -8   2    7.16    0.46
   3  -8   2    7.20    0.46
   3  -8   2    6.33    0.54
  -4   8  -2    0.14    0.25
  -4   8  -2    0.22    0.05
  -4   8  -2    0.69    0.32
  -4   8  -2    0.05    0.31
  -4   8  -2    0.32    0.23
   4  -8   2    0.64    0.33
   4  -8   2    0.21    0.24
   4  -8   2    0.26    0.30
   4  -8   2    0.09    0.20
  -5   8  -2   18.48    0.94
  -5   8  -2   18.56    0.61
  -5   8  -2   19.08    0.88
  -5   8  -2   20.41    0.92
  -5   8  -2   20.10    0.86
   5  -8   2   19.82    0.90
   5  -8   2   21.33    0.91
   5  -8   2   19.81    0.92
   5  -8   2   19.83    0.73
  -6   8  -2    1.42    0.41
  -6   8  -2    1.20    0.36
  -6   8  -2    1.13    0.30
   6  -8   2    0.71    0.35
   6  -8   2    1.17    0.21
   6  -8   2    1.27    0.32
  -7   8  -2    0.69    0.42
  -7   8  -2    0.46    0.36
  -7   8  -2    0.31    0.30
   7  -8   2    0.91    0.26
   7  -8   2    0.30    0.38
   7  -8   2    0.00    0.30
  -8   8  -2    0.85    0.46
  -8   8  -2    0.91    0.34
  -8   8  -2    1.52    0.36
   8  -8   2    0.71    0.37
   8  -8   2    1.34    0.46
  -9   8  -2    0.63    0.48
  -9   8  -2   -0.05    0.39
   9  -8   2    0.24    0.32
   9  -8   2    0.82    0.47
 -10   8  -2    0.91    0.48
  10  -8   2    0.69    0.40
  10   7  -2   31.38    1.44
  10   7  -2   31.09    1.50
 -10  -7   2   31.47    1.47
   9   7  -2    1.06    0.48
   9   7  -2    0.68    0.32
   9   7  -2    0.95    0.38
  -9  -7   2    0.44    0.33
   8   7  -2   -0.21    0.38
   8   7  -2    0.81    0.30
   8   7  -2    0.07    0.29
  -8  -7   2   -0.40    0.36
   7   7  -2    2.40    0.37
   7   7  -2    0.94    0.42
   7   7  -2    1.37    0.41
  -7  -7   2    1.02    0.39
   6   7  -2   20.13    0.94
   6   7  -2   18.88    0.90
   6   7  -2   19.95    0.98
   6   7  -2   20.00    0.85
  -6  -7   2   20.62    0.95
  -6  -7   2   20.50    1.00
   5   7  -2    4.27    0.48
   5   7  -2    3.90    0.37
   5   7  -2    4.01    0.49
   5   7  -2    3.72    0.41
   5   7  -2    3.80    0.42
   5   7  -2    3.93    0.40
  -5  -7   2    4.35    0.51
  -5  -7   2    3.50    0.44
   4   7  -2    3.70    0.40
   4   7  -2    4.18    0.40
   4   7  -2    4.23    0.43
   4   7  -2    4.21    0.44
   4   7  -2    4.05    0.45
   4   7  -2    4.73    0.44
  -4  -7   2    5.33    0.52
  -4  -7   2    4.36    0.45
   3   7  -2   -0.09    0.24
   3   7  -2   -0.20    0.27
   3   7  -2   -0.05    0.26
   3   7  -2    0.15    0.21
   3   7  -2    0.15    0.27
   3   7  -2    0.04    0.20
  -3  -7   2    0.10    0.25
  -3  -7   2   -0.13    0.29
   2   7  -2   -0.42    0.23
   2   7  -2   -0.04    0.19
   2   7  -2    0.01    0.26
   2   7  -2    0.35    0.27
   2   7  -2   -0.09    0.24
   2   7  -2    0.05    0.25
  -2  -7   2    0.11    0.16
  -2  -7   2    0.31    0.28
  -2  -7   2   -0.11    0.24
   1   7  -2   41.56    1.38
   1   7  -2   42.49    1.40
   1   7  -2   41.29    1.40
   1   7  -2   42.89    1.36
   1   7  -2   43.82    1.42
  -1  -7   2   41.37    1.41
  -1  -7   2   41.98    1.40
  -1  -7   2   41.54    1.19
   0   7  -2   76.48    2.35
   0   7  -2   79.41    2.35
   0   7  -2   80.13    2.28
   0   7  -2   74.05    2.37
   0   7  -2   82.91    2.40
   0  -7   2   78.18    2.07
   0  -7   2   77.44    2.35
   0  -7   2   80.04    2.24
   0  -7   2   79.78    2.28
   0  -7   2   78.55    2.38
  -1   7  -2   13.34    0.57
  -1   7  -2   11.76    0.59
  -1   7  -2   12.70    0.59
  -1   7  -2   12.83    0.63
  -1   7  -2   13.36    0.64
   1  -7   2   13.27    0.63
   1  -7   2   12.25    0.58
   1  -7   2   12.58    0.63
   1  -7   2   13.46    0.52
  -2   7  -2   20.66    0.87
  -2   7  -2   21.03    0.84
  -2   7  -2   21.74    0.82
  -2   7  -2   20.44    0.77
  -2   7  -2   21.23    0.87
   2  -7   2   20.07    0.85
   2  -7   2   21.35    0.78
   2  -7   2   20.67    0.81
   2  -7   2   20.50    0.76
  -3   7  -2    3.84    0.38
  -3   7  -2    3.81    0.39
  -3   7  -2    3.93    0.34
  -3   7  -2    4.30    0.34
  -3   7  -2    3.66    0.17
  -3   7  -2    3.95    0.38
  -3   7  -2    3.28    0.35
   3  -7   2    4.48    0.44
   3  -7   2    3.83    0.41
   3  -7   2    3.80    0.35
   3  -7   2    3.44    0.40
   3  -7   2    4.12    0.32
  -4   7  -2    0.73    0.26
  -4   7  -2    0.94    0.22
  -4   7  -2    0.54    0.27
  -4   7  -2    1.21    0.33
  -4   7  -2    1.16    0.28
   4  -7   2    1.14    0.28
   4  -7   2    1.37    0.34
   4  -7   2    0.86    0.25
   4  -7   2    0.97    0.20
  -5   7  -2    0.15    0.22
  -5   7  -2    0.13    0.28
  -5   7  -2    0.12    0.32
   5  -7   2    0.10    0.16
   5  -7   2    0.06    0.20
   5  -7   2   -0.04    0.20
   5  -7   2   -0.02    0.27
   5  -7   2    0.42    0.32
  -6   7  -2    4.04    0.43
  -6   7  -2    3.15    0.41
  -6   7  -2    3.70    0.46
   6  -7   2    4.67    0.49
   6  -7   2    4.55    0.36
   6  -7   2    3.65    0.43
   6  -7   2    4.58    0.29
   6  -7   2    3.87    0.43
  -7   7  -2    6.53    0.51
  -7   7  -2    5.08    0.60
  -7   7  -2    5.61    0.57
   7  -7   2    5.46    0.49
   7  -7   2    5.42    0.59
   7  -7   2    6.56    0.45
  -8   7  -2    0.36    0.42
  -8   7  -2    0.62    0.31
  -8   7  -2    0.91    0.34
   8  -7   2    0.68    0.40
   8  -7   2    0.66    0.25
   8  -7   2    0.34    0.31
  -9   7  -2    1.29    0.40
  -9   7  -2    0.80    0.45
   9  -7   2    0.97    0.33
   9  -7   2    1.18    0.38
 -10   7  -2    6.94    0.72
 -10   7  -2    7.42    0.77
  10  -7   2    5.98    0.74
  11   6  -2    6.99    0.71
  10   6  -2   26.73    1.26
  10   6  -2   25.30    1.24
 -10  -6   2   25.64    1.29
   9   6  -2    0.42    0.30
   9   6  -2   -0.24    0.37
   9   6  -2    0.76    0.45
  -9  -6   2   -0.36    0.37
   8   6  -2    7.56    0.61
   8   6  -2    7.48    0.53
   8   6  -2    7.62    0.66
  -8  -6   2    6.32    0.58
   7   6  -2    0.75    0.35
   7   6  -2    0.80    0.36
   7   6  -2    0.54    0.36
   7   6  -2    1.28    0.29
   7   6  -2    0.95    0.21
  -7  -6   2    0.70    0.36
  -7  -6   2    0.96    0.31
   6   6  -2    1.33    0.38
   6   6  -2    0.26    0.22
   6   6  -2    0.67    0.35
   6   6  -2    1.38    0.38
   6   6  -2    0.69    0.16
  -6  -6   2    0.80    0.30
  -6  -6   2    0.41    0.31
   5   6  -2   11.33    0.69
   5   6  -2   12.25    0.67
   5   6  -2   11.93    0.70
   5   6  -2   12.95    0.69
   5   6  -2   13.04    0.62
   5   6  -2   13.40    0.45
  -5  -6   2   11.73    0.62
  -5  -6   2   13.23    0.74
   4   6  -2   42.04    1.47
   4   6  -2   40.72    1.43
   4   6  -2   44.20    1.44
   4   6  -2   43.50    1.37
   4   6  -2   45.41    1.51
  -4  -6   2   42.00    1.43
  -4  -6   2   43.63    1.50
   3   6  -2   19.86    0.86
   3   6  -2   21.96    0.89
   3   6  -2   21.87    0.83
   3   6  -2   21.23    0.83
   3   6  -2   22.84    0.86
   3   6  -2   20.92    0.78
  -3  -6   2   22.26    0.86
  -3  -6   2   21.03    0.89
   2   6  -2   34.42    1.13
   2   6  -2   32.70    1.13
   2   6  -2   31.90    1.07
   2   6  -2   30.59    1.12
   2   6  -2   30.58    1.10
  -2  -6   2   32.43    0.98
  -2  -6   2   32.41    1.12
  -2  -6   2   34.17    1.13
  -2  -6   2   34.15    1.13
  -2  -6   2   33.73    1.16
   1   6  -2    0.32    0.16
   1   6  -2    0.29    0.24
   1   6  -2    0.08    0.21
   1   6  -2    0.15    0.21
   1   6  -2    0.34    0.22
   1   6  -2    0.08    0.17
  -1  -6   2    0.16    0.21
  -1  -6   2   -0.02    0.18
  -1  -6   2    0.17    0.11
  -1  -6   2    0.06    0.20
  -1  -6   2    0.15    0.21
   0   6  -2   -0.39    0.20
   0   6  -2    0.25    0.16
   0   6  -2    0.34    0.21
   0   6  -2   -0.02    0.20
   0   6  -2    0.13    0.17
   0   6  -2    0.03    0.17
   0  -6   2   -0.05    0.17
   0  -6   2    0.18    0.15
   0  -6   2    0.02    0.17
   0  -6   2    0.19    0.16
   0  -6   2   -0.14    0.09
   0  -6   2   -0.06    0.09
   0  -6   2   -0.03    0.18
  -1   6  -2    0.95    0.24
  -1   6  -2    0.97    0.24
  -1   6  -2    1.22    0.20
  -1   6  -2    0.79    0.20
  -1   6  -2    1.22    0.16
  -1   6  -2    0.94    0.19
  -1   6  -2    0.94    0.19
  -1   6  -2    1.44    0.28
   1  -6   2    0.91    0.16
   1  -6   2    1.28    0.24
   1  -6   2    1.07    0.25
   1  -6   2    0.96    0.21
   1  -6   2    1.25    0.24
  -2   6  -2   10.06    0.50
  -2   6  -2   10.63    0.55
  -2   6  -2   10.03    0.50
  -2   6  -2   10.00    0.55
  -2   6  -2   10.24    0.45
  -2   6  -2    9.60    0.52
  -2   6  -2    9.96    0.32
  -2   6  -2    9.31    0.46
   2  -6   2   10.18    0.54
   2  -6   2   10.04    0.49
   2  -6   2   10.04    0.46
   2  -6   2   10.61    0.46
   2  -6   2   10.70    0.53
  -3   6  -2   -0.03    0.24
  -3   6  -2    0.03    0.24
  -3   6  -2    0.23    0.16
  -3   6  -2    0.16    0.24
  -3   6  -2    0.18    0.15
  -3   6  -2    0.18    0.09
  -3   6  -2    0.17    0.19
  -3   6  -2    0.15    0.22
   3  -6   2    0.33    0.24
   3  -6   2   -0.14    0.24
   3  -6   2    0.24    0.23
   3  -6   2    0.26    0.19
   3  -6   2    0.19    0.16
  -4   6  -2   70.32    2.30
  -4   6  -2   72.30    2.28
  -4   6  -2   74.89    2.20
  -4   6  -2   77.59    2.31
  -4   6  -2   75.64    2.32
   4  -6   2   78.73    2.23
   4  -6   2   72.64    2.30
   4  -6   2   75.07    2.17
   4  -6   2   72.30    2.29
   4  -6   2   73.72    2.30
   4  -6   2   73.42    2.11
  -5   6  -2   23.86    0.92
  -5   6  -2   23.16    0.91
  -5   6  -2   22.56    0.98
  -5   6  -2   23.68    0.93
   5  -6   2   23.09    0.83
   5  -6   2   22.13    0.91
   5  -6   2   22.77    0.96
   5  -6   2   22.38    0.93
   5  -6   2   22.92    0.74
  -6   6  -2    7.03    0.52
  -6   6  -2    7.88    0.51
  -6   6  -2    7.60    0.62
  -6   6  -2    7.22    0.49
  -6   6  -2    7.01    0.51
   6  -6   2    8.09    0.47
   6  -6   2    7.11    0.33
   6  -6   2    7.03    0.33
   6  -6   2    6.93    0.52
   6  -6   2    7.17    0.54
   6  -6   2    7.57    0.53
  -7   6  -2    0.25    0.36
  -7   6  -2   -0.41    0.22
  -7   6  -2   -0.06    0.31
  -7   6  -2   -0.14    0.32
   7  -6   2    0.25    0.34
   7  -6   2    0.22    0.27
   7  -6   2    0.17    0.12
   7  -6   2    0.14    0.22
   7  -6   2    0.10    0.34
   7  -6   2    0.09    0.12
  -8   6  -2   14.03    0.82
  -8   6  -2   15.53    0.85
  -8   6  -2   15.56    0.73
   8  -6   2   14.09    0.83
   8  -6   2   16.84    0.73
   8  -6   2   15.67    0.75
  -9   6  -2   20.52    0.89
  -9   6  -2   18.47    1.08
  -9   6  -2   20.79    1.04
   9  -6   2   18.89    0.89
   9  -6   2   21.51    0.89
   9  -6   2   19.84    1.10
 -10   6  -2    3.34    0.60
 -10   6  -2    3.88    0.63
  10  -6   2    3.45    0.54
 -11   6  -2    2.65    0.62
 -11   6  -2    2.37    0.58
  11  -6   2    1.71    0.49
  11   5  -2    5.53    0.67
  11   5  -2    5.56    0.64
  11   5  -2    4.74    0.70
 -11  -5   2    5.30    0.71
  10   5  -2    2.38    0.56
  10   5  -2    3.22    0.53
 -10  -5   2    2.54    0.53
   9   5  -2   -0.03    0.37
   9   5  -2    0.10    0.40
   9   5  -2   -0.15    0.26
  -9  -5   2   -0.41    0.34
   8   5  -2    0.72    0.29
   8   5  -2    0.89    0.33
   8   5  -2    1.25    0.29
   8   5  -2    0.90    0.32
  -8  -5   2    1.22    0.31
  -8  -5   2    1.05    0.26
  -8  -5   2    1.04    0.38
   7   5  -2   11.45    0.57
   7   5  -2   11.59    0.73
   7   5  -2   11.10    0.53
   7   5  -2   10.35    0.68
   7   5  -2    9.95    0.71
  -7  -5   2   11.54    0.73
  -7  -5   2   11.03    0.70
  -7  -5   2   11.23    0.53
   6   5  -2    5.52    0.41
   6   5  -2    5.55    0.45
   6   5  -2    5.87    0.35
   6   5  -2    5.83    0.53
   6   5  -2    4.67    0.48
   6   5  -2    4.96    0.50
  -6  -5   2    5.08    0.33
  -6  -5   2    5.34    0.53
  -6  -5   2    5.26    0.49
   5   5  -2    3.01    0.38
   5   5  -2    2.77    0.29
   5   5  -2    2.73    0.34
   5   5  -2    3.59    0.42
   5   5  -2    2.18    0.31
   5   5  -2    2.83    0.24
  -5  -5   2    2.85    0.36
  -5  -5   2    2.90    0.41
   4   5  -2   19.14    0.84
   4   5  -2   21.16    0.78
   4   5  -2   22.89    0.90
   4   5  -2   22.04    0.86
   4   5  -2   21.94    0.67
  -4  -5   2   20.97    0.88
  -4  -5   2   21.69    0.84
   3   5  -2   28.45    1.02
   3   5  -2   27.81    1.02
   3   5  -2   29.14    1.05
   3   5  -2   29.72    1.01
   3   5  -2   29.78    0.97
  -3  -5   2   28.82    1.01
  -3  -5   2   31.22    1.04
  -3  -5   2   28.33    1.04
  -3  -5   2   29.10    1.01
   2   5  -2   32.22    1.06
   2   5  -2   31.58    1.01
   2   5  -2   33.70    1.06
   2   5  -2   30.17    1.04
   2   5  -2   29.44    1.05
  -2  -5   2   32.63    1.06
  -2  -5   2   32.80    1.06
  -2  -5   2   31.46    1.05
  -2  -5   2   30.60    1.08
   1   5  -2    0.18    0.19
   1   5  -2    0.19    0.19
   1   5  -2    0.27    0.14
   1   5  -2    0.35    0.21
   1   5  -2    0.13    0.19
  -1  -5   2    0.18    0.10
  -1  -5   2    0.63    0.16
  -1  -5   2    0.14    0.12
  -1  -5   2    0.03    0.16
  -1  -5   2    0.21    0.19
   0   5  -2    0.14    0.18
   0   5  -2    0.17    0.17
   0   5  -2    0.46    0.21
   0   5  -2    0.38    0.20
   0   5  -2    0.39    0.17
   0   5  -2    0.62    0.20
   0  -5   2    0.32    0.13
   0  -5   2    0.28    0.18
   0  -5   2    0.28    0.15
   0  -5   2    0.29    0.09
   0  -5   2    0.35    0.17
   0  -5   2    0.21    0.14
   0  -5   2    0.35    0.10
  -1   5  -2   81.56    2.27
  -1   5  -2   79.17    2.33
  -1   5  -2   80.12    2.30
  -1   5  -2   82.65    2.32
  -1   5  -2   82.84    2.37
  -1   5  -2   77.64    2.33
  -1   5  -2   82.51    2.11
  -1   5  -2   84.32    2.44
  -1   5  -2   80.61    2.37
   1  -5   2   82.10    2.31
   1  -5   2   79.53    2.26
   1  -5   2   78.31    2.33
   1  -5   2   79.93    2.36
   1  -5   2   84.46    2.37
  -2   5  -2   19.29    0.73
  -2   5  -2   17.85    0.68
  -2   5  -2   19.23    0.73
  -2   5  -2   17.00    0.71
  -2   5  -2   19.11    0.55
  -2   5  -2   18.96    0.68
  -2   5  -2   18.25    0.65
  -2   5  -2   17.68    0.68
   2  -5   2   19.58    0.71
   2  -5   2   19.62    0.68
   2  -5   2   17.03    0.68
   2  -5   2   18.53    0.63
   2  -5   2   19.21    0.71
  -3   5  -2  260.16    7.34
  -3   5  -2  257.41    6.87
  -3   5  -2  264.60    7.39
  -3   5  -2  254.95    7.27
  -3   5  -2  265.27    7.14
  -3   5  -2  273.19    7.29
   3  -5   2  262.56    7.39
   3  -5   2  272.34    7.28
   3  -5   2  257.77    7.07
   3  -5   2  260.98    6.88
   3  -5   2  257.61    7.13
   3  -5   2  249.75    7.26
   3  -5   2  266.40    7.36
  -4   5  -2    1.44    0.24
  -4   5  -2    1.34    0.23
  -4   5  -2    1.38    0.24
  -4   5  -2    1.72    0.26
  -4   5  -2    1.37    0.24
   4  -5   2    0.95    0.21
   4  -5   2    1.41    0.25
   4  -5   2    1.54    0.16
   4  -5   2    2.14    0.28
   4  -5   2    1.05    0.27
   4  -5   2    1.26    0.26
  -5   5  -2   27.83    0.98
  -5   5  -2   28.38    1.06
  -5   5  -2   25.85    1.04
  -5   5  -2   26.77    1.04
  -5   5  -2   27.17    0.98
   5  -5   2   26.19    0.98
   5  -5   2   26.30    0.80
   5  -5   2   26.86    0.92
   5  -5   2   26.27    0.96
   5  -5   2   24.64    1.00
  -6   5  -2   25.92    1.06
  -6   5  -2   27.79    0.97
  -6   5  -2   27.43    1.03
  -6   5  -2   26.69    1.10
  -6   5  -2   27.64    0.99
   6  -5   2   27.10    0.82
   6  -5   2   25.43    0.98
   6  -5   2   26.46    0.95
   6  -5   2   27.16    1.11
   6  -5   2   28.14    1.08
  -7   5  -2   33.83    1.35
  -7   5  -2   34.13    1.17
  -7   5  -2   36.56    1.37
  -7   5  -2   33.85    1.26
  -7   5  -2   36.37    1.21
   7  -5   2   33.87    1.21
   7  -5   2   34.71    1.20
   7  -5   2   33.77    1.35
   7  -5   2   35.85    1.31
   7  -5   2   33.70    1.03
  -8   5  -2    0.95    0.32
  -8   5  -2    1.22    0.31
  -8   5  -2    0.56    0.38
  -8   5  -2    0.94    0.29
  -8   5  -2    0.92    0.40
   8  -5   2    1.02    0.27
   8  -5   2    0.91    0.28
   8  -5   2    0.64    0.30
  -9   5  -2    0.09    0.24
  -9   5  -2   -0.04    0.38
  -9   5  -2   -0.27    0.40
   9  -5   2    0.20    0.26
   9  -5   2    0.34    0.40
   9  -5   2    0.14    0.28
 -10   5  -2    5.16    0.66
 -10   5  -2    5.10    0.66
  10  -5   2    4.14    0.46
  10  -5   2    5.18    0.67
 -11   5  -2    2.15    0.49
 -11   5  -2    2.20    0.57
  11  -5   2    2.94    0.63
  11   4  -2   13.16    0.86
  11   4  -2   12.64    0.97
 -11  -4   2   11.47    0.82
  10   4  -2    1.16    0.47
  10   4  -2   -0.10    0.37
  10   4  -2    0.22    0.35
 -10  -4   2    0.35    0.33
   9   4  -2   13.29    0.73
   9   4  -2   12.31    0.81
   9   4  -2   13.96    0.64
   9   4  -2   12.13    0.85
  -9  -4   2   12.89    0.76
  -9  -4   2   12.80    0.70
   8   4  -2    0.92    0.25
   8   4  -2    0.70    0.37
   8   4  -2    0.84    0.35
   8   4  -2    1.26    0.37
  -8  -4   2    0.78    0.24
  -8  -4   2    0.94    0.35
  -8  -4   2    1.46    0.32
   7   4  -2    6.27    0.41
   7   4  -2    5.36    0.51
   7   4  -2    5.73    0.49
   7   4  -2    6.05    0.43
   7   4  -2    5.88    0.49
  -7  -4   2    6.42    0.54
  -7  -4   2    5.78    0.43
  -7  -4   2    5.63    0.48
   6   4  -2    0.81    0.32
   6   4  -2    0.66    0.25
   6   4  -2    0.76    0.30
   6   4  -2    0.79    0.21
   6   4  -2    1.15    0.27
   6   4  -2    0.95    0.22
  -6  -4   2    0.75    0.20
  -6  -4   2    0.83    0.33
  -6  -4   2    0.75    0.24
   5   4  -2    1.09    0.21
   5   4  -2    1.00    0.30
   5   4  -2    0.91    0.29
   5   4  -2    1.01    0.23
   5   4  -2    1.03    0.28
   5   4  -2    0.83    0.17
  -5  -4   2    0.96    0.17
  -5  -4   2    1.05    0.28
  -5  -4   2    0.97    0.31
  -5  -4   2    1.19    0.23
   4   4  -2    1.63    0.21
   4   4  -2    1.07    0.24
   4   4  -2    1.30    0.28
   4   4  -2    0.81    0.25
   4   4  -2    1.09    0.25
   4   4  -2    0.98    0.14
  -4  -4   2    1.22    0.25
  -4  -4   2    1.26    0.25
  -4  -4   2    0.72    0.19
  -4  -4   2    1.22    0.27
   3   4  -2   47.41    1.54
   3   4  -2   49.48    1.41
   3   4  -2   48.08    1.53
   3   4  -2   48.67    1.44
   3   4  -2   48.45    1.51
  -3  -4   2   50.46    1.53
  -3  -4   2   48.47    1.55
  -3  -4   2   53.67    1.54
  -3  -4   2   52.66    1.53
   2   4  -2   27.83    0.93
   2   4  -2   27.40    0.91
   2   4  -2   27.81    0.92
   2   4  -2   28.12    0.94
   2   4  -2   28.93    0.92
  -2  -4   2   27.31    0.90
  -2  -4   2   28.58    0.91
  -2  -4   2   29.58    0.94
  -2  -4   2   27.25    0.95
   1   4  -2  146.84    3.88
   1   4  -2  144.41    4.08
   1   4  -2  143.53    4.02
   1   4  -2  151.31    4.08
   1   4  -2  139.54    4.06
  -1  -4   2  146.47    3.79
  -1  -4   2  153.76    4.03
  -1  -4   2  148.03    4.08
  -1  -4   2  145.54    4.07
  -1  -4   2  145.66    4.06
   0   4  -2   11.85    0.49
   0   4  -2   10.99    0.45
   0   4  -2   11.96    0.47
   0   4  -2   11.65    0.45
   0   4  -2   11.58    0.47
   0   4  -2   11.26    0.47
   0   4  -2   11.61    0.46
   0   4  -2   11.49    0.39
   0  -4   2   11.87    0.45
   0  -4   2   11.48    0.46
   0  -4   2   11.51    0.48
   0  -4   2   12.09    0.39
   0  -4   2   11.57    0.38
   0  -4   2   12.21    0.46
  -1   4  -2    0.18    0.13
  -1   4  -2   -0.21    0.14
  -1   4  -2    0.08    0.15
  -1   4  -2   -0.10    0.12
  -1   4  -2    0.34    0.11
  -1   4  -2   -0.09    0.11
  -1   4  -2    0.18    0.14
  -1   4  -2   -0.07    0.07
  -1   4  -2    0.09    0.12
   1  -4   2    0.12    0.13
   1  -4   2    0.06    0.14
   1  -4   2    0.18    0.10
   1  -4   2    0.00    0.17
   1  -4   2   -0.11    0.11
  -2   4  -2   15.21    0.59
  -2   4  -2   15.53    0.57
  -2   4  -2   16.11    0.61
  -2   4  -2   16.04    0.61
  -2   4  -2   15.89    0.60
  -2   4  -2   15.68    0.56
   2  -4   2   14.87    0.56
   2  -4   2   15.78    0.60
   2  -4   2   14.91    0.60
   2  -4   2   16.74    0.59
   2  -4   2   16.63    0.52
   2  -4   2   16.74    0.59
   2  -4   2   15.16    0.58
  -3   4  -2   82.26    2.44
  -3   4  -2   77.37    2.41
  -3   4  -2   86.10    2.42
  -3   4  -2   84.35    2.42
  -3   4  -2   81.67    2.30
   3  -4   2   81.39    2.26
   3  -4   2   87.12    2.45
   3  -4   2   82.26    2.34
   3  -4   2   81.23    2.31
   3  -4   2   79.62    2.41
   3  -4   2   79.81    2.42
   3  -4   2   84.42    2.42
  -4   4  -2    5.79    0.38
  -4   4  -2    5.55    0.42
  -4   4  -2    5.50    0.41
  -4   4  -2    5.03    0.42
  -4   4  -2    6.37    0.36
   4  -4   2    5.18    0.33
   4  -4   2    5.29    0.40
   4  -4   2    5.08    0.36
   4  -4   2    4.77    0.40
   4  -4   2    5.91    0.43
   4  -4   2    5.93    0.37
   4  -4   2    5.33    0.23
  -5   4  -2   50.50    1.69
  -5   4  -2   50.43    1.69
  -5   4  -2   54.07    1.63
  -5   4  -2   51.85    1.54
  -5   4  -2   52.85    1.70
  -5   4  -2   53.25    1.62
   5  -4   2   52.83    1.63
   5  -4   2   51.23    1.67
   5  -4   2   50.60    1.59
   5  -4   2   52.32    1.62
   5  -4   2   52.85    1.46
  -6   4  -2    1.40    0.22
  -6   4  -2    1.59    0.34
  -6   4  -2    1.22    0.34
  -6   4  -2    1.65    0.27
  -6   4  -2    1.24    0.35
   6  -4   2    0.95    0.33
   6  -4   2    1.55    0.15
   6  -4   2    1.59    0.27
   6  -4   2    1.42    0.23
   6  -4   2    1.92    0.31
  -7   4  -2    1.66    0.33
  -7   4  -2    2.94    0.30
  -7   4  -2    2.44    0.32
  -7   4  -2    1.85    0.41
  -7   4  -2    2.85    0.43
   7  -4   2    2.80    0.32
   7  -4   2    2.65    0.21
   7  -4   2    2.02    0.36
   7  -4   2    2.52    0.37
   7  -4   2    2.68    0.33
  -8   4  -2    5.46    0.53
  -8   4  -2    6.63    0.46
  -8   4  -2    6.33    0.54
  -8   4  -2    6.76    0.61
   8  -4   2    6.30    0.33
   8  -4   2    6.37    0.59
   8  -4   2    5.79    0.60
   8  -4   2    6.21    0.44
   8  -4   2    5.92    0.46
  -9   4  -2    0.06    0.27
  -9   4  -2    0.06    0.28
  -9   4  -2    0.37    0.24
   9  -4   2    0.83    0.42
   9  -4   2    0.10    0.24
 -10   4  -2    0.63    0.35
 -10   4  -2    0.04    0.30
  10  -4   2    0.38    0.43
 -11   4  -2   -0.24    0.45
 -11   4  -2    0.24    0.35
  11  -4   2    0.30    0.35
  11  -4   2    0.52    0.34
  12   3  -2    3.09    0.52
  11   3  -2    0.64    0.39
  11   3  -2    0.11    0.44
 -11  -3   2    0.53    0.46
  10   3  -2   10.91    0.84
  10   3  -2   11.78    0.81
 -10  -3   2   11.11    0.74
 -10  -3   2   10.77    0.70
   9   3  -2    7.71    0.60
   9   3  -2    7.58    0.64
   9   3  -2    7.43    0.45
   9   3  -2    7.85    0.63
   9   3  -2    7.63    0.61
  -9  -3   2    6.31    0.62
  -9  -3   2    6.91    0.54
  -9  -3   2    6.94    0.62
   8   3  -2    7.08    0.58
   8   3  -2    7.23    0.42
   8   3  -2    6.57    0.55
   8   3  -2    6.33    0.53
  -8  -3   2    6.63    0.52
  -8  -3   2    6.38    0.57
  -8  -3   2    6.93    0.51
   7   3  -2    8.46    0.58
   7   3  -2    9.53    0.47
   7   3  -2    9.63    0.56
   7   3  -2    9.32    0.63
   7   3  -2   10.19    0.66
   7   3  -2    9.76    0.65
  -7  -3   2    9.70    0.53
  -7  -3   2    9.40    0.64
  -7  -3   2   10.50    0.65
   6   3  -2   18.38    0.81
   6   3  -2   18.02    0.64
   6   3  -2   19.42    0.81
   6   3  -2   17.60    0.80
   6   3  -2   16.42    0.69
   6   3  -2   17.32    0.76
  -6  -3   2   17.94    0.79
  -6  -3   2   16.77    0.69
  -6  -3   2   18.33    0.81
   5   3  -2   19.48    0.79
   5   3  -2   20.82    0.71
   5   3  -2   18.73    0.66
   5   3  -2   18.84    0.73
   5   3  -2   20.70    0.79
   5   3  -2   17.79    0.75
  -5  -3   2   18.52    0.68
  -5  -3   2   19.37    0.72
  -5  -3   2   19.19    0.74
  -5  -3   2   17.51    0.75
  -5  -3   2   18.46    0.76
   4   3  -2   18.18    0.73
   4   3  -2   18.52    0.70
   4   3  -2   18.16    0.62
   4   3  -2   17.02    0.60
   4   3  -2   17.47    0.70
   4   3  -2   16.95    0.68
  -4  -3   2   17.97    0.67
  -4  -3   2   18.12    0.67
  -4  -3   2   17.89    0.69
  -4  -3   2   18.16    0.73
  -4  -3   2   18.10    0.62
   3   3  -2   13.67    0.57
   3   3  -2   12.55    0.52
   3   3  -2   12.40    0.51
   3   3  -2   12.54    0.43
   3   3  -2   12.94    0.47
   3   3  -2   12.48    0.52
  -3  -3   2   12.48    0.55
  -3  -3   2   13.55    0.51
  -3  -3   2   13.66    0.52
  -3  -3   2   11.62    0.48
   2   3  -2    0.82    0.17
   2   3  -2    0.89    0.19
   2   3  -2    0.66    0.07
   2   3  -2    0.67    0.19
  -2  -3   2    1.01    0.16
  -2  -3   2    0.95    0.17
  -2  -3   2    0.80    0.15
  -2  -3   2    0.96    0.20
   1   3  -2  111.93    2.94
   1   3  -2  113.70    3.07
   1   3  -2  108.45    3.04
   1   3  -2  110.87    3.08
   1   3  -2  110.18    3.04
   1   3  -2  103.12    3.06
  -1  -3   2  106.52    3.07
  -1  -3   2  116.99    3.05
  -1  -3   2  111.99    2.88
  -1  -3   2  110.80    3.07
   0   3  -2  168.39    4.65
   0   3  -2  171.70    4.48
   0   3  -2  172.70    4.71
   0   3  -2  174.56    4.68
   0   3  -2  164.85    4.71
   0   3  -2  171.61    4.70
   0   3  -2  173.69    4.40
   0   3  -2  167.97    4.75
   0  -3   2  173.59    4.40
   0  -3   2  170.87    4.75
   0  -3   2  171.04    4.71
   0  -3   2  178.18    4.72
   0  -3   2  172.91    4.49
   0  -3   2  172.34    4.68
  -1   3  -2   83.97    2.32
  -1   3  -2   85.89    2.44
  -1   3  -2   84.07    2.19
  -1   3  -2   85.63    2.38
  -1   3  -2   80.42    2.39
  -1   3  -2   84.91    2.36
  -1   3  -2   84.98    2.38
  -1   3  -2   82.57    2.27
   1  -3   2   84.02    2.32
   1  -3   2   85.20    2.36
   1  -3   2   85.75    2.38
   1  -3   2   83.63    2.27
   1  -3   2   82.89    2.37
   1  -3   2   86.36    2.40
  -2   3  -2    1.24    0.16
  -2   3  -2    1.31    0.19
  -2   3  -2    1.43    0.17
  -2   3  -2    1.43    0.16
  -2   3  -2    1.34    0.16
  -2   3  -2    1.41    0.18
   2  -3   2    1.37    0.17
   2  -3   2    1.41    0.16
   2  -3   2    1.43    0.18
   2  -3   2    1.63    0.12
   2  -3   2    1.46    0.19
   2  -3   2    1.65    0.19
   2  -3   2    1.78    0.18
  -3   3  -2    1.71    0.23
  -3   3  -2    1.49    0.19
  -3   3  -2    1.78    0.17
  -3   3  -2    1.66    0.24
  -3   3  -2    1.84    0.21
   3  -3   2    1.72    0.22
   3  -3   2    1.90    0.20
   3  -3   2    1.52    0.19
   3  -3   2    1.59    0.10
   3  -3   2    1.74    0.23
   3  -3   2    1.83    0.24
   3  -3   2    1.27    0.16
  -4   3  -2   25.24    0.92
  -4   3  -2   26.76    0.93
  -4   3  -2   24.78    0.92
  -4   3  -2   26.55    0.84
  -4   3  -2   25.28    0.89
  -4   3  -2   25.82    0.85
   4  -3   2   26.61    0.94
   4  -3   2   25.88    0.89
   4  -3   2   25.54    0.73
   4  -3   2   25.24    0.90
   4  -3   2   25.81    0.85
   4  -3   2   26.81    0.92
   4  -3   2   25.02    0.86
  -5   3  -2    6.75    0.40
  -5   3  -2    6.93    0.36
  -5   3  -2    6.90    0.43
  -5   3  -2    6.64    0.49
  -5   3  -2    6.34    0.42
  -5   3  -2    7.24    0.47
   5  -3   2    6.67    0.26
   5  -3   2    6.75    0.47
   5  -3   2    6.14    0.47
   5  -3   2    7.56    0.37
   5  -3   2    6.47    0.46
   5  -3   2    6.39    0.41
  -6   3  -2    0.75    0.29
  -6   3  -2    0.63    0.18
  -6   3  -2    0.61    0.24
  -6   3  -2    0.76    0.31
  -6   3  -2    0.39    0.30
  -6   3  -2    0.36    0.31
   6  -3   2    0.62    0.31
   6  -3   2    0.54    0.13
   6  -3   2    0.44    0.22
   6  -3   2    0.66    0.20
  -7   3  -2    4.71    0.51
  -7   3  -2    5.29    0.41
  -7   3  -2    5.13    0.47
  -7   3  -2    5.36    0.50
   7  -3   2    5.95    0.54
   7  -3   2    5.39    0.31
   7  -3   2    5.50    0.38
   7  -3   2    5.35    0.51
  -8   3  -2    0.87    0.26
  -8   3  -2    0.41    0.37
  -8   3  -2    0.46    0.28
   8  -3   2    0.33    0.20
   8  -3   2    0.64    0.36
   8  -3   2    0.53    0.16
   8  -3   2    0.23    0.33
  -9   3  -2   12.25    0.75
  -9   3  -2   11.33    0.81
  -9   3  -2   12.58    0.64
   9  -3   2   12.66    0.60
   9  -3   2   12.16    0.83
 -10   3  -2    0.10    0.26
 -10   3  -2   -0.56    0.39
 -10   3  -2   -0.38    0.37
  10  -3   2   -0.20    0.30
 -11   3  -2    0.85    0.39
 -11   3  -2    0.53    0.39
  11  -3   2    1.19    0.52
  12   2  -2    0.83    0.41
  12   2  -2    1.21    0.42
 -12  -2   2    0.14    0.37
  11   2  -2   18.07    1.08
  11   2  -2   18.11    0.99
 -11  -2   2   19.46    1.09
  10   2  -2    0.01    0.33
  10   2  -2   -0.09    0.29
  10   2  -2   -0.02    0.31
 -10  -2   2   -0.25    0.32
 -10  -2   2    0.69    0.33
 -10  -2   2   -0.28    0.37
   9   2  -2    2.43    0.47
   9   2  -2    2.80    0.41
   9   2  -2    2.93    0.28
   9   2  -2    2.37    0.39
   9   2  -2    3.17    0.43
  -9  -2   2    3.48    0.43
  -9  -2   2    2.48    0.39
  -9  -2   2    2.54    0.43
   8   2  -2    2.39    0.37
   8   2  -2    2.01    0.23
   8   2  -2    2.09    0.41
   8   2  -2    2.44    0.40
   8   2  -2    1.69    0.36
  -8  -2   2    2.29    0.33
  -8  -2   2    2.47    0.40
  -8  -2   2    2.44    0.42
   7   2  -2   64.91    2.03
   7   2  -2   68.40    2.11
   7   2  -2   66.42    2.10
   7   2  -2   70.66    2.15
   7   2  -2   64.69    2.11
   7   2  -2   64.96    1.85
  -7  -2   2   64.68    2.08
  -7  -2   2   67.73    2.10
  -7  -2   2   65.78    2.12
   6   2  -2    9.17    0.56
   6   2  -2    9.86    0.50
   6   2  -2    9.72    0.57
   6   2  -2    8.95    0.40
   6   2  -2    8.99    0.52
   6   2  -2    9.02    0.50
  -6  -2   2    9.61    0.51
  -6  -2   2    9.96    0.56
  -6  -2   2    8.55    0.49
  -6  -2   2    9.38    0.49
   5   2  -2  115.98    3.44
   5   2  -2  121.43    3.44
   5   2  -2  117.12    3.34
   5   2  -2  118.95    3.16
   5   2  -2  115.92    3.42
   5   2  -2  121.50    3.44
  -5  -2   2  124.10    3.35
  -5  -2   2  115.89    3.43
  -5  -2   2  116.51    3.42
  -5  -2   2  127.15    3.45
  -5  -2   2  118.18    3.43
   4   2  -2   13.97    0.55
   4   2  -2   13.14    0.47
   4   2  -2   14.12    0.55
   4   2  -2   13.85    0.59
   4   2  -2   14.62    0.54
   4   2  -2   13.37    0.55
  -4  -2   2   13.99    0.53
  -4  -2   2   14.53    0.58
  -4  -2   2   13.69    0.57
  -4  -2   2   12.75    0.56
  -4  -2   2   14.55    0.55
   3   2  -2   30.63    0.92
   3   2  -2   29.97    0.94
   3   2  -2   29.71    0.95
   3   2  -2   29.83    0.98
   3   2  -2   28.12    0.86
   3   2  -2   30.99    0.95
  -3  -2   2   30.11    0.95
  -3  -2   2   30.46    0.95
  -3  -2   2   31.01    0.94
  -3  -2   2   29.96    0.98
   2   2  -2   30.70    1.00
   2   2  -2   31.97    0.98
   2   2  -2   32.97    0.98
   2   2  -2   32.81    0.95
   2   2  -2   32.25    0.97
  -2  -2   2   31.16    0.97
  -2  -2   2   35.31    0.98
  -2  -2   2   32.15    0.97
  -2  -2   2   33.95    1.02
   1   2  -2  210.49    5.58
   1   2  -2  201.30    5.49
   1   2  -2  203.44    5.57
   1   2  -2  198.47    5.56
  -1  -2   2  214.73    5.57
  -1  -2   2  205.94    5.49
  -1  -2   2  203.01    5.57
  -1  -2   2  204.53    5.56
  -1  -2   2  201.46    5.24
   0   2  -2   80.36    2.20
   0   2  -2   74.58    2.16
   0   2  -2   78.35    2.17
   0   2  -2   81.18    2.17
   0   2  -2   80.87    2.17
   0   2  -2   80.01    2.10
   0   2  -2   76.17    2.20
   0   2  -2   80.72    2.05
   0  -2   2   78.53    2.20
   0  -2   2   76.84    2.17
   0  -2   2   75.61    2.16
   0  -2   2   77.74    2.05
   0  -2   2   76.92    2.09
   0  -2   2   81.34    2.17
  -1   2  -2   52.10    1.52
  -1   2  -2   52.21    1.50
  -1   2  -2   52.08    1.44
  -1   2  -2   53.24    1.51
  -1   2  -2   53.33    1.44
  -1   2  -2   51.51    1.53
  -1   2  -2   51.49    1.49
   1  -2   2   52.48    1.45
   1  -2   2   52.56    1.44
   1  -2   2   53.39    1.53
   1  -2   2   53.87    1.49
   1  -2   2   51.84    1.51
   1  -2   2   53.07    1.49
  -2   2  -2   13.59    0.49
  -2   2  -2   13.36    0.51
  -2   2  -2   14.51    0.49
  -2   2  -2   14.23    0.51
  -2   2  -2   14.02    0.48
  -2   2  -2   13.99    0.46
   2  -2   2   14.11    0.51
   2  -2   2   13.45    0.50
   2  -2   2   14.77    0.51
   2  -2   2   13.81    0.47
   2  -2   2   14.11    0.53
   2  -2   2   13.59    0.49
  -3   2  -2  140.26    3.96
  -3   2  -2  136.31    3.74
  -3   2  -2  142.89    3.96
  -3   2  -2  138.54    4.03
  -3   2  -2  138.59    3.95
  -3   2  -2  143.07    3.75
   3  -2   2  141.37    3.75
   3  -2   2  139.48    3.96
   3  -2   2  146.61    3.96
   3  -2   2  147.27    4.04
   3  -2   2  141.40    3.96
  -4   2  -2  195.68    5.46
  -4   2  -2  203.52    5.48
  -4   2  -2  195.14    5.16
  -4   2  -2  193.69    5.16
  -4   2  -2  190.83    5.46
  -4   2  -2  190.78    5.55
   4  -2   2  205.20    5.57
   4  -2   2  204.52    5.48
   4  -2   2  190.06    5.15
   4  -2   2  190.08    5.46
   4  -2   2  195.03    5.26
   4  -2   2  195.50    5.47
  -5   2  -2   -0.06    0.20
  -5   2  -2    0.39    0.19
  -5   2  -2   -0.02    0.12
  -5   2  -2   -0.10    0.16
  -5   2  -2   -0.19    0.23
  -5   2  -2   -0.33    0.15
   5  -2   2    0.12    0.16
   5  -2   2   -0.21    0.23
   5  -2   2    0.06    0.13
   5  -2   2   -0.09    0.09
   5  -2   2   -0.09    0.16
   5  -2   2   -0.08    0.15
  -6   2  -2   10.60    0.57
  -6   2  -2    9.77    0.48
  -6   2  -2    9.96    0.61
  -6   2  -2   10.11    0.62
  -6   2  -2    9.80    0.56
   6  -2   2    9.00    0.42
   6  -2   2    9.42    0.61
   6  -2   2   10.24    0.41
   6  -2   2    9.95    0.57
  -7   2  -2   27.29    0.92
  -7   2  -2   26.27    1.04
  -7   2  -2   26.60    1.09
   7  -2   2   26.42    0.86
   7  -2   2   24.64    0.88
   7  -2   2   25.17    0.98
   7  -2   2   26.01    1.09
  -8   2  -2   15.01    0.64
  -8   2  -2   12.86    0.79
  -8   2  -2   12.81    0.80
   8  -2   2   14.32    0.59
   8  -2   2   13.31    0.56
   8  -2   2   14.64    0.76
   8  -2   2   12.69    0.68
  -9   2  -2   20.63    0.81
  -9   2  -2   20.20    1.02
  -9   2  -2   18.76    0.95
   9  -2   2   20.26    0.76
   9  -2   2   20.64    1.03
   9  -2   2   19.70    0.78
   9  -2   2   19.27    0.95
 -10   2  -2    2.45    0.44
 -10   2  -2    2.86    0.35
 -10   2  -2    1.98    0.49
  10  -2   2    2.54    0.53
 -11   2  -2    0.27    0.34
 -11   2  -2    0.01    0.31
  11  -2   2   -0.44    0.28
 -12   2  -2    0.86    0.55
 -12   2  -2    0.45    0.50
  12  -2   2    0.32    0.39
  12   1  -2    0.50    0.39
  12   1  -2    1.03    0.43
 -12  -1   2    0.71    0.41
  11   1  -2    0.27    0.38
  11   1  -2    0.61    0.45
 -11  -1   2   -0.10    0.31
  10   1  -2    5.11    0.54
  10   1  -2    5.45    0.56
  10   1  -2    5.07    0.60
 -10  -1   2    5.74    0.63
 -10  -1   2    5.28    0.55
   9   1  -2   -0.01    0.25
   9   1  -2   -0.10    0.27
   9   1  -2   -0.34    0.26
   9   1  -2   -0.50    0.20
   9   1  -2    0.15    0.17
  -9  -1   2    0.26    0.31
  -9  -1   2    0.50    0.35
  -9  -1   2   -0.25    0.26
   8   1  -2   17.36    0.80
   8   1  -2   16.59    0.81
   8   1  -2   17.64    0.59
   8   1  -2   16.91    0.81
   8   1  -2   15.43    0.82
  -8  -1   2   16.60    0.58
  -8  -1   2   15.16    0.83
  -8  -1   2   16.75    0.80
  -8  -1   2   15.74    0.79
   7   1  -2    2.57    0.33
   7   1  -2    2.34    0.40
   7   1  -2    2.11    0.20
   7   1  -2    2.50    0.35
   7   1  -2    1.80    0.37
   7   1  -2    2.19    0.35
  -7  -1   2    2.39    0.20
  -7  -1   2    2.17    0.32
  -7  -1   2    2.56    0.34
  -7  -1   2    2.53    0.30
  -7  -1   2    2.54    0.36
   6   1  -2    0.52    0.28
   6   1  -2    0.64    0.13
   6   1  -2    0.57    0.25
   6   1  -2    0.19    0.24
   6   1  -2    0.28    0.20
   6   1  -2    0.36    0.21
   6   1  -2    0.35    0.21
  -6  -1   2    0.58    0.25
  -6  -1   2    0.72    0.23
  -6  -1   2    0.61    0.19
  -6  -1   2    0.44    0.12
  -6  -1   2    0.58    0.21
   5   1  -2  184.28    4.98
   5   1  -2  171.25    4.92
   5   1  -2  173.67    4.82
   5   1  -2  184.62    5.03
   5   1  -2  172.77    4.59
   5   1  -2  173.56    4.98
  -5  -1   2  184.44    4.98
  -5  -1   2  175.00    5.02
  -5  -1   2  175.53    4.93
  -5  -1   2  184.48    4.83
  -5  -1   2  164.21    4.95
   4   1  -2   18.80    0.64
   4   1  -2   18.50    0.70
   4   1  -2   18.85    0.67
   4   1  -2   18.91    0.69
   4   1  -2   18.53    0.55
   4   1  -2   17.69    0.67
  -4  -1   2   19.69    0.70
  -4  -1   2   18.40    0.64
  -4  -1   2   19.31    0.68
  -4  -1   2   19.35    0.69
  -4  -1   2   18.11    0.69
   3   1  -2    1.67    0.17
   3   1  -2    1.68    0.17
   3   1  -2    1.64    0.13
   3   1  -2    1.80    0.22
   3   1  -2    1.80    0.17
   3   1  -2    1.78    0.17
  -3  -1   2    1.73    0.20
  -3  -1   2    2.01    0.20
  -3  -1   2    1.67    0.22
  -3  -1   2    1.80    0.17
   2   1  -2  214.67    6.03
   2   1  -2  228.11    6.17
   2   1  -2  226.79    6.17
   2   1  -2  224.86    6.15
  -2  -1   2  232.37    6.17
  -2  -1   2  225.11    6.03
  -2  -1   2  232.73    6.17
  -2  -1   2  226.36    6.15
   1   1  -2  214.36    6.12
   1   1  -2  228.14    5.77
   1   1  -2  222.41    6.12
   1   1  -2  232.14    6.01
   1   1  -2  231.61    6.11
  -1  -1   2  235.94    6.02
  -1  -1   2  227.46    5.77
  -1  -1   2  226.88    6.15
  -1  -1   2  216.79    6.10
   0   1  -2  107.14    2.85
   0   1  -2  106.04    2.71
   0   1  -2  105.27    2.86
   0   1  -2   97.86    2.92
   0   1  -2   96.96    2.85
   0   1  -2  105.78    2.72
   0   1  -2  108.91    2.87
   0  -1   2  104.63    2.87
   0  -1   2  106.68    2.85
   0  -1   2  107.01    2.72
   0  -1   2  103.80    2.84
   0  -1   2  105.22    2.71
  -1   1  -2    3.13    0.20
  -1   1  -2    3.14    0.19
  -1   1  -2    3.40    0.17
  -1   1  -2    3.26    0.17
  -1   1  -2    3.50    0.23
  -1   1  -2    3.49    0.19
   1  -1   2    3.31    0.17
   1  -1   2    3.28    0.17
   1  -1   2    2.84    0.22
   1  -1   2    3.05    0.17
   1  -1   2    3.43    0.19
  -2   1  -2   11.33    0.43
  -2   1  -2   11.78    0.43
  -2   1  -2   11.36    0.35
  -2   1  -2   11.27    0.44
  -2   1  -2   11.45    0.34
  -2   1  -2   11.08    0.44
  -2   1  -2   12.00    0.45
   2  -1   2   12.32    0.45
   2  -1   2   12.01    0.44
   2  -1   2   11.42    0.43
   2  -1   2   12.13    0.42
   2  -1   2   11.87    0.42
  -3   1  -2  223.21    5.72
  -3   1  -2  221.30    6.05
  -3   1  -2  214.17    6.04
  -3   1  -2  218.56    5.88
  -3   1  -2  210.12    6.13
  -3   1  -2  218.37    5.69
   3  -1   2  220.89    6.04
   3  -1   2  219.07    6.14
   3  -1   2  224.34    6.04
   3  -1   2  217.48    5.88
   3  -1   2  224.52    5.72
   3  -1   2  220.49    5.69
   3  -1   2  215.07    6.05
  -4   1  -2  109.57    2.92
  -4   1  -2  108.27    3.11
  -4   1  -2  107.82    2.96
  -4   1  -2  102.30    3.15
  -4   1  -2  111.55    2.93
  -4   1  -2  103.69    3.09
   4  -1   2  111.35    2.96
   4  -1   2  109.03    2.92
   4  -1   2  108.93    2.92
   4  -1   2  108.89    3.16
   4  -1   2  105.85    3.10
   4  -1   2  107.10    3.04
   4  -1   2  113.42    3.12
  -5   1  -2    0.62    0.15
  -5   1  -2    0.87    0.26
  -5   1  -2    1.08    0.24
  -5   1  -2    0.57    0.25
  -5   1  -2    0.79    0.14
  -5   1  -2    0.81    0.18
  -5   1  -2    1.02    0.26
   5  -1   2    0.77    0.14
   5  -1   2    1.06    0.26
   5  -1   2    0.54    0.26
   5  -1   2    1.09    0.15
   5  -1   2    0.87    0.22
   5  -1   2    1.19    0.20
   5  -1   2    0.99    0.21
  -6   1  -2    0.25    0.23
  -6   1  -2    0.36    0.16
  -6   1  -2    0.09    0.19
  -6   1  -2   -0.17    0.18
  -6   1  -2   -0.18    0.27
  -6   1  -2    0.28    0.21
   6  -1   2   -0.11    0.19
   6  -1   2    0.16    0.14
   6  -1   2    0.41    0.24
   6  -1   2    0.29    0.16
   6  -1   2    0.00    0.19
  -7   1  -2   47.70    1.41
  -7   1  -2   46.34    1.42
  -7   1  -2   44.02    1.56
  -7   1  -2   47.24    1.62
   7  -1   2   46.03    1.50
   7  -1   2   44.61    1.57
   7  -1   2   45.23    1.42
   7  -1   2   46.89    1.43
   7  -1   2   45.22    1.41
  -8   1  -2    9.59    0.70
  -8   1  -2    9.80    0.48
  -8   1  -2    8.62    0.51
  -8   1  -2    9.94    0.62
   8  -1   2    8.78    0.47
   8  -1   2    9.29    0.49
   8  -1   2    9.28    0.61
   8  -1   2   10.22    0.53
   8  -1   2    9.97    0.64
  -9   1  -2    0.17    0.27
  -9   1  -2    0.35    0.25
  -9   1  -2    0.15    0.37
   9  -1   2    0.33    0.21
   9  -1   2    0.53    0.33
   9  -1   2    0.33    0.21
   9  -1   2    0.05    0.36
 -10   1  -2    2.96    0.55
 -10   1  -2    3.21    0.37
 -10   1  -2    4.17    0.57
  10  -1   2    3.54    0.57
 -11   1  -2    0.27    0.48
 -11   1  -2   -0.12    0.39
  11  -1   2   -0.32    0.42
 -12   1  -2    4.04    0.64
 -12   1  -2    2.51    0.64
  12  -1   2    2.51    0.52
  12   0  -2    2.40    0.51
  12   0  -2    1.29    0.46
 -12   0   2    2.57    0.51
  11   0  -2    1.38    0.41
  11   0  -2    1.52    0.39
  11   0  -2    1.17    0.42
 -11   0   2    0.88    0.38
  10   0  -2    4.54    0.52
  10   0  -2    5.81    0.55
  10   0  -2    4.85    0.55
 -10   0   2    5.51    0.56
 -10   0   2    4.94    0.51
   9   0  -2   -0.42    0.24
   9   0  -2   -0.02    0.34
   9   0  -2    0.13    0.28
   9   0  -2    0.43    0.28
  -9   0   2   -0.21    0.28
  -9   0   2   -0.06    0.24
  -9   0   2   -0.03    0.12
   8   0  -2    7.95    0.56
   8   0  -2    8.39    0.55
   8   0  -2    7.13    0.54
   8   0  -2    6.72    0.52
  -8   0   2    7.51    0.63
  -8   0   2    8.12    0.34
  -8   0   2    7.80    0.59
   7   0  -2    2.36    0.33
   7   0  -2    1.98    0.36
   7   0  -2    2.44    0.35
   7   0  -2    2.30    0.34
   7   0  -2    1.97    0.38
  -7   0   2    2.81    0.40
  -7   0   2    2.26    0.35
  -7   0   2    2.72    0.29
  -7   0   2    1.81    0.16
   6   0  -2   20.06    0.82
   6   0  -2   20.66    0.79
   6   0  -2   19.70    0.59
   6   0  -2   20.67    0.80
   6   0  -2   19.57    0.83
   6   0  -2   19.65    0.79
  -6   0   2   20.56    0.72
  -6   0   2   18.01    0.77
  -6   0   2   19.86    0.59
  -6   0   2   19.90    0.81
  -6   0   2   19.72    0.78
   5   0  -2    8.29    0.48
   5   0  -2    9.21    0.47
   5   0  -2    7.59    0.28
   5   0  -2    8.38    0.40
   5   0  -2    8.50    0.46
   5   0  -2    7.65    0.43
   5   0  -2    8.82    0.48
  -5   0   2    7.74    0.42
  -5   0   2    9.16    0.43
  -5   0   2    8.35    0.47
  -5   0   2    8.15    0.28
  -5   0   2    8.84    0.39
  -5   0   2    8.23    0.45
   4   0  -2    2.61    0.20
   4   0  -2    2.31    0.26
   4   0  -2    2.82    0.26
   4   0  -2    2.35    0.23
   4   0  -2    3.00    0.27
   4   0  -2    2.67    0.12
   4   0  -2    2.60    0.27
  -4   0   2    2.66    0.23
  -4   0   2    2.50    0.26
  -4   0   2    2.23    0.25
  -4   0   2    2.83    0.20
   3   0  -2    0.59    0.19
   3   0  -2    0.34    0.15
   3   0  -2    0.53    0.17
   3   0  -2    0.65    0.13
   3   0  -2    0.48    0.04
   3   0  -2    0.49    0.10
   3   0  -2    0.71    0.16
  -3   0   2    0.40    0.12
  -3   0   2    0.55    0.11
  -3   0   2    0.47    0.16
   2   0  -2  403.34   10.56
   2   0  -2  410.88   11.00
   2   0  -2  404.73   11.07
   2   0  -2  412.28   11.15
   2   0  -2  415.24   11.15
   2   0  -2  403.86   11.42
  -2   0   2  406.09   11.04
  -2   0   2  405.41   10.55
  -2   0   2  432.46   11.16
  -2   0   2  421.30   11.15
   1   0  -2   -0.19    0.08
   1   0  -2   -0.18    0.09
   1   0  -2   -0.13    0.11
   1   0  -2   -0.31    0.10
   1   0  -2   -0.12    0.07
   1   0  -2   -0.03    0.08
   1   0  -2   -0.05    0.07
  -1   0   2   -0.18    0.08
  -1   0   2   -0.14    0.11
  -1   0   2   -0.09    0.07
  -1   0   2   -0.09    0.07
   0   0  -2  207.15    6.47
   0   0  -2  243.34    6.17
   0   0  -2  248.90    6.09
   0   0  -2  252.99    6.44
   0   0  -2  256.14    6.16
   0   0   2  205.14    6.43
   0   0   2  255.16    6.63
   0   0   2  260.68    6.56
   0   0   2  223.20    6.16
  -1   0  -2    0.26    0.12
  -1   0  -2    0.07    0.13
  -1   0  -2    0.23    0.09
  -1   0  -2    0.25    0.12
  -1   0  -2    0.10    0.09
  -1   0  -2   -0.02    0.11
   1   0   2    0.16    0.12
   1   0   2    0.08    0.12
   1   0   2    0.19    0.08
   1   0   2    0.20    0.09
   1   0   2    0.14    0.12
   1   0   2    0.23    0.11
  -2   0  -2  486.90   13.27
  -2   0  -2  479.53   12.48
  -2   0  -2  499.11   12.60
  -2   0  -2  491.20   13.27
  -2   0  -2  486.91   13.27
  -2   0  -2  476.91   13.48
   2   0   2  502.93   13.27
   2   0   2  497.43   12.53
   2   0   2  488.18   13.27
   2   0   2  488.35   12.59
   2   0   2  488.01   13.48
  -3   0  -2    4.64    0.27
  -3   0  -2    4.30    0.31
  -3   0  -2    4.56    0.33
  -3   0  -2    4.58    0.25
  -3   0  -2    5.01    0.29
  -3   0  -2    4.75    0.28
  -3   0  -2    4.42    0.23
   3   0   2    4.70    0.28
   3   0   2    4.49    0.28
   3   0   2    4.48    0.18
   3   0   2    4.17    0.28
   3   0   2    4.50    0.24
   3   0   2    4.73    0.31
   3   0   2    4.44    0.23
  -4   0  -2  548.09   15.18
  -4   0  -2  550.29   14.95
  -4   0  -2  553.92   15.41
  -4   0  -2  584.98   15.20
  -4   0  -2  568.23   14.84
  -4   0  -2  552.77   14.37
   4   0   2  546.56   14.27
   4   0   2  556.74   15.19
   4   0   2  577.93   15.19
   4   0   2  551.99   14.37
   4   0   2  579.55   15.42
   4   0   2  551.47   15.02
   4   0   2  524.11   15.44
  -5   0  -2    0.89    0.24
  -5   0  -2    0.68    0.17
  -5   0  -2    0.36    0.18
  -5   0  -2    0.51    0.23
  -5   0  -2    0.80    0.26
  -5   0  -2    0.59    0.26
   5   0   2    0.61    0.16
   5   0   2    0.49    0.25
   5   0   2    0.79    0.21
   5   0   2    0.54    0.12
   5   0   2    0.67    0.21
   5   0   2    0.53    0.19
   5   0   2    0.75    0.23
  -6   0  -2   88.90    2.56
  -6   0  -2   91.80    2.51
  -6   0  -2   89.66    2.73
  -6   0  -2   94.80    2.73
  -6   0  -2   85.39    2.69
   6   0   2   89.37    2.57
   6   0   2   90.08    2.51
   6   0   2   89.87    2.71
   6   0   2   86.78    2.58
   6   0   2   91.10    2.54
  -7   0  -2   24.53    1.01
  -7   0  -2   25.63    0.90
  -7   0  -2   26.04    0.91
  -7   0  -2   25.60    1.06
   7   0   2   25.07    0.97
   7   0   2   24.44    0.86
   7   0   2   25.02    1.02
   7   0   2   25.67    0.91
   7   0   2   25.65    0.90
  -8   0  -2   13.33    0.60
  -8   0  -2   15.79    0.81
  -8   0  -2   13.40    0.63
  -8   0  -2   12.66    0.72
   8   0   2   12.08    0.56
   8   0   2   13.19    0.62
   8   0   2   13.13    0.72
   8   0   2   13.93    0.66
   8   0   2   13.47    0.81
  -9   0  -2    2.61    0.49
  -9   0  -2    1.90    0.31
  -9   0  -2    2.42    0.39
  -9   0  -2    2.12    0.32
   9   0   2    1.84    0.27
   9   0   2    2.16    0.35
   9   0   2    2.36    0.33
   9   0   2    2.55    0.41
   9   0   2    1.27    0.35
 -10   0  -2   14.80    0.71
 -10   0  -2   13.57    0.83
 -10   0  -2   14.41    0.72
 -10   0  -2   13.60    0.81
  10   0   2   13.91    0.71
  10   0   2   14.04    0.85
  10   0   2   14.50    0.74
 -11   0  -2   -0.16    0.40
 -11   0  -2   -0.07    0.33
  11   0   2    0.15    0.45
 -12   0  -2   -0.20    0.40
 -12   0  -2   -0.04    0.51
  12   0   2   -0.15    0.47
  12  -1  -2    2.42    0.51
  12  -1  -2    2.57    0.55
 -12   1   2    2.39    0.59
  11  -1  -2    1.10    0.49
  11  -1  -2    1.38    0.38
  11  -1  -2    1.05    0.39
 -11   1   2    0.98    0.49
  10  -1  -2    0.40    0.34
  10  -1  -2    0.70    0.30
  10  -1  -2    0.70    0.43
 -10   1   2    0.74    0.42
   9  -1  -2    3.26    0.49
   9  -1  -2    3.38    0.44
   9  -1  -2    2.67    0.40
   9  -1  -2    2.72    0.38
  -9   1   2    3.27    0.22
  -9   1   2    2.35    0.39
  -9   1   2    2.55    0.42
   8  -1  -2    8.32    0.53
   8  -1  -2    6.38    0.53
   8  -1  -2    6.82    0.58
   8  -1  -2    6.67    0.59
  -8   1   2    6.86    0.59
  -8   1   2    6.80    0.29
  -8   1   2    6.15    0.41
  -8   1   2    6.41    0.57
   7  -1  -2    0.78    0.27
   7  -1  -2    0.78    0.33
   7  -1  -2    1.21    0.29
   7  -1  -2    0.61    0.29
   7  -1  -2    0.95    0.27
  -7   1   2    1.13    0.22
  -7   1   2    1.03    0.31
  -7   1   2    1.01    0.12
  -7   1   2    1.18    0.34
   6  -1  -2    0.20    0.20
   6  -1  -2    0.16    0.21
   6  -1  -2   -0.31    0.24
   6  -1  -2   -0.29    0.17
   6  -1  -2    0.29    0.25
  -6   1   2   -0.03    0.13
  -6   1   2   -0.05    0.08
  -6   1   2   -0.29    0.22
  -6   1   2   -0.12    0.24
   5  -1  -2   54.66    1.66
   5  -1  -2   51.81    1.61
   5  -1  -2   55.57    1.71
   5  -1  -2   56.89    1.74
   5  -1  -2   58.35    1.72
   5  -1  -2   52.77    1.71
  -5   1   2   57.66    1.71
  -5   1   2   52.53    1.68
  -5   1   2   53.99    1.71
  -5   1   2   51.94    1.44
  -5   1   2   55.80    1.57
   4  -1  -2   13.54    0.56
   4  -1  -2   12.82    0.54
   4  -1  -2   13.22    0.54
   4  -1  -2   11.98    0.53
   4  -1  -2   12.59    0.52
  -4   1   2   12.82    0.52
  -4   1   2   13.25    0.44
  -4   1   2   13.95    0.54
  -4   1   2   13.61    0.57
   3  -1  -2   22.71    0.76
   3  -1  -2   22.46    0.74
   3  -1  -2   21.56    0.74
   3  -1  -2   21.41    0.77
   3  -1  -2   21.32    0.73
  -3   1   2   21.94    0.77
  -3   1   2   21.73    0.63
  -3   1   2   22.24    0.72
  -3   1   2   20.87    0.72
  -3   1   2   20.41    0.57
   2  -1  -2  367.64   10.50
   2  -1  -2  390.35   10.27
   2  -1  -2  378.36   10.27
  -2   1   2  374.81    9.68
  -2   1   2  390.58   10.27
  -2   1   2  362.35    9.76
  -2   1   2  381.06   10.50
  -2   1   2  377.53   10.26
   1  -1  -2  339.19    9.32
   1  -1  -2  340.32    9.52
   1  -1  -2  350.59    8.88
   1  -1  -2  343.23    9.10
   1  -1  -2  357.51    9.36
   1  -1  -2  344.93    8.71
   1  -1  -2  335.02    9.30
  -1   1   2  337.64    8.76
  -1   1   2  334.99    9.33
  -1   1   2  334.31    8.86
  -1   1   2  343.64    9.35
  -1   1   2  348.82    9.31
  -1   1   2  352.26    9.53
   0  -1  -2  153.26    4.03
   0  -1  -2  153.91    4.34
   0  -1  -2  150.96    4.24
   0  -1  -2  156.24    4.13
   0  -1  -2  154.62    4.24
   0   1   2  154.59    4.03
   0   1   2  152.73    4.24
   0   1   2  158.32    4.24
   0   1   2  159.83    4.34
  -1  -1  -2   11.71    0.42
  -1  -1  -2   11.76    0.42
  -1  -1  -2   11.96    0.43
  -1  -1  -2   11.35    0.45
  -1  -1  -2   12.14    0.41
  -1  -1  -2   12.29    0.41
   1   1   2   12.11    0.41
   1   1   2   11.92    0.33
   1   1   2   11.91    0.43
   1   1   2   11.94    0.40
  -2  -1  -2   52.21    1.52
  -2  -1  -2   50.76    1.45
  -2  -1  -2   50.00    1.49
  -2  -1  -2   51.15    1.48
  -2  -1  -2   52.66    1.55
  -2  -1  -2   53.47    1.52
   2   1   2   53.35    1.53
   2   1   2   52.57    1.54
   2   1   2   50.83    1.44
   2   1   2   52.46    1.52
   2   1   2   52.56    1.49
   2   1   2   50.76    1.38
  -3  -1  -2  268.42    7.55
  -3  -1  -2  279.43    7.56
  -3  -1  -2  281.57    7.39
  -3  -1  -2  265.86    7.65
  -3  -1  -2  271.06    7.15
  -3  -1  -2  278.42    7.44
   3   1   2  271.92    7.55
   3   1   2  273.33    7.07
   3   1   2  273.79    7.44
   3   1   2  271.14    7.15
   3   1   2  281.78    7.66
   3   1   2  280.69    7.55
  -4  -1  -2    7.60    0.39
  -4  -1  -2    8.70    0.42
   4   1   2    6.95    0.38
   4   1   2    7.45    0.40
   4   1   2    6.34    0.35
   4   1   2    6.17    0.39
  -5  -1  -2    6.34    0.43
  -5  -1  -2    7.46    0.46
  -5  -1  -2    7.79    0.40
  -5  -1  -2    7.37    0.40
  -5  -1  -2    6.31    0.41
  -5  -1  -2    6.70    0.43
   5   1   2    6.90    0.44
   5   1   2    6.81    0.36
   5   1   2    6.78    0.37
   5   1   2    6.85    0.40
   5   1   2    6.85    0.42
   5   1   2    6.46    0.42
  -6  -1  -2    0.73    0.23
  -6  -1  -2    0.66    0.31
  -6  -1  -2    0.45    0.27
  -6  -1  -2    0.60    0.25
  -6  -1  -2    0.78    0.21
   6   1   2    0.52    0.22
   6   1   2    0.76    0.25
   6   1   2    0.72    0.24
   6   1   2    1.34    0.23
  -7  -1  -2  106.56    3.05
  -7  -1  -2  104.03    3.19
  -7  -1  -2  108.45    2.95
  -7  -1  -2  106.24    3.19
   7   1   2  104.43    2.97
   7   1   2   99.85    3.05
   7   1   2  105.27    3.19
   7   1   2  106.12    2.94
   7   1   2  104.86    3.04
  -8  -1  -2    0.46    0.25
  -8  -1  -2   -0.17    0.24
  -8  -1  -2    0.03    0.23
  -8  -1  -2   -0.19    0.29
   8   1   2   -0.10    0.17
   8   1   2   -0.11    0.25
   8   1   2   -0.06    0.22
   8   1   2   -0.05    0.24
   8   1   2   -0.44    0.33
  -9  -1  -2   24.19    1.11
  -9  -1  -2   25.76    1.00
  -9  -1  -2   25.51    0.99
  -9  -1  -2   27.44    1.15
   9   1   2   25.65    0.92
   9   1   2   25.07    0.99
   9   1   2   24.21    1.11
   9   1   2   24.18    0.97
   9   1   2   24.69    1.05
 -10  -1  -2    0.05    0.36
 -10  -1  -2    0.26    0.43
 -10  -1  -2    1.08    0.30
 -10  -1  -2    0.76    0.29
  10   1   2    0.87    0.28
  10   1   2    0.45    0.43
  10   1   2    0.73    0.32
 -11  -1  -2   -0.08    0.28
 -11  -1  -2    0.78    0.38
  11   1   2   -0.26    0.30
 -12  -1  -2    0.86    0.55
 -12  -1  -2   -0.24    0.43
  12   1   2    0.44    0.52
  12  -2  -2    1.40    0.55
 -12   2   2    1.42    0.55
  11  -2  -2    0.24    0.34
  11  -2  -2    0.22    0.44
 -11   2   2   -0.32    0.42
  10  -2  -2    1.35    0.38
  10  -2  -2    0.75    0.36
  10  -2  -2    1.86    0.37
 -10   2   2    1.05    0.36
   9  -2  -2   10.16    0.65
   9  -2  -2    9.56    0.59
   9  -2  -2    8.25    0.63
  -9   2   2    9.99    0.37
  -9   2   2    9.71    0.65
   8  -2  -2    0.84    0.31
   8  -2  -2    0.88    0.29
   8  -2  -2    1.37    0.39
   8  -2  -2    0.87    0.28
  -8   2   2    0.87    0.13
  -8   2   2    1.05    0.23
  -8   2   2    0.76    0.35
   7  -2  -2   47.09    1.54
   7  -2  -2   47.54    1.57
   7  -2  -2   45.87    1.61
   7  -2  -2   48.57    1.65
  -7   2   2   47.30    1.61
  -7   2   2   47.41    1.63
  -7   2   2   46.73    1.30
  -7   2   2   49.93    1.46
   6  -2  -2   68.88    2.20
   6  -2  -2   69.78    2.09
   6  -2  -2   74.34    2.22
   6  -2  -2   68.98    2.22
   6  -2  -2   70.76    2.13
  -6   2   2   71.79    2.03
  -6   2   2   75.09    2.24
  -6   2   2   70.49    1.89
  -6   2   2   70.19    2.21
   5  -2  -2  211.99    6.34
   5  -2  -2  227.65    6.24
   5  -2  -2  228.88    6.34
   5  -2  -2  215.71    6.23
   5  -2  -2  223.43    6.14
   5  -2  -2  220.85    5.89
  -5   2   2  229.40    6.36
  -5   2   2  215.69    6.23
  -5   2   2  223.15    5.97
  -5   2   2  218.08    5.74
  -5   2   2  236.41    6.25
   4  -2  -2   -0.02    0.14
   4  -2  -2    0.34    0.15
   4  -2  -2    0.33    0.20
   4  -2  -2    0.49    0.19
   4  -2  -2    0.31    0.21
  -4   2   2    0.33    0.10
  -4   2   2    0.27    0.20
  -4   2   2    0.22    0.20
  -4   2   2    0.32    0.20
   3  -2  -2   49.49    1.44
   3  -2  -2   49.24    1.57
   3  -2  -2   51.13    1.55
   3  -2  -2   51.14    1.53
   3  -2  -2   49.96    1.53
  -3   2   2   50.74    1.39
  -3   2   2   49.96    1.52
  -3   2   2   50.71    1.38
  -3   2   2   52.61    1.57
  -3   2   2   52.66    1.54
   2  -2  -2  439.14   12.13
   2  -2  -2  460.31   12.28
   2  -2  -2  436.15   12.27
   2  -2  -2  455.07   11.54
   2  -2  -2  451.99   12.55
  -2   2   2  446.80   11.58
  -2   2   2  452.18   11.58
  -2   2   2  471.00   12.55
  -2   2   2  448.27   12.27
  -2   2   2  442.79   11.97
  -2   2   2  463.83   12.28
   1  -2  -2  512.24   13.59
   1  -2  -2  472.36   13.66
   1  -2  -2  495.11   13.89
   1  -2  -2  493.80   13.01
   1  -2  -2  495.04   13.38
   1  -2  -2  499.59   12.87
   1  -2  -2  507.58   12.79
  -1   2   2  498.57   12.87
  -1   2   2  532.14   13.60
  -1   2   2  482.80   13.48
  -1   2   2  508.34   13.01
  -1   2   2  506.57   13.59
  -1   2   2  506.68   13.38
  -1   2   2  526.84   13.90
  -1   2   2  481.15   12.79
   0  -2  -2    0.96    0.15
   0  -2  -2    0.66    0.07
   0  -2  -2    0.51    0.15
   0  -2  -2    0.48    0.16
   0  -2  -2    0.80    0.17
   0  -2  -2    0.65    0.11
   0   2   2    0.70    0.16
   0   2   2    0.38    0.11
   0   2   2    0.72    0.17
   0   2   2    0.48    0.16
   0   2   2    0.59    0.07
   0   2   2    0.70    0.12
  -1  -2  -2   47.37    1.33
  -1  -2  -2   46.61    1.40
  -1  -2  -2   44.06    1.37
  -1  -2  -2   47.26    1.34
  -1  -2  -2   47.51    1.39
   1   2   2   48.47    1.39
   1   2   2   46.53    1.33
   1   2   2   47.30    1.40
   1   2   2   47.47    1.35
   1   2   2   47.77    1.40
  -2  -2  -2   11.58    0.45
  -2  -2  -2   12.45    0.51
  -2  -2  -2   12.03    0.48
  -2  -2  -2   11.84    0.48
  -2  -2  -2   12.77    0.48
  -2  -2  -2   12.49    0.47
   2   2   2   11.77    0.50
   2   2   2   11.75    0.45
   2   2   2   11.76    0.47
   2   2   2   11.80    0.46
   2   2   2   12.27    0.48
  -3  -2  -2   96.78    2.91
  -3  -2  -2  104.06    2.91
  -3  -2  -2   98.65    2.91
  -3  -2  -2  102.25    2.75
  -3  -2  -2  101.83    2.86
  -3  -2  -2  104.60    2.85
   3   2   2  101.77    2.92
   3   2   2  103.21    2.86
   3   2   2  105.50    2.92
   3   2   2  104.65    2.90
   3   2   2  104.85    2.76
   3   2   2   97.05    2.90
   3   2   2   92.73    2.83
  -4  -2  -2   41.56    1.31
  -4  -2  -2   38.41    1.26
  -4  -2  -2   38.68    1.28
  -4  -2  -2   39.17    1.24
  -4  -2  -2   39.27    1.20
  -4  -2  -2   38.75    1.25
   4   2   2   39.63    1.24
   4   2   2   39.12    1.20
   4   2   2   40.42    1.28
   4   2   2   41.15    1.28
   4   2   2   38.84    1.30
   4   2   2   38.77    1.27
  -5  -2  -2    6.69    0.41
  -5  -2  -2    6.86    0.43
  -5  -2  -2    6.63    0.41
  -5  -2  -2    6.68    0.40
  -5  -2  -2    7.30    0.47
  -5  -2  -2    6.62    0.43
   5   2   2    7.10    0.49
   5   2   2    6.59    0.39
   5   2   2    6.59    0.42
   5   2   2    6.50    0.40
   5   2   2    6.68    0.43
   5   2   2    5.98    0.48
   5   2   2    6.85    0.42
  -6  -2  -2    0.54    0.24
  -6  -2  -2   -0.08    0.21
  -6  -2  -2    0.37    0.26
  -6  -2  -2    0.67    0.24
   6   2   2    0.22    0.23
   6   2   2    0.37    0.22
   6   2   2    0.18    0.31
   6   2   2    0.05    0.21
   6   2   2    0.78    0.26
  -7  -2  -2   36.23    1.40
  -7  -2  -2   37.02    1.28
  -7  -2  -2   36.66    1.33
  -7  -2  -2   37.40    1.24
   7   2   2   38.33    1.29
   7   2   2   35.78    1.25
   7   2   2   39.23    1.25
   7   2   2   38.40    1.42
  -8  -2  -2    4.64    0.56
  -8  -2  -2    5.47    0.52
  -8  -2  -2    5.71    0.49
  -8  -2  -2    5.97    0.46
   8   2   2    6.32    0.51
   8   2   2    6.05    0.55
   8   2   2    5.54    0.41
   8   2   2    5.98    0.47
   8   2   2    5.84    0.47
  -9  -2  -2   26.08    1.16
  -9  -2  -2   27.91    1.04
  -9  -2  -2   30.11    1.10
  -9  -2  -2   27.53    1.24
   9   2   2   27.12    1.25
   9   2   2   27.31    1.11
   9   2   2   26.25    1.04
   9   2   2   26.84    1.01
   9   2   2   26.59    1.09
 -10  -2  -2    0.26    0.44
 -10  -2  -2    0.70    0.31
 -10  -2  -2    0.67    0.29
 -10  -2  -2    0.08    0.36
  10   2   2   -0.09    0.26
  10   2   2    0.17    0.43
  10   2   2    0.49    0.30
 -11  -2  -2    0.82    0.43
 -11  -2  -2    0.92    0.40
  11   2   2    0.85    0.39
  12  -3  -2    3.85    0.69
 -12   3   2    5.79    0.75
  11  -3  -2    4.23    0.57
  11  -3  -2    4.71    0.56
 -11   3   2    4.34    0.57
  10  -3  -2   16.76    0.90
  10  -3  -2   16.58    0.93
  10  -3  -2   16.76    0.83
 -10   3   2   15.79    0.98
   9  -3  -2    6.25    0.49
   9  -3  -2    5.23    0.53
   9  -3  -2    6.01    0.62
  -9   3   2    4.45    0.56
   8  -3  -2   29.90    1.21
   8  -3  -2   31.04    1.17
   8  -3  -2   30.38    1.11
   8  -3  -2   30.02    1.20
  -8   3   2   31.61    1.04
  -8   3   2   30.37    0.89
  -8   3   2   29.93    1.20
   7  -3  -2    3.43    0.46
   7  -3  -2    3.62    0.39
   7  -3  -2    3.55    0.44
   7  -3  -2    3.57    0.37
  -7   3   2    3.60    0.40
  -7   3   2    4.01    0.32
  -7   3   2    3.90    0.24
   6  -3  -2    5.61    0.45
   6  -3  -2    5.55    0.47
   6  -3  -2    5.85    0.42
   6  -3  -2    5.97    0.44
   6  -3  -2    5.54    0.43
  -6   3   2    5.85    0.48
  -6   3   2    5.60    0.44
  -6   3   2    5.90    0.29
  -6   3   2    6.41    0.34
   5  -3  -2    6.20    0.47
   5  -3  -2    6.09    0.40
   5  -3  -2    5.88    0.46
   5  -3  -2    6.21    0.47
   5  -3  -2    6.02    0.44
  -5   3   2    6.44    0.30
  -5   3   2    5.56    0.40
  -5   3   2    5.99    0.47
  -5   3   2    5.84    0.45
   4  -3  -2    0.15    0.21
   4  -3  -2    0.71    0.18
   4  -3  -2    0.67    0.24
   4  -3  -2    0.83    0.22
   4  -3  -2    0.52    0.19
  -4   3   2    0.67    0.19
  -4   3   2    0.70    0.23
  -4   3   2    0.49    0.17
   3  -3  -2   34.23    1.20
   3  -3  -2   37.26    1.18
   3  -3  -2   36.45    1.17
   3  -3  -2   39.85    1.18
   3  -3  -2   36.13    1.09
  -3   3   2   35.56    1.09
  -3   3   2   35.04    1.16
  -3   3   2   36.54    1.21
  -3   3   2   34.42    1.01
  -3   3   2   37.11    1.16
  -3   3   2   35.18    1.01
   2  -3  -2    5.65    0.39
   2  -3  -2    5.91    0.35
   2  -3  -2    5.48    0.31
   2  -3  -2    6.04    0.30
  -2   3   2    6.36    0.30
  -2   3   2    6.00    0.36
  -2   3   2    6.07    0.28
  -2   3   2    6.22    0.36
  -2   3   2    5.75    0.22
  -2   3   2    5.32    0.23
  -2   3   2    6.13    0.34
   1  -3  -2   15.04    0.50
   1  -3  -2   15.29    0.46
   1  -3  -2   16.31    0.49
   1  -3  -2   15.78    0.62
   1  -3  -2   15.72    0.59
   1  -3  -2   14.85    0.56
  -1   3   2   15.56    0.49
  -1   3   2   15.69    0.52
  -1   3   2   14.67    0.59
  -1   3   2   16.07    0.60
  -1   3   2   16.31    0.50
  -1   3   2   16.71    0.59
   0  -3  -2   92.52    2.49
   0  -3  -2   88.96    2.36
   0  -3  -2   94.37    2.60
   0  -3  -2   88.03    2.58
   0  -3  -2   90.42    2.65
   0  -3  -2   91.78    2.45
   0   3   2   89.13    2.59
   0   3   2   93.87    2.59
   0   3   2   91.77    2.49
   0   3   2   89.05    2.45
   0   3   2   88.99    2.36
   0   3   2   90.30    2.64
  -1  -3  -2    0.20    0.17
  -1  -3  -2   -0.09    0.16
  -1  -3  -2    0.10    0.17
  -1  -3  -2   -0.18    0.15
  -1  -3  -2    0.43    0.14
  -1  -3  -2    0.20    0.16
   1   3   2    0.14    0.08
   1   3   2    0.16    0.15
   1   3   2   -0.05    0.16
   1   3   2   -0.06    0.11
   1   3   2   -0.04    0.10
   1   3   2    0.27    0.18
  -2  -3  -2   33.62    1.03
  -2  -3  -2   32.96    1.07
  -2  -3  -2   34.20    1.08
  -2  -3  -2   32.27    1.03
  -2  -3  -2   32.85    1.01
  -2  -3  -2   30.48    1.03
   2   3   2   30.43    1.01
   2   3   2   33.48    1.05
   2   3   2   32.39    1.04
   2   3   2   34.07    1.06
   2   3   2   31.53    1.07
   2   3   2   33.02    1.01
  -3  -3  -2   34.86    1.11
  -3  -3  -2   35.30    1.11
  -3  -3  -2   34.36    1.07
  -3  -3  -2   35.19    1.17
  -3  -3  -2   37.73    1.16
  -3  -3  -2   33.83    1.12
   3   3   2   34.33    1.08
   3   3   2   35.11    1.12
   3   3   2   34.62    1.11
   3   3   2   33.77    1.14
   3   3   2   34.77    1.13
  -4  -3  -2   24.85    0.85
  -4  -3  -2   23.86    0.88
  -4  -3  -2   25.26    0.91
  -4  -3  -2   23.94    0.89
  -4  -3  -2   25.38    0.91
  -4  -3  -2   24.38    0.86
   4   3   2   24.34    0.92
   4   3   2   24.98    0.85
   4   3   2   24.68    0.89
   4   3   2   24.44    0.84
   4   3   2   23.64    0.93
   4   3   2   23.84    0.88
   4   3   2   24.83    0.84
  -5  -3  -2    1.51    0.27
  -5  -3  -2    1.09    0.25
  -5  -3  -2    0.93    0.23
  -5  -3  -2    0.83    0.24
  -5  -3  -2    1.24    0.26
   5   3   2    0.68    0.23
   5   3   2    0.24    0.22
   5   3   2    1.10    0.23
   5   3   2    0.72    0.23
   5   3   2    0.64    0.29
   5   3   2    0.63    0.24
  -6  -3  -2    0.80    0.27
  -6  -3  -2    0.91    0.28
  -6  -3  -2    1.24    0.29
  -6  -3  -2    1.03    0.27
   6   3   2    1.18    0.27
   6   3   2    0.96    0.25
   6   3   2    0.97    0.22
   6   3   2    0.95    0.27
   6   3   2    0.92    0.27
   6   3   2    0.73    0.35
  -7  -3  -2    0.50    0.27
  -7  -3  -2    1.18    0.31
  -7  -3  -2    1.12    0.31
  -7  -3  -2    1.37    0.33
   7   3   2    1.36    0.31
   7   3   2    1.20    0.30
   7   3   2    1.61    0.34
   7   3   2    1.24    0.29
  -8  -3  -2   50.55    1.56
  -8  -3  -2   46.61    1.66
  -8  -3  -2   48.54    1.63
  -8  -3  -2   46.52    1.70
   8   3   2   49.03    1.56
   8   3   2   47.34    1.56
   8   3   2   45.43    1.71
   8   3   2   47.81    1.62
  -9  -3  -2   21.38    1.10
  -9  -3  -2   21.12    0.93
  -9  -3  -2   21.85    0.96
  -9  -3  -2   21.63    1.00
   9   3   2   21.33    0.91
   9   3   2   19.05    1.09
   9   3   2   21.06    0.95
   9   3   2   20.55    0.94
 -10  -3  -2    1.69    0.35
 -10  -3  -2    0.28    0.37
 -10  -3  -2    0.38    0.46
 -10  -3  -2    1.93    0.42
  10   3   2    1.56    0.51
  10   3   2    0.96    0.34
  10   3   2    1.17    0.35
 -11  -3  -2    0.81    0.49
 -11  -3  -2    0.00    0.38
  11   3   2    0.40    0.36
  11  -4  -2    7.63    0.68
  11  -4  -2    6.60    0.76
 -11   4   2    5.82    0.73
  10  -4  -2    1.09    0.33
  10  -4  -2    1.10    0.40
  10  -4  -2    0.43    0.44
 -10   4   2    0.70    0.43
   9  -4  -2    0.95    0.30
   9  -4  -2    1.84    0.46
   9  -4  -2    1.09    0.37
  -9   4   2    1.26    0.43
   8  -4  -2    5.60    0.53
   8  -4  -2    5.42    0.53
   8  -4  -2    5.69    0.46
   8  -4  -2    5.07    0.55
  -8   4   2    6.09    0.38
  -8   4   2    6.03    0.59
  -8   4   2    5.74    0.31
   7  -4  -2    2.27    0.43
   7  -4  -2    2.11    0.39
   7  -4  -2    2.51    0.41
   7  -4  -2    2.16    0.31
  -7   4   2    2.20    0.24
  -7   4   2    2.03    0.21
  -7   4   2    1.50    0.38
   6  -4  -2   10.90    0.56
   6  -4  -2   10.75    0.65
   6  -4  -2   11.25    0.62
   6  -4  -2   10.22    0.57
  -6   4   2   10.69    0.66
  -6   4   2   11.01    0.44
  -6   4   2   11.09    0.46
   5  -4  -2    5.94    0.44
   5  -4  -2    7.00    0.51
   5  -4  -2    6.04    0.25
   5  -4  -2    6.28    0.47
   5  -4  -2    6.83    0.51
  -5   4   2    5.90    0.50
  -5   4   2    7.38    0.51
   4  -4  -2   47.44    1.51
   4  -4  -2   44.58    1.38
   4  -4  -2   45.09    1.52
   4  -4  -2   46.36    1.49
   4  -4  -2   44.48    1.48
  -4   4   2   44.99    1.30
  -4   4   2   43.53    1.47
  -4   4   2   45.28    1.28
  -4   4   2   49.16    1.54
  -4   4   2   46.37    1.50
  -4   4   2   46.77    1.39
   3  -4  -2   17.83    0.70
   3  -4  -2   18.89    0.66
   3  -4  -2   17.91    0.75
   3  -4  -2   17.31    0.70
   3  -4  -2   18.69    0.73
  -3   4   2   17.00    0.54
  -3   4   2   18.33    0.73
  -3   4   2   18.80    0.64
  -3   4   2   18.87    0.73
  -3   4   2   17.33    0.59
  -3   4   2   17.58    0.73
  -3   4   2   17.98    0.57
   2  -4  -2   30.99    1.02
   2  -4  -2   30.37    1.02
   2  -4  -2   30.85    0.92
   2  -4  -2   27.90    1.03
  -2   4   2   29.39    0.91
  -2   4   2   30.17    0.89
  -2   4   2   28.75    0.82
  -2   4   2   31.22    1.03
  -2   4   2   29.43    1.02
  -2   4   2   30.54    1.04
  -2   4   2   29.91    0.91
   1  -4  -2    7.09    0.32
   1  -4  -2    8.25    0.32
   1  -4  -2    7.60    0.45
   1  -4  -2    7.24    0.38
   1  -4  -2    7.99    0.27
   1  -4  -2    7.38    0.41
  -1   4   2    8.25    0.44
  -1   4   2    7.40    0.32
  -1   4   2    7.91    0.43
  -1   4   2    7.46    0.38
  -1   4   2    7.55    0.36
  -1   4   2    7.28    0.32
   0  -4  -2    9.92    0.49
   0  -4  -2   11.25    0.44
   0  -4  -2   11.70    0.48
   0  -4  -2   11.21    0.42
   0  -4  -2   10.76    0.38
   0  -4  -2   10.51    0.49
   0  -4  -2   11.03    0.50
   0   4   2   11.18    0.43
   0   4   2   11.62    0.52
   0   4   2   10.35    0.46
   0   4   2   10.78    0.38
   0   4   2   10.87    0.47
   0   4   2    9.87    0.47
  -1  -4  -2    8.62    0.42
  -1  -4  -2    8.66    0.43
  -1  -4  -2    9.07    0.40
  -1  -4  -2    9.02    0.41
  -1  -4  -2    8.91    0.46
  -1  -4  -2    9.49    0.44
   1   4   2    8.58    0.42
   1   4   2    8.92    0.33
   1   4   2    8.19    0.42
   1   4   2    9.33    0.43
   1   4   2    9.28    0.46
  -2  -4  -2   10.64    0.46
  -2  -4  -2   10.39    0.52
  -2  -4  -2    9.67    0.43
  -2  -4  -2   11.24    0.53
  -2  -4  -2   10.12    0.53
  -2  -4  -2   10.48    0.49
   2   4   2   10.34    0.52
   2   4   2    9.67    0.48
   2   4   2   10.33    0.38
   2   4   2   11.03    0.47
   2   4   2   10.30    0.48
   2   4   2   10.08    0.49
   2   4   2   11.02    0.50
  -3  -4  -2   10.34    0.51
  -3  -4  -2    9.80    0.45
  -3  -4  -2    9.95    0.50
  -3  -4  -2   10.04    0.47
  -3  -4  -2   11.24    0.49
  -3  -4  -2   10.37    0.50
   3   4   2   10.60    0.49
   3   4   2    9.68    0.52
   3   4   2   11.42    0.55
   3   4   2    9.84    0.50
   3   4   2    8.81    0.49
   3   4   2    9.75    0.49
  -4  -4  -2   15.44    0.68
  -4  -4  -2   13.75    0.71
  -4  -4  -2   15.80    0.66
  -4  -4  -2   16.26    0.69
  -4  -4  -2   14.79    0.64
  -4  -4  -2   14.84    0.61
   4   4   2   16.00    0.63
   4   4   2   15.01    0.63
   4   4   2   15.06    0.65
   4   4   2   13.33    0.63
   4   4   2   14.83    0.71
  -5  -4  -2    5.30    0.49
  -5  -4  -2    5.08    0.45
  -5  -4  -2    5.72    0.41
  -5  -4  -2    5.45    0.39
   5   4   2    5.06    0.42
   5   4   2    5.71    0.47
   5   4   2    5.15    0.42
   5   4   2    5.88    0.39
   5   4   2    4.72    0.50
   5   4   2    5.35    0.43
  -6  -4  -2   12.35    0.69
  -6  -4  -2   14.00    0.78
  -6  -4  -2   12.76    0.64
  -6  -4  -2   14.03    0.63
   6   4   2   12.57    0.73
   6   4   2   13.69    0.64
   6   4   2   13.16    0.69
   6   4   2   13.23    0.62
   6   4   2   13.79    0.78
   6   4   2   13.23    0.67
  -7  -4  -2    0.83    0.31
  -7  -4  -2    0.77    0.29
  -7  -4  -2    1.12    0.40
  -7  -4  -2    0.52    0.27
   7   4   2    0.58    0.35
   7   4   2    0.90    0.30
   7   4   2    0.31    0.29
   7   4   2    0.50    0.38
  -8  -4  -2    6.29    0.58
  -8  -4  -2    6.49    0.52
  -8  -4  -2    6.49    0.57
  -8  -4  -2    5.65    0.51
   8   4   2    5.82    0.56
   8   4   2    5.71    0.51
   8   4   2    6.79    0.61
   8   4   2    6.50    0.53
   8   4   2    7.35    0.57
  -9  -4  -2    1.68    0.40
  -9  -4  -2    1.35    0.48
  -9  -4  -2    1.16    0.34
  -9  -4  -2    1.46    0.37
   9   4   2    2.14    0.51
   9   4   2    1.37    0.37
   9   4   2    1.34    0.39
   9   4   2    1.81    0.38
 -10  -4  -2   13.04    0.96
 -10  -4  -2   11.41    0.78
  10   4   2   11.63    0.94
 -11  -4  -2    0.76    0.54
 -11  -4  -2    1.06    0.42
  11   4   2   -0.47    0.48
  11  -5  -2    1.52    0.46
  11  -5  -2    1.49    0.45
 -11   5   2    1.91    0.57
  10  -5  -2    0.06    0.37
  10  -5  -2    0.50    0.36
 -10   5   2    1.05    0.47
   9  -5  -2   12.06    0.68
   9  -5  -2   11.50    0.86
   9  -5  -2   12.30    0.79
  -9   5   2   12.43    0.78
   8  -5  -2    0.47    0.38
   8  -5  -2    0.62    0.33
   8  -5  -2    0.44    0.17
   8  -5  -2    0.33    0.27
   8  -5  -2    0.12    0.26
  -8   5   2    0.16    0.16
  -8   5   2    0.11    0.36
   7  -5  -2    4.05    0.45
   7  -5  -2    3.98    0.47
   7  -5  -2    4.24    0.25
   7  -5  -2    3.96    0.39
   7  -5  -2    4.94    0.50
  -7   5   2    3.30    0.47
  -7   5   2    4.25    0.32
  -7   5   2    4.18    0.31
   6  -5  -2    1.26    0.12
   6  -5  -2    1.17    0.35
   6  -5  -2    1.11    0.34
   6  -5  -2    1.30    0.31
  -6   5   2    1.41    0.31
  -6   5   2    1.12    0.21
   5  -5  -2   16.73    0.76
   5  -5  -2   16.71    0.81
   5  -5  -2   18.35    0.77
  -5   5   2   18.83    0.84
  -5   5   2   16.35    0.58
  -5   5   2   17.01    0.60
  -5   5   2   16.38    0.74
   4  -5  -2   20.32    0.76
   4  -5  -2   20.70    0.86
   4  -5  -2   19.45    0.83
   4  -5  -2   21.92    0.87
  -4   5   2   21.08    0.79
  -4   5   2   20.23    0.67
  -4   5   2   20.11    0.63
  -4   5   2   19.74    0.86
   3  -5  -2   14.63    0.62
   3  -5  -2   14.94    0.60
   3  -5  -2   15.26    0.68
   3  -5  -2   13.94    0.64
   3  -5  -2   15.09    0.65
  -3   5   2   14.90    0.46
  -3   5   2   14.67    0.69
  -3   5   2   15.68    0.72
  -3   5   2   16.08    0.70
  -3   5   2   15.37    0.52
  -3   5   2   14.88    0.60
  -3   5   2   15.16    0.57
   2  -5  -2   33.28    1.24
   2  -5  -2   36.18    1.09
   2  -5  -2   37.69    1.21
   2  -5  -2   35.77    1.18
   2  -5  -2   34.99    1.21
  -2   5   2   35.29    1.09
  -2   5   2   34.08    0.98
  -2   5   2   35.20    1.08
  -2   5   2   36.26    1.07
  -2   5   2   38.03    1.25
  -2   5   2   35.32    1.20
  -2   5   2   37.40    1.22
   1  -5  -2  100.49    2.58
   1  -5  -2   96.58    2.92
   1  -5  -2  102.75    2.93
   1  -5  -2  102.70    2.69
   1  -5  -2   97.58    3.00
   1  -5  -2  101.97    2.77
   1  -5  -2   95.31    2.88
  -1   5   2  100.13    2.74
  -1   5   2   99.12    2.68
  -1   5   2  102.01    3.00
  -1   5   2  100.44    2.78
  -1   5   2   96.89    2.92
  -1   5   2  105.02    2.94
   0  -5  -2   13.84    0.60
   0  -5  -2   15.06    0.67
   0  -5  -2   15.46    0.55
   0  -5  -2   14.16    0.64
   0  -5  -2   14.50    0.50
   0  -5  -2   14.22    0.63
   0   5   2   14.02    0.50
   0   5   2   13.64    0.64
   0   5   2   14.14    0.60
   0   5   2   15.73    0.66
   0   5   2   14.06    0.55
   0   5   2   13.63    0.58
  -1  -5  -2   45.84    1.54
  -1  -5  -2   48.08    1.51
  -1  -5  -2   45.25    1.50
  -1  -5  -2   47.08    1.43
  -1  -5  -2   49.28    1.52
  -1  -5  -2   48.54    1.44
   1   5   2   49.57    1.55
   1   5   2   49.70    1.53
   1   5   2   46.56    1.32
   1   5   2   47.07    1.45
   1   5   2   47.62    1.43
   1   5   2   45.69    1.51
  -2  -5  -2    0.80    0.21
  -2  -5  -2    1.19    0.28
  -2  -5  -2    0.74    0.21
  -2  -5  -2    1.33    0.28
  -2  -5  -2    0.85    0.17
  -2  -5  -2    1.08    0.21
   2   5   2    0.60    0.15
   2   5   2    0.90    0.24
   2   5   2    0.48    0.17
   2   5   2    0.66    0.27
   2   5   2    1.03    0.21
   2   5   2    0.91    0.22
  -3  -5  -2   10.22    0.53
  -3  -5  -2   10.25    0.53
  -3  -5  -2    9.23    0.52
  -3  -5  -2   10.35    0.54
  -3  -5  -2    9.43    0.44
  -3  -5  -2    9.04    0.51
   3   5   2    8.99    0.49
   3   5   2    9.68    0.53
   3   5   2    9.42    0.42
   3   5   2    8.79    0.50
   3   5   2   10.07    0.52
   3   5   2    9.78    0.53
   3   5   2    9.15    0.58
  -4  -5  -2    2.16    0.25
  -4  -5  -2    2.31    0.33
  -4  -5  -2    2.47    0.37
  -4  -5  -2    2.39    0.38
   4   5   2    1.73    0.27
   4   5   2    2.42    0.35
   4   5   2    1.85    0.38
   4   5   2    1.83    0.30
   4   5   2    1.81    0.29
  -5  -5  -2    7.88    0.49
  -5  -5  -2    8.86    0.61
  -5  -5  -2    8.87    0.51
  -5  -5  -2   10.24    0.67
   5   5   2    8.40    0.64
   5   5   2    9.23    0.54
   5   5   2    8.68    0.53
   5   5   2    9.09    0.57
   5   5   2    7.96    0.53
  -6  -5  -2    8.79    0.63
  -6  -5  -2    9.28    0.53
  -6  -5  -2    8.79    0.68
  -6  -5  -2    8.28    0.54
   6   5   2    8.86    0.59
   6   5   2    7.42    0.65
   6   5   2    8.59    0.50
   6   5   2    7.77    0.59
   6   5   2    7.69    0.56
   6   5   2    8.62    0.61
  -7  -5  -2   12.26    0.62
  -7  -5  -2   12.44    0.73
  -7  -5  -2   10.51    0.61
  -7  -5  -2   10.50    0.77
   7   5   2   10.00    0.66
   7   5   2   10.97    0.78
   7   5   2   11.93    0.68
   7   5   2   10.12    0.68
  -8  -5  -2    8.92    0.68
  -8  -5  -2    7.99    0.62
  -8  -5  -2    9.68    0.69
  -8  -5  -2    8.86    0.60
   8   5   2    8.63    0.64
   8   5   2    8.67    0.68
   8   5   2    8.86    0.59
   8   5   2   10.15    0.70
   8   5   2    8.79    0.73
  -9  -5  -2    5.06    0.53
  -9  -5  -2    5.92    0.69
  -9  -5  -2    5.32    0.53
   9   5   2    5.67    0.54
   9   5   2    5.57    0.69
 -10  -5  -2   -0.16    0.32
 -10  -5  -2   -0.58    0.30
  10   5   2    0.60    0.49
 -11  -5  -2    2.95    0.55
 -11  -5  -2    2.32    0.48
  11   5   2    1.97    0.53
  11  -6  -2    0.64    0.44
  11  -6  -2    0.39    0.50
 -11   6   2    0.38    0.38
  10  -6  -2    0.74    0.42
  10  -6  -2    0.34    0.45
 -10   6   2   -0.40    0.30
 -10   6   2   -0.12    0.25
   9  -6  -2   16.73    0.93
   9  -6  -2   16.45    0.93
  -9   6   2   15.01    0.98
   8  -6  -2    3.31    0.54
   8  -6  -2    4.24    0.51
   8  -6  -2    3.08    0.38
  -8   6   2    4.07    0.50
  -8   6   2    3.99    0.36
   7  -6  -2    0.93    0.37
   7  -6  -2    1.27    0.38
   7  -6  -2    0.68    0.36
  -7   6   2    0.93    0.30
  -7   6   2    0.95    0.19
  -7   6   2    1.17    0.22
   6  -6  -2   16.02    0.80
   6  -6  -2   14.92    0.79
   6  -6  -2   16.66    0.81
  -6   6   2   16.31    0.60
  -6   6   2   16.60    0.59
  -6   6   2   17.70    0.76
  -6   6   2   16.02    0.86
   5  -6  -2    2.83    0.38
   5  -6  -2    2.76    0.37
   5  -6  -2    3.13    0.39
  -5   6   2    2.67    0.37
  -5   6   2    2.90    0.22
  -5   6   2    2.67    0.24
  -5   6   2    2.62    0.42
   4  -6  -2    1.55    0.30
   4  -6  -2    1.45    0.37
   4  -6  -2    1.68    0.30
  -4   6   2    1.81    0.21
  -4   6   2    1.38    0.14
  -4   6   2    2.05    0.29
  -4   6   2    1.50    0.30
  -4   6   2    1.07    0.21
   3  -6  -2    6.06    0.44
   3  -6  -2    6.71    0.48
   3  -6  -2    6.33    0.49
   3  -6  -2    6.04    0.42
   3  -6  -2    6.09    0.40
  -3   6   2    6.67    0.34
  -3   6   2    5.91    0.51
  -3   6   2    5.81    0.40
  -3   6   2    6.48    0.39
   2  -6  -2   97.34    2.97
   2  -6  -2  100.66    2.96
   2  -6  -2  105.34    3.00
   2  -6  -2   99.85    2.74
   2  -6  -2  102.57    3.07
  -2   6   2   99.44    2.78
  -2   6   2   99.89    2.98
  -2   6   2   98.29    2.80
  -2   6   2  100.10    2.73
  -2   6   2   98.55    2.74
   1  -6  -2   34.98    1.24
   1  -6  -2   34.02    0.92
   1  -6  -2   34.98    1.20
   1  -6  -2   34.92    1.07
   1  -6  -2   34.74    1.22
   1  -6  -2   32.99    1.19
   1  -6  -2   34.21    1.09
  -1   6   2   33.00    1.22
  -1   6   2   34.47    1.10
  -1   6   2   37.11    1.34
  -1   6   2   35.23    1.11
  -1   6   2   36.11    1.21
  -1   6   2   34.57    1.06
   0  -6  -2   65.33    2.07
   0  -6  -2   67.26    1.87
   0  -6  -2   70.40    1.98
   0  -6  -2   67.49    2.16
   0  -6  -2   67.44    2.07
   0  -6  -2   67.33    2.09
   0   6   2   66.55    2.09
   0   6   2   68.98    1.97
   0   6   2   64.97    1.87
   0   6   2   65.38    1.98
   0   6   2   70.68    2.16
   0   6   2   69.03    2.09
  -1  -6  -2   22.08    0.87
  -1  -6  -2   23.44    0.83
  -1  -6  -2   22.81    0.88
  -1  -6  -2   21.81    0.86
  -1  -6  -2   22.50    0.89
   1   6   2   22.15    0.88
   1   6   2   23.70    0.92
   1   6   2   21.23    0.72
   1   6   2   23.05    0.85
   1   6   2   21.45    0.82
   1   6   2   22.69    0.91
  -2  -6  -2    2.60    0.37
  -2  -6  -2    3.44    0.32
  -2  -6  -2    3.00    0.27
   2   6   2    3.96    0.36
   2   6   2    2.58    0.39
   2   6   2    3.52    0.36
   2   6   2    3.55    0.26
   2   6   2    2.86    0.31
  -3  -6  -2   -0.18    0.16
  -3  -6  -2    0.06    0.29
  -3  -6  -2    0.17    0.23
  -3  -6  -2   -0.52    0.24
   3   6   2   -0.21    0.23
   3   6   2   -0.10    0.26
   3   6   2    0.14    0.18
   3   6   2   -0.08    0.22
   3   6   2   -0.21    0.26
  -4  -6  -2    5.46    0.47
  -4  -6  -2    4.87    0.38
  -4  -6  -2    5.46    0.51
  -4  -6  -2    5.61    0.47
   4   6   2    4.06    0.44
   4   6   2    4.81    0.38
   4   6   2    5.68    0.51
   4   6   2    4.67    0.44
   4   6   2    4.18    0.42
  -5  -6  -2   55.92    1.81
  -5  -6  -2   53.24    1.79
  -5  -6  -2   50.46    1.65
  -5  -6  -2   54.85    1.70
   5   6   2   49.21    1.73
   5   6   2   51.89    1.67
   5   6   2   54.29    1.79
   5   6   2   48.46    1.80
  -6  -6  -2   35.82    1.30
  -6  -6  -2   36.27    1.39
  -6  -6  -2   36.65    1.26
  -6  -6  -2   34.79    1.37
   6   6   2   37.40    1.39
   6   6   2   35.55    1.31
   6   6   2   36.28    1.40
   6   6   2   35.75    1.35
  -7  -6  -2    0.80    0.32
  -7  -6  -2    0.81    0.34
  -7  -6  -2    0.88    0.38
  -7  -6  -2    0.76    0.26
   7   6   2    1.09    0.33
   7   6   2    1.12    0.36
   7   6   2    0.86    0.28
   7   6   2    0.81    0.36
  -8  -6  -2    6.30    0.53
  -8  -6  -2    7.81    0.74
  -8  -6  -2    7.60    0.64
   8   6   2    7.79    0.75
   8   6   2    8.02    0.73
  -9  -6  -2    7.86    0.79
  -9  -6  -2    7.47    0.63
   9   6   2    8.43    0.66
   9   6   2    7.32    0.72
   9   6   2    8.06    0.76
 -10  -6  -2   -0.06    0.49
 -10  -6  -2   -0.67    0.27
  10   6   2    0.17    0.52
  10  -7  -2   -0.43    0.43
  10  -7  -2   -0.06    0.34
 -10   7   2    0.25    0.49
   9  -7  -2    1.86    0.52
   9  -7  -2    2.44    0.51
  -9   7   2    1.61    0.43
   8  -7  -2   26.74    1.24
   8  -7  -2   25.17    1.20
  -8   7   2   25.70    1.24
  -8   7   2   25.25    0.88
   7  -7  -2    0.91    0.42
   7  -7  -2    1.81    0.43
   7  -7  -2    1.44    0.42
  -7   7   2    1.28    0.21
  -7   7   2    1.61    0.24
  -7   7   2    1.45    0.36
   6  -7  -2    7.17    0.58
   6  -7  -2    6.77    0.62
   6  -7  -2    6.42    0.54
  -6   7   2    5.56    0.58
  -6   7   2    7.23    0.50
  -6   7   2    7.07    0.38
  -6   7   2    7.17    0.34
   5  -7  -2    9.43    0.70
   5  -7  -2   10.47    0.56
   5  -7  -2    9.37    0.60
  -5   7   2    9.22    0.44
  -5   7   2    9.76    0.60
  -5   7   2    8.48    0.48
  -5   7   2    9.78    0.35
  -5   7   2    8.28    0.59
   4  -7  -2    0.18    0.32
   4  -7  -2    0.35    0.27
   4  -7  -2    0.46    0.28
  -4   7   2    0.08    0.20
  -4   7   2   -0.03    0.33
  -4   7   2    0.42    0.19
  -4   7   2    0.27    0.20
   3  -7  -2   32.23    1.11
   3  -7  -2   32.32    1.24
   3  -7  -2   32.25    1.26
  -3   7   2   33.09    1.27
  -3   7   2   34.19    1.11
  -3   7   2   32.37    1.10
  -3   7   2   32.93    1.06
   2  -7  -2   15.16    0.72
   2  -7  -2   15.31    0.66
   2  -7  -2   13.80    0.70
   2  -7  -2   15.58    0.76
   2  -7  -2   16.57    0.65
  -2   7   2   15.26    0.73
  -2   7   2   15.36    0.66
  -2   7   2   14.80    0.49
  -2   7   2   14.33    0.60
  -2   7   2   14.93    0.63
   1  -7  -2   37.11    1.20
   1  -7  -2   36.62    1.40
   1  -7  -2   37.52    1.17
   1  -7  -2   37.73    1.29
   1  -7  -2   38.36    1.35
  -1   7   2   35.68    1.23
  -1   7   2   37.41    1.21
  -1   7   2   37.06    1.32
  -1   7   2   38.65    1.18
   0  -7  -2   18.91    0.82
   0  -7  -2   19.92    0.70
   0  -7  -2   20.65    0.76
   0  -7  -2   19.52    0.87
   0  -7  -2   19.17    0.85
   0   7   2   19.14    0.77
   0   7   2   19.76    0.77
   0   7   2   18.33    0.83
   0   7   2   20.13    0.71
  -1  -7  -2    4.29    0.38
  -1  -7  -2    4.20    0.45
  -1  -7  -2    3.99    0.40
   1   7   2    3.57    0.35
   1   7   2    4.05    0.31
   1   7   2    4.54    0.39
   1   7   2    3.94    0.42
  -2  -7  -2    9.04    0.62
  -2  -7  -2    8.10    0.43
   2   7   2    8.42    0.55
   2   7   2    8.70    0.44
   2   7   2    8.97    0.56
   2   7   2    8.54    0.55
  -3  -7  -2    3.66    0.47
  -3  -7  -2    3.13    0.40
  -3  -7  -2    2.82    0.28
   3   7   2    3.69    0.42
   3   7   2    2.98    0.30
   3   7   2    3.63    0.42
   3   7   2    3.46    0.39
  -4  -7  -2    0.25    0.28
  -4  -7  -2    0.56    0.21
  -4  -7  -2    0.62    0.36
   4   7   2    0.42    0.29
   4   7   2    0.23    0.24
   4   7   2    0.34    0.20
   4   7   2    0.49    0.24
   4   7   2    0.47    0.26
  -5  -7  -2    0.93    0.23
  -5  -7  -2    0.47    0.38
  -5  -7  -2    1.44    0.40
   5   7   2    0.92    0.25
   5   7   2    1.19    0.29
   5   7   2    1.53    0.42
   5   7   2    1.45    0.32
   5   7   2    1.66    0.38
  -6  -7  -2    0.99    0.26
  -6  -7  -2    0.99    0.30
  -6  -7  -2    0.86    0.33
  -6  -7  -2    1.74    0.36
   6   7   2    0.81    0.35
   6   7   2    0.87    0.32
   6   7   2    0.98    0.44
   6   7   2    1.30    0.34
  -7  -7  -2   15.22    0.88
  -7  -7  -2   16.09    0.75
   7   7   2   15.88    0.87
   7   7   2   17.01    1.01
  -8  -7  -2   19.48    1.11
  -8  -7  -2   18.83    0.86
   8   7   2   18.11    1.05
   8   7   2   17.50    1.00
  -9  -7  -2    7.63    0.75
   9   7   2    6.48    0.76
   9   7   2    6.77    0.78
 -10  -7  -2    2.34    0.64
  10   7   2    3.33    0.60
   9  -8  -2    0.93    0.47
   9  -8  -2    2.03    0.45
  -9   8   2    1.02    0.41
   8  -8  -2   32.09    1.42
   8  -8  -2   35.36    1.49
  -8   8   2   34.29    1.45
   7  -8  -2   11.16    0.83
   7  -8  -2   10.89    0.74
  -7   8   2   11.40    0.58
  -7   8   2   10.58    0.74
   6  -8  -2    7.91    0.64
   6  -8  -2    7.47    0.68
   6  -8  -2    8.45    0.73
  -6   8   2    8.10    0.71
  -6   8   2    8.27    0.62
  -6   8   2    7.52    0.50
  -6   8   2    8.02    0.43
   5  -8  -2   -0.37    0.35
   5  -8  -2    0.00    0.32
   5  -8  -2   -0.22    0.26
  -5   8   2    0.15    0.21
  -5   8   2    0.35    0.28
  -5   8   2    0.15    0.36
  -5   8   2    0.14    0.19
   4  -8  -2    8.35    0.55
   4  -8  -2    7.60    0.56
   4  -8  -2    6.68    0.64
   4  -8  -2    8.37    0.56
  -4   8   2    7.79    0.49
  -4   8   2    7.73    0.58
  -4   8   2    7.74    0.44
  -4   8   2    7.53    0.53
   3  -8  -2   56.00    1.93
   3  -8  -2   56.51    1.72
   3  -8  -2   54.08    1.81
   3  -8  -2   54.85    1.89
  -3   8   2   57.73    1.72
  -3   8   2   52.79    1.68
  -3   8   2   56.31    1.92
  -3   8   2   54.82    1.72
   2  -8  -2    0.66    0.31
   2  -8  -2    1.12    0.27
   2  -8  -2    0.52    0.29
   2  -8  -2   -0.13    0.31
  -2   8   2    0.83    0.26
  -2   8   2    0.64    0.21
  -2   8   2    0.36    0.13
  -2   8   2    0.37    0.36
  -2   8   2    0.71    0.23
   1  -8  -2    0.28    0.23
   1  -8  -2    0.07    0.23
   1  -8  -2    0.35    0.22
   1  -8  -2    0.04    0.36
   1  -8  -2   -0.01    0.22
   1  -8  -2    0.13    0.19
  -1   8   2    0.15    0.21
  -1   8   2    0.04    0.19
  -1   8   2   -0.02    0.24
  -1   8   2    0.10    0.26
   0  -8  -2   49.92    1.72
   0  -8  -2   50.59    1.80
   0  -8  -2   49.09    1.71
   0  -8  -2   52.33    1.53
   0   8   2   49.12    1.63
   0   8   2   48.57    1.74
   0   8   2   50.82    1.62
   0   8   2   52.81    1.53
  -1  -8  -2    3.15    0.44
  -1  -8  -2    1.55    0.41
   1   8   2    1.91    0.33
   1   8   2    2.50    0.29
   1   8   2    2.06    0.43
   1   8   2    2.39    0.35
  -2  -8  -2    0.53    0.20
  -2  -8  -2   -0.25    0.33
   2   8   2    0.77    0.31
   2   8   2    0.32    0.27
   2   8   2    0.16    0.20
   2   8   2    0.47    0.23
  -3  -8  -2    2.24    0.44
  -3  -8  -2    1.88    0.36
  -3  -8  -2    1.99    0.24
   3   8   2    1.96    0.37
   3   8   2    2.23    0.40
   3   8   2    2.04    0.33
   3   8   2    2.02    0.26
  -4  -8  -2    0.90    0.41
  -4  -8  -2    1.21    0.23
  -4  -8  -2    1.76    0.36
   4   8   2    1.38    0.33
   4   8   2    1.69    0.36
   4   8   2    1.45    0.25
   4   8   2    1.38    0.34
   4   8   2    1.60    0.40
  -5  -8  -2    1.59    0.38
  -5  -8  -2    2.04    0.27
   5   8   2    1.83    0.38
   5   8   2    2.05    0.48
   5   8   2    1.41    0.30
   5   8   2    1.89    0.43
  -6  -8  -2    5.90    0.43
  -6  -8  -2    5.56    0.59
   6   8   2    6.03    0.48
   6   8   2    6.44    0.65
   6   8   2    5.32    0.65
  -7  -8  -2    4.92    0.58
   7   8   2    4.15    0.59
   7   8   2    4.41    0.46
   7   8   2    5.45    0.70
  -8  -8  -2    0.13    0.47
   8   8   2    0.25    0.35
   8   8   2    0.63    0.36
  -9  -8  -2    0.26    0.37
   9   8   2   -0.13    0.51
   9   8   2   -0.29    0.45
   9  -9  -2    1.08    0.50
   9  -9  -2   -0.05    0.45
  -9   9   2   -0.46    0.47
   8  -9  -2    5.51    0.68
   8  -9  -2    5.30    0.62
  -8   9   2    5.91    0.72
   7  -9  -2    5.96    0.69
   7  -9  -2    5.69    0.66
  -7   9   2    4.87    0.66
   6  -9  -2    0.31    0.42
   6  -9  -2    0.53    0.31
   6  -9  -2    1.12    0.34
  -6   9   2    1.03    0.26
  -6   9   2    0.21    0.32
   5  -9  -2    0.85    0.43
   5  -9  -2    0.05    0.27
   5  -9  -2   -0.07    0.36
   5  -9  -2    0.41    0.25
  -5   9   2    0.22    0.25
  -5   9   2    0.27    0.20
  -5   9   2    0.25    0.30
  -5   9   2   -0.33    0.27
   4  -9  -2    0.15    0.26
   4  -9  -2   -0.06    0.28
   4  -9  -2    0.23    0.28
   4  -9  -2    0.19    0.29
  -4   9   2    0.27    0.26
  -4   9   2    0.25    0.20
  -4   9   2    0.11    0.27
  -4   9   2    0.19    0.24
   3  -9  -2    2.68    0.51
   3  -9  -2    2.28    0.44
   3  -9  -2    4.03    0.42
   3  -9  -2    2.83    0.41
  -3   9   2    2.39    0.48
  -3   9   2    3.22    0.39
  -3   9   2    3.29    0.38
  -3   9   2    3.57    0.34
   2  -9  -2   -0.34    0.24
   2  -9  -2   -0.09    0.27
   2  -9  -2    0.20    0.24
   2  -9  -2    0.36    0.34
  -2   9   2    0.49    0.28
  -2   9   2    0.01    0.23
  -2   9   2    0.31    0.25
  -2   9   2    0.28    0.24
   1  -9  -2    8.71    0.65
   1  -9  -2    8.72    0.51
   1  -9  -2    9.50    0.68
   1  -9  -2    9.49    0.59
   1  -9  -2    8.71    0.56
  -1   9   2    8.37    0.58
  -1   9   2    9.76    0.71
  -1   9   2    9.44    0.54
  -1   9   2    9.03    0.51
   0  -9  -2   76.73    2.48
   0  -9  -2   79.11    2.01
   0  -9  -2   79.35    2.25
   0  -9  -2   75.14    2.50
   0  -9  -2   81.44    2.38
   0   9   2   77.98    2.39
   0   9   2   78.31    2.25
   0   9   2   78.41    2.55
   0   9   2   76.03    2.38
  -1  -9  -2    0.02    0.24
  -1  -9  -2   -0.21    0.24
   1   9   2    0.26    0.22
   1   9   2   -0.41    0.24
   1   9   2    0.17    0.26
   1   9   2   -0.10    0.26
  -2  -9  -2    2.91    0.48
  -2  -9  -2    2.27    0.26
   2   9   2    2.71    0.42
   2   9   2    2.72    0.30
   2   9   2    1.60    0.43
   2   9   2    2.25    0.39
  -3  -9  -2    0.10    0.27
  -3  -9  -2   -0.14    0.17
   3   9   2   -0.32    0.30
   3   9   2    0.35    0.20
   3   9   2    0.29    0.39
  -4  -9  -2   92.91    2.66
  -4  -9  -2   87.32    2.89
   4   9   2   92.18    2.85
   4   9   2   87.21    2.90
   4   9   2   89.09    2.56
  -5  -9  -2    3.85    0.59
   5   9   2    5.13    0.42
   5   9   2    4.98    0.59
   5   9   2    4.37    0.55
  -6  -9  -2    3.88    0.62
   6   9   2    4.63    0.56
   6   9   2    3.82    0.54
  -7  -9  -2   10.56    0.80
   7   9   2    9.75    0.90
   7   9   2   10.27    0.76
  -8  -9  -2    0.74    0.41
   8   9   2    0.88    0.50
   8   9   2    1.23    0.56
   8 -10  -2    1.65    0.54
   8 -10  -2    1.52    0.52
  -8  10   2    2.77    0.63
   7 -10  -2    0.92    0.50
   7 -10  -2    0.56    0.46
  -7  10   2    0.76    0.49
   6 -10  -2    8.46    0.73
   6 -10  -2    9.17    0.70
   6 -10  -2    9.25    0.72
  -6  10   2    9.19    0.74
  -6  10   2    8.83    0.64
   5 -10  -2    2.15    0.53
   5 -10  -2    1.74    0.40
   5 -10  -2    1.58    0.40
  -5  10   2    1.61    0.33
  -5  10   2    1.79    0.42
   4 -10  -2    2.85    0.45
   4 -10  -2    3.26    0.45
   4 -10  -2    3.57    0.47
   4 -10  -2    2.72    0.48
  -4  10   2    4.29    0.39
  -4  10   2    2.66    0.39
  -4  10   2    4.02    0.46
  -4  10   2    3.17    0.49
   3 -10  -2   10.59    0.64
   3 -10  -2    8.83    0.68
   3 -10  -2    9.89    0.76
   3 -10  -2   10.03    0.83
  -3  10   2   10.64    0.65
  -3  10   2   11.14    0.63
  -3  10   2    9.72    0.71
  -3  10   2    9.70    0.56
   2 -10  -2    5.38    0.65
   2 -10  -2    6.07    0.57
   2 -10  -2    7.06    0.53
   2 -10  -2    5.35    0.55
  -2  10   2    5.37    0.47
  -2  10   2    6.00    0.63
  -2  10   2    7.00    0.56
  -2  10   2    6.26    0.48
   1 -10  -2   16.60    1.00
   1 -10  -2   14.31    0.88
   1 -10  -2   17.42    0.90
   1 -10  -2   16.80    0.73
  -1  10   2   16.30    0.72
  -1  10   2   14.47    0.75
  -1  10   2   15.68    0.75
  -1  10   2   15.24    0.93
   0 -10  -2   11.78    0.81
   0 -10  -2   11.92    0.79
   0  10   2   11.50    0.69
   0  10   2   10.64    0.81
   0  10   2   11.75    0.62
  -1 -10  -2    4.45    0.51
   1  10   2    5.81    0.52
   1  10   2    4.62    0.60
   1  10   2    5.49    0.42
  -2 -10  -2    0.13    0.18
  -2 -10  -2    0.64    0.32
   2  10   2    0.21    0.23
   2  10   2    0.06    0.32
   2  10   2    0.42    0.42
  -3 -10  -2   12.74    0.79
   3  10   2   13.02    0.90
   3  10   2   13.37    0.83
   3  10   2   12.57    0.63
  -4 -10  -2    5.69    0.60
   4  10   2    6.57    0.70
   4  10   2    5.38    0.62
  -5 -10  -2    0.31    0.32
   5  10   2    0.25    0.31
   5  10   2    0.75    0.48
  -6 -10  -2   -0.08    0.33
   6  10   2    0.13    0.32
   6  10   2    0.00    0.48
  -7 -10  -2    0.25    0.50
   7  10   2    0.91    0.51
   7  10   2    0.46    0.40
   7 -11  -2    0.23    0.53
   6 -11  -2    0.77    0.42
   6 -11  -2    0.56    0.36
  -6  11   2    0.66    0.40
   5 -11  -2    1.13    0.39
   5 -11  -2    1.54    0.53
  -5  11   2    1.39    0.52
   4 -11  -2   22.80    1.26
   4 -11  -2   21.40    1.10
  -4  11   2   23.48    0.96
  -4  11   2   23.53    1.23
   3 -11  -2    6.12    0.63
   3 -11  -2    6.66    0.57
   3 -11  -2    5.09    0.63
  -3  11   2    6.62    0.66
  -3  11   2    6.50    0.53
  -3  11   2    7.14    0.56
   2 -11  -2    0.78    0.30
   2 -11  -2    1.39    0.51
   2 -11  -2    0.12    0.39
  -2  11   2    1.18    0.39
  -2  11   2    1.11    0.33
  -2  11   2    1.23    0.32
   1 -11  -2   11.82    0.77
   1 -11  -2   12.26    0.66
  -1  11   2   13.08    0.71
  -1  11   2   11.59    0.88
  -1  11   2   12.25    0.68
   0 -11  -2   10.18    0.72
   0  11   2    9.51    0.66
   0  11   2   10.17    0.85
   0  11   2   10.63    0.62
   1  11   2    0.90    0.30
   1  11   2    0.57    0.34
   1  11   2    0.72    0.35
  -2 -11  -2   -0.44    0.40
   2  11   2    0.21    0.33
   2  11   2   -0.31    0.31
  -3 -11  -2    7.77    0.76
   3  11   2    7.00    0.64
   3  11   2    6.85    0.69
  -4 -11  -2    0.63    0.47
   4  11   2    0.69    0.38
   4  11   2    1.19    0.46
  -5 -11  -2    0.21    0.36
   5  11   2    1.19    0.49
   5  11   2    1.09    0.54
  -6 -11  -2    8.88    0.83
   6  11   2   11.72    0.98
   6  11   2    9.73    0.79
   5 -12  -2   -0.57    0.47
   5 -12  -2    0.32    0.48
  -5  12   2    1.22    0.56
   4 -12  -2   13.33    1.06
   4 -12  -2   11.44    0.93
  -4  12   2   11.47    0.98
   3 -12  -2    2.58    0.56
   3 -12  -2    1.54    0.57
  -3  12   2    0.93    0.51
   2 -12  -2    2.63    0.48
  -2  12   2    2.49    0.43
  -2  12   2    1.90    0.56
   1 -12  -2    0.41    0.45
  -1  12   2    0.97    0.40
  -1  12   2    0.34    0.30
   0 -12  -2    0.89    0.38
   0  12   2    1.86    0.55
   0  12   2    0.68    0.36
   1  12   2    2.26    0.46
   1  12   2    1.65    0.45
  -2 -12  -2    4.28    0.58
   2  12   2    3.75    0.66
   2  12   2    4.25    0.57
  -3 -12  -2    0.33    0.35
   3  12   2    0.51    0.51
   3  12   2   -0.05    0.41
  -4 -12  -2    1.84    0.58
   4  12   2    2.41    0.50
   4  12   2    1.62    0.43
   2 -13  -2    0.88    0.51
  -2  13   2    0.69    0.42
   1 -13  -2    8.08    0.85
  -1  13   2    9.25    0.70
  -1  13   2    8.85    0.83
   0 -13  -2    7.21    0.73
   0  13   2    7.59    0.86
   0  13   2    6.72    0.66
   1  13   2    0.36    0.40
   1  13   2    0.32    0.39
   3  13  -3    4.02    0.58
   3  13  -3    3.13    0.63
   2  13  -3    2.31    0.57
   2  13  -3    2.34    0.48
   1  13  -3   17.43    0.99
   1  13  -3   18.48    1.11
   0  13  -3    0.83    0.45
   0  13  -3    0.78    0.39
  -1  13  -3    7.88    0.76
  -1  13  -3    8.57    0.81
  -2  13  -3    7.39    0.77
  -2  13  -3    6.77    0.70
  -3  13  -3    1.01    0.44
  -3  13  -3    1.02    0.52
   5  12  -3    2.93    0.51
   5  12  -3    2.90    0.53
   4  12  -3    4.14    0.57
   4  12  -3    4.19    0.57
   3  12  -3    1.54    0.40
   3  12  -3    1.86    0.42
   2  12  -3    0.24    0.41
   2  12  -3   -0.10    0.38
   1  12  -3    0.06    0.39
   1  12  -3   -0.19    0.37
   0  12  -3    1.61    0.48
   0  12  -3    1.34    0.44
   0 -12   3    1.45    0.42
  -1  12  -3    9.01    0.73
  -1  12  -3    9.70    0.70
   1 -12   3    9.39    0.68
   1 -12   3    8.32    0.71
  -2  12  -3    2.16    0.51
  -2  12  -3    2.66    0.48
   2 -12   3    2.74    0.49
  -3  12  -3    1.40    0.49
  -3  12  -3    0.80    0.40
   3 -12   3    1.05    0.35
  -4  12  -3    6.53    0.74
  -4  12  -3    7.22    0.67
   4 -12   3    7.68    0.74
  -5  12  -3   -0.47    0.33
  -5  12  -3    0.47    0.47
   7  11  -3    1.05    0.45
  -7 -11   3    1.12    0.36
   6  11  -3   -0.18    0.46
   6  11  -3    0.47    0.35
  -6 -11   3   -0.34    0.26
   5  11  -3    9.54    0.83
   5  11  -3    9.56    0.72
  -5 -11   3    9.25    0.60
   4  11  -3    0.56    0.34
   4  11  -3    0.09    0.39
  -4 -11   3    0.39    0.37
  -4 -11   3    0.46    0.25
   3  11  -3   13.21    0.87
   3  11  -3   13.54    0.81
  -3 -11   3   12.28    0.80
   2  11  -3    6.13    0.63
   2  11  -3    6.72    0.66
  -2 -11   3    6.18    0.60
   1  11  -3    4.44    0.56
   1  11  -3    6.87    0.65
   1  11  -3    6.49    0.60
  -1 -11   3    5.76    0.60
   0  11  -3    0.16    0.37
   0  11  -3    0.14    0.27
   0 -11   3   -0.21    0.30
   0 -11   3    0.34    0.25
  -1  11  -3    1.18    0.32
  -1  11  -3    1.19    0.42
   1 -11   3    1.51    0.36
   1 -11   3    0.69    0.35
  -2  11  -3   -0.02    0.24
  -2  11  -3    0.51    0.40
   2 -11   3    0.64    0.31
   2 -11   3    0.29    0.35
  -3  11  -3    3.04    0.52
  -3  11  -3    3.61    0.45
   3 -11   3    3.53    0.45
  -4  11  -3   13.07    0.90
  -4  11  -3   14.94    0.84
   4 -11   3   12.66    0.83
  -5  11  -3    0.45    0.43
  -5  11  -3    0.54    0.37
   5 -11   3    0.24    0.39
  -6  11  -3    0.44    0.47
  -6  11  -3    0.39    0.37
   6 -11   3    1.02    0.46
  -7  11  -3    3.50    0.53
  -7  11  -3    2.95    0.60
   8  10  -3    1.17    0.53
   8  10  -3    1.15    0.46
  -8 -10   3    1.83    0.41
   7  10  -3    8.84    0.86
   7  10  -3    9.26    0.84
  -7 -10   3    9.87    0.69
   6  10  -3    0.74    0.43
   6  10  -3   -0.24    0.40
  -6 -10   3    0.66    0.31
  -6 -10   3   -0.46    0.23
   5  10  -3   16.56    0.96
   5  10  -3   18.04    0.93
  -5 -10   3   15.87    0.91
  -5 -10   3   17.78    0.80
   4  10  -3    2.16    0.39
   4  10  -3    2.14    0.47
  -4 -10   3    1.94    0.31
  -4 -10   3    2.20    0.44
   3  10  -3    1.31    0.34
   3  10  -3    1.97    0.43
   3  10  -3    1.22    0.39
   3  10  -3    2.01    0.44
  -3 -10   3    1.55    0.33
  -3 -10   3    1.63    0.27
   2  10  -3    5.54    0.58
   2  10  -3    5.25    0.52
   2  10  -3    4.39    0.53
   2  10  -3    5.13    0.55
  -2 -10   3    5.21    0.56
  -2 -10   3    5.59    0.53
  -2 -10   3    4.85    0.34
   1  10  -3    0.03    0.30
   1  10  -3    0.23    0.30
   1  10  -3    0.36    0.25
   1  10  -3    0.05    0.24
  -1 -10   3    0.24    0.31
  -1 -10   3    0.08    0.14
   0  10  -3    1.70    0.39
   0  10  -3    1.45    0.37
   0  10  -3    2.06    0.36
   0  10  -3    0.95    0.36
   0 -10   3    1.47    0.34
   0 -10   3    2.05    0.33
  -1  10  -3    7.63    0.55
  -1  10  -3    8.39    0.58
  -1  10  -3    7.17    0.60
   1 -10   3    7.63    0.55
   1 -10   3    8.64    0.61
   1 -10   3    7.97    0.55
  -2  10  -3    0.38    0.34
  -2  10  -3    0.24    0.32
  -2  10  -3    0.08    0.32
   2 -10   3   -0.12    0.23
   2 -10   3   -0.18    0.22
   2 -10   3    0.06    0.22
  -3  10  -3   -0.07    0.34
  -3  10  -3   -0.75    0.28
   3 -10   3    0.15    0.24
   3 -10   3   -0.07    0.23
  -4  10  -3    3.09    0.45
  -4  10  -3    2.57    0.47
   4 -10   3    2.52    0.45
  -5  10  -3    0.88    0.34
  -5  10  -3    0.66    0.28
   5 -10   3    1.09    0.32
  -6  10  -3    2.78    0.53
  -6  10  -3    2.19    0.45
   6 -10   3    2.38    0.42
  -7  10  -3   -0.16    0.32
  -7  10  -3   -0.21    0.29
   7 -10   3   -0.08    0.39
  -8  10  -3    1.20    0.39
  -8  10  -3    1.17    0.43
   8 -10   3    1.83    0.52
   9   9  -3    2.47    0.61
   9   9  -3    3.17    0.65
   8   9  -3    1.69    0.44
   8   9  -3    0.60    0.36
   7   9  -3    6.57    0.68
   7   9  -3    6.40    0.70
  -7  -9   3    7.50    0.69
   6   9  -3    3.59    0.49
   6   9  -3    3.53    0.47
  -6  -9   3    3.24    0.49
   5   9  -3    1.56    0.42
   5   9  -3    1.74    0.40
   5   9  -3    1.63    0.36
   5   9  -3    2.44    0.48
  -5  -9   3    1.16    0.38
  -5  -9   3    1.67    0.32
   4   9  -3    4.34    0.49
   4   9  -3    5.22    0.48
   4   9  -3    4.30    0.51
   4   9  -3    5.46    0.56
   4   9  -3    5.33    0.52
  -4  -9   3    4.72    0.41
  -4  -9   3    5.20    0.56
  -4  -9   3    5.21    0.48
   3   9  -3    0.06    0.28
   3   9  -3    0.33    0.32
   3   9  -3   -0.22    0.22
   3   9  -3    0.47    0.31
   3   9  -3    0.56    0.32
   3   9  -3    0.41    0.34
  -3  -9   3    0.08    0.27
  -3  -9   3   -0.16    0.29
  -3  -9   3   -0.04    0.19
   2   9  -3    2.02    0.37
   2   9  -3    1.92    0.41
   2   9  -3    2.59    0.41
   2   9  -3    2.22    0.33
   2   9  -3    2.31    0.39
   2   9  -3    2.46    0.39
  -2  -9   3    2.71    0.43
  -2  -9   3    2.23    0.24
  -2  -9   3    1.73    0.35
   1   9  -3   16.11    0.80
   1   9  -3   16.35    0.83
   1   9  -3   17.96    0.82
   1   9  -3   15.47    0.81
   1   9  -3   16.24    0.80
  -1  -9   3   15.45    0.57
  -1  -9   3   16.76    0.81
  -1  -9   3   17.07    0.75
   0   9  -3    1.88    0.32
   0   9  -3    1.54    0.31
   0   9  -3    1.64    0.32
   0   9  -3    2.31    0.36
   0   9  -3    2.35    0.38
   0  -9   3    2.00    0.38
   0  -9   3    1.97    0.35
   0  -9   3    2.01    0.16
   0  -9   3    1.79    0.29
  -1   9  -3    0.85    0.33
  -1   9  -3    1.50    0.36
  -1   9  -3    1.15    0.35
  -1   9  -3    1.57    0.31
   1  -9   3    1.06    0.34
   1  -9   3    1.18    0.19
   1  -9   3    1.05    0.26
   1  -9   3    1.51    0.30
  -2   9  -3    2.02    0.39
  -2   9  -3    2.07    0.34
  -2   9  -3    2.49    0.41
  -2   9  -3    2.24    0.39
   2  -9   3    2.21    0.36
   2  -9   3    1.99    0.31
   2  -9   3    2.39    0.27
   2  -9   3    2.36    0.41
  -3   9  -3    0.33    0.33
  -3   9  -3    0.28    0.29
  -3   9  -3    0.38    0.24
   3  -9   3    0.16    0.34
   3  -9   3    0.19    0.28
   3  -9   3   -0.01    0.22
  -4   9  -3   17.99    0.90
  -4   9  -3   18.79    0.94
  -4   9  -3   18.19    0.83
   4  -9   3   19.16    0.87
   4  -9   3   18.87    0.73
   4  -9   3   17.46    0.86
  -5   9  -3    0.51    0.38
  -5   9  -3    0.73    0.29
  -5   9  -3    0.44    0.30
   5  -9   3    0.64    0.36
  -6   9  -3   11.98    0.84
  -6   9  -3   14.06    0.77
  -6   9  -3   13.15    0.79
   6  -9   3   13.06    0.83
  -7   9  -3   -0.06    0.30
  -7   9  -3   -0.07    0.41
  -7   9  -3   -0.04    0.34
   7  -9   3    0.38    0.29
  -8   9  -3    1.27    0.44
  -8   9  -3    1.13    0.49
  -8   9  -3    1.09    0.37
   8  -9   3    1.51    0.39
  -9   9  -3    3.82    0.60
  -9   9  -3    2.95    0.63
   9  -9   3    3.52    0.55
   9   8  -3    2.13    0.56
   9   8  -3    1.63    0.53
   8   8  -3    0.15    0.32
   8   8  -3   -0.14    0.29
  -8  -8   3   -0.39    0.35
   7   8  -3    1.14    0.33
   7   8  -3    0.87    0.41
   7   8  -3    1.18    0.44
  -7  -8   3    1.05    0.39
   6   8  -3    3.58    0.45
   6   8  -3    5.32    0.53
   6   8  -3    4.79    0.43
   6   8  -3    4.31    0.50
  -6  -8   3    3.73    0.49
   5   8  -3    7.72    0.54
   5   8  -3    8.09    0.58
   5   8  -3    8.63    0.58
   5   8  -3    7.79    0.63
   5   8  -3    9.34    0.71
  -5  -8   3    8.13    0.60
  -5  -8   3    9.39    0.70
   4   8  -3   49.74    1.71
   4   8  -3   49.54    1.66
   4   8  -3   47.87    1.58
   4   8  -3   47.18    1.66
   4   8  -3   48.01    1.60
   4   8  -3   48.72    1.68
  -4  -8   3   45.74    1.48
  -4  -8   3   49.02    1.71
  -4  -8   3   46.59    1.63
   3   8  -3   31.27    1.16
   3   8  -3   31.12    1.13
   3   8  -3   29.22    1.16
   3   8  -3   29.93    1.19
   3   8  -3   30.07    1.20
   3   8  -3   30.20    1.14
  -3  -8   3   29.76    1.14
  -3  -8   3   29.50    0.99
  -3  -8   3   31.22    1.21
   2   8  -3   90.94    2.70
   2   8  -3   86.56    2.71
   2   8  -3   91.19    2.72
   2   8  -3   86.52    2.70
   2   8  -3   90.76    2.61
  -2  -8   3   87.78    2.72
  -2  -8   3   89.23    2.70
  -2  -8   3   87.92    2.43
   1   8  -3    0.41    0.28
   1   8  -3    0.09    0.21
   1   8  -3    0.07    0.21
   1   8  -3   -0.02    0.26
   1   8  -3   -0.01    0.27
  -1  -8   3    0.17    0.15
  -1  -8   3    0.41    0.26
  -1  -8   3    0.55    0.29
   0   8  -3   16.45    0.74
   0   8  -3   17.76    0.79
   0   8  -3   16.96    0.76
   0   8  -3   16.79    0.77
   0   8  -3   17.07    0.74
   0  -8   3   15.70    0.74
   0  -8   3   16.05    0.55
   0  -8   3   17.10    0.77
   0  -8   3   16.87    0.77
  -1   8  -3   10.47    0.56
  -1   8  -3   10.15    0.54
  -1   8  -3   11.20    0.64
  -1   8  -3    9.85    0.62
  -1   8  -3   10.28    0.58
   1  -8   3   10.86    0.56
   1  -8   3    9.00    0.58
   1  -8   3   10.59    0.46
   1  -8   3   11.73    0.65
  -2   8  -3   51.32    1.76
  -2   8  -3   52.79    1.77
  -2   8  -3   52.90    1.72
  -2   8  -3   54.50    1.72
   2  -8   3   55.10    1.67
   2  -8   3   54.61    1.71
   2  -8   3   52.24    1.65
   2  -8   3   52.01    1.72
  -3   8  -3    5.84    0.23
  -3   8  -3    5.61    0.51
  -3   8  -3    5.45    0.46
  -3   8  -3    5.27    0.46
  -3   8  -3    4.67    0.48
  -3   8  -3    6.70    0.44
   3  -8   3    5.64    0.48
   3  -8   3    5.58    0.50
   3  -8   3    4.91    0.41
   3  -8   3    5.36    0.40
  -4   8  -3    0.33    0.28
  -4   8  -3    0.24    0.30
  -4   8  -3    0.41    0.12
  -4   8  -3    0.37    0.24
  -4   8  -3    0.28    0.24
   4  -8   3    0.10    0.31
   4  -8   3    0.16    0.28
   4  -8   3    0.71    0.20
  -5   8  -3    3.45    0.42
  -5   8  -3    3.70    0.43
  -5   8  -3    3.53    0.47
  -5   8  -3    3.65    0.42
   5  -8   3    4.37    0.49
   5  -8   3    4.85    0.52
   5  -8   3    4.07    0.29
  -6   8  -3   27.01    1.19
  -6   8  -3   29.62    1.21
   6  -8   3   28.37    1.18
   6  -8   3   30.92    1.08
  -7   8  -3   -0.31    0.37
  -7   8  -3    0.69    0.37
  -7   8  -3    0.65    0.32
   7  -8   3    0.92    0.39
   7  -8   3    0.04    0.25
   7  -8   3   -0.15    0.28
  -8   8  -3    3.55    0.54
  -8   8  -3    2.71    0.54
   8  -8   3    3.61    0.47
   8  -8   3    4.26    0.42
   8  -8   3    3.49    0.54
  -9   8  -3    8.72    0.74
  -9   8  -3    8.82    0.81
   9  -8   3    8.44    0.80
  10   7  -3    0.24    0.48
  10   7  -3    0.51    0.47
   9   7  -3    1.69    0.48
   9   7  -3    2.20    0.45
  -9  -7   3    3.25    0.54
   8   7  -3    5.43    0.63
   8   7  -3    5.03    0.62
   8   7  -3    5.85    0.50
  -8  -7   3    4.82    0.58
   7   7  -3    0.81    0.38
   7   7  -3    0.76    0.29
   7   7  -3    0.57    0.31
  -7  -7   3    0.41    0.27
   6   7  -3    0.08    0.24
   6   7  -3    0.16    0.27
   6   7  -3    0.19    0.24
   6   7  -3   -0.38    0.32
  -6  -7   3   -0.23    0.19
  -6  -7   3   -0.14    0.33
   5   7  -3   38.02    1.39
   5   7  -3   37.68    1.42
   5   7  -3   39.75    1.37
   5   7  -3   39.97    1.41
   5   7  -3   40.63    1.32
   5   7  -3   37.15    1.38
  -5  -7   3   38.08    1.42
  -5  -7   3   38.72    1.39
   4   7  -3   18.65    0.84
   4   7  -3   20.13    0.86
   4   7  -3   20.26    0.92
   4   7  -3   19.47    0.81
   4   7  -3   18.78    0.85
   4   7  -3   18.57    0.82
  -4  -7   3   20.74    0.93
  -4  -7   3   18.16    0.80
  -4  -7   3   20.08    0.77
   3   7  -3    0.33    0.31
   3   7  -3    0.32    0.26
   3   7  -3    0.40    0.28
   3   7  -3    0.48    0.28
   3   7  -3    0.47    0.26
   3   7  -3    0.82    0.32
  -3  -7   3    0.34    0.20
  -3  -7   3    0.34    0.29
  -3  -7   3    0.37    0.26
   2   7  -3    1.13    0.26
   2   7  -3    1.08    0.23
   2   7  -3    1.03    0.25
   2   7  -3    0.76    0.29
   2   7  -3    0.92    0.24
  -2  -7   3    0.81    0.26
  -2  -7   3    1.39    0.32
  -2  -7   3    0.74    0.19
   1   7  -3   23.43    0.89
   1   7  -3   24.42    0.90
   1   7  -3   24.90    0.93
   1   7  -3   23.14    0.95
   1   7  -3   26.14    0.93
  -1  -7   3   24.04    0.90
  -1  -7   3   22.45    0.92
  -1  -7   3   23.91    0.76
   0   7  -3   54.72    1.69
   0   7  -3   55.83    1.68
   0   7  -3   51.51    1.71
   0   7  -3   56.44    1.71
   0   7  -3   54.09    1.70
   0   7  -3   52.45    1.70
   0  -7   3   52.81    1.67
   0  -7   3   51.68    1.69
   0  -7   3   55.68    1.70
   0  -7   3   53.73    1.56
   0  -7   3   55.22    1.48
  -1   7  -3   18.79    0.72
  -1   7  -3   19.47    0.76
  -1   7  -3   18.83    0.66
  -1   7  -3   19.14    0.81
  -1   7  -3   17.89    0.78
  -1   7  -3   17.28    0.73
  -1   7  -3   18.64    0.80
   1  -7   3   18.82    0.74
   1  -7   3   19.13    0.67
   1  -7   3   17.84    0.75
   1  -7   3   17.71    0.75
  -2   7  -3    2.19    0.29
  -2   7  -3    2.19    0.17
  -2   7  -3    2.57    0.27
  -2   7  -3    1.97    0.34
  -2   7  -3    2.36    0.28
  -2   7  -3    1.45    0.32
  -2   7  -3    1.44    0.26
   2  -7   3    2.18    0.25
   2  -7   3    1.81    0.34
   2  -7   3    2.16    0.32
   2  -7   3    2.05    0.25
  -3   7  -3    8.98    0.34
  -3   7  -3    8.44    0.57
  -3   7  -3    8.05    0.51
  -3   7  -3    9.23    0.57
  -3   7  -3    8.17    0.49
  -3   7  -3    8.12    0.55
  -3   7  -3    8.59    0.51
   3  -7   3    8.54    0.49
   3  -7   3    9.28    0.54
   3  -7   3    8.85    0.54
   3  -7   3    8.51    0.43
  -4   7  -3    2.02    0.30
  -4   7  -3    2.55    0.21
  -4   7  -3    1.97    0.33
  -4   7  -3    2.39    0.38
  -4   7  -3    2.32    0.39
  -4   7  -3    1.97    0.32
   4  -7   3    2.09    0.36
   4  -7   3    2.65    0.24
   4  -7   3    2.43    0.42
  -5   7  -3    4.45    0.49
  -5   7  -3    4.34    0.45
  -5   7  -3    5.11    0.46
   5  -7   3    4.35    0.45
   5  -7   3    4.35    0.47
   5  -7   3    4.79    0.27
   5  -7   3    4.97    0.41
  -6   7  -3    4.58    0.47
  -6   7  -3    6.22    0.51
  -6   7  -3    5.94    0.52
  -6   7  -3    5.67    0.53
   6  -7   3    4.61    0.47
   6  -7   3    5.31    0.23
   6  -7   3    6.31    0.59
   6  -7   3    5.60    0.23
   6  -7   3    5.26    0.42
   6  -7   3    5.44    0.46
  -7   7  -3    2.94    0.47
  -7   7  -3    3.13    0.44
  -7   7  -3    3.78    0.44
   7  -7   3    3.51    0.50
   7  -7   3    3.92    0.39
   7  -7   3    3.16    0.41
  -8   7  -3   24.25    1.05
  -8   7  -3   23.70    1.13
  -8   7  -3   25.97    1.20
   8  -7   3   26.14    1.01
   8  -7   3   26.38    1.20
   8  -7   3   22.93    1.01
  -9   7  -3    0.52    0.44
  -9   7  -3    0.69    0.34
  -9   7  -3    0.56    0.45
   9  -7   3    0.61    0.43
   9  -7   3    0.74    0.32
 -10   7  -3    0.84    0.50
 -10   7  -3    0.35    0.48
  10  -7   3   -0.28    0.44
  10   6  -3    0.14    0.41
  10   6  -3    0.33    0.35
 -10  -6   3    0.26    0.33
   9   6  -3    3.10    0.46
   9   6  -3    3.21    0.56
   9   6  -3    3.56    0.40
  -9  -6   3    2.97    0.51
   8   6  -3    6.33    0.49
   8   6  -3    5.96    0.56
   8   6  -3    5.91    0.60
  -8  -6   3    7.28    0.64
   7   6  -3    3.47    0.49
   7   6  -3    4.47    0.39
   7   6  -3    3.63    0.50
   7   6  -3    3.74    0.52
  -7  -6   3    4.56    0.54
  -7  -6   3    3.85    0.47
   6   6  -3   21.39    1.01
   6   6  -3   21.49    0.96
   6   6  -3   21.13    0.83
   6   6  -3   21.93    0.73
   6   6  -3   21.94    0.97
  -6  -6   3   21.70    0.90
  -6  -6   3   20.27    0.99
   5   6  -3    4.48    0.44
   5   6  -3    4.33    0.49
   5   6  -3    3.60    0.43
   5   6  -3    4.50    0.22
   5   6  -3    3.86    0.45
   5   6  -3    4.53    0.38
  -5  -6   3    4.54    0.44
  -5  -6   3    4.39    0.45
   4   6  -3    4.04    0.37
   4   6  -3    3.80    0.37
   4   6  -3    3.61    0.40
   4   6  -3    4.12    0.42
   4   6  -3    4.04    0.36
   4   6  -3    3.62    0.37
  -4  -6   3    3.93    0.38
  -4  -6   3    4.27    0.46
   3   6  -3   14.44    0.71
   3   6  -3   14.20    0.65
   3   6  -3   13.66    0.62
   3   6  -3   14.56    0.64
   3   6  -3   15.07    0.67
  -3  -6   3   13.54    0.57
  -3  -6   3   13.53    0.65
  -3  -6   3   14.05    0.63
   2   6  -3  146.18    3.90
   2   6  -3  149.23    4.08
   2   6  -3  141.25    4.07
   2   6  -3  134.94    4.06
   2   6  -3  136.86    4.02
  -2  -6   3  140.64    4.06
  -2  -6   3  142.99    3.77
  -2  -6   3  146.93    4.07
  -2  -6   3  148.12    4.09
   1   6  -3    2.35    0.27
   1   6  -3    2.12    0.25
   1   6  -3    1.90    0.28
   1   6  -3    1.97    0.26
   1   6  -3    1.86    0.26
  -1  -6   3    2.04    0.30
  -1  -6   3    2.18    0.26
  -1  -6   3    2.86    0.28
  -1  -6   3    2.00    0.20
  -1  -6   3    1.96    0.28
   0   6  -3   32.71    1.12
   0   6  -3   34.03    1.13
   0   6  -3   34.54    1.12
   0   6  -3   34.64    1.19
   0   6  -3   33.27    1.10
   0   6  -3   32.54    1.12
   0   6  -3   33.50    1.00
   0   6  -3   34.33    1.10
   0  -6   3   32.65    1.00
   0  -6   3   32.71    0.96
   0  -6   3   35.42    1.11
   0  -6   3   35.61    1.13
   0  -6   3   31.46    1.09
   0  -6   3   33.20    1.10
  -1   6  -3   55.43    1.67
  -1   6  -3   55.38    1.61
  -1   6  -3   51.69    1.66
  -1   6  -3   52.91    1.60
  -1   6  -3   53.93    1.62
  -1   6  -3   54.03    1.45
  -1   6  -3   53.90    1.64
  -1   6  -3   53.02    1.66
  -1   6  -3   54.10    1.72
   1  -6   3   52.72    1.65
   1  -6   3   50.84    1.61
   1  -6   3   52.86    1.61
   1  -6   3   56.66    1.67
   1  -6   3   53.84    1.60
  -2   6  -3    1.20    0.28
  -2   6  -3    1.49    0.15
  -2   6  -3    1.68    0.30
  -2   6  -3    1.56    0.21
  -2   6  -3    1.48    0.23
  -2   6  -3    1.20    0.22
  -2   6  -3    1.70    0.28
  -2   6  -3    1.50    0.26
   2  -6   3    1.55    0.23
   2  -6   3    1.41    0.29
   2  -6   3    1.77    0.21
   2  -6   3    1.56    0.23
  -3   6  -3    0.55    0.24
  -3   6  -3    0.85    0.14
  -3   6  -3    0.46    0.22
  -3   6  -3    0.91    0.23
  -3   6  -3    0.65    0.26
  -3   6  -3    0.78    0.20
  -3   6  -3    0.81    0.21
   3  -6   3    0.73    0.25
   3  -6   3    0.61    0.23
   3  -6   3    0.97    0.17
   3  -6   3    1.24    0.24
   3  -6   3    0.68    0.21
  -4   6  -3   15.05    0.70
  -4   6  -3   13.76    0.71
  -4   6  -3   13.95    0.66
  -4   6  -3   14.65    0.72
  -4   6  -3   15.20    0.68
   4  -6   3   14.43    0.62
   4  -6   3   15.67    0.51
   4  -6   3   15.11    0.73
   4  -6   3   13.88    0.65
  -5   6  -3   46.51    1.63
  -5   6  -3   49.99    1.65
  -5   6  -3   47.70    1.57
  -5   6  -3   48.75    1.62
  -5   6  -3   47.99    1.58
   5  -6   3   48.08    1.63
   5  -6   3   49.29    1.53
   5  -6   3   46.54    1.57
   5  -6   3   47.68    1.57
   5  -6   3   46.94    1.34
  -6   6  -3   24.11    1.04
  -6   6  -3   24.16    0.93
  -6   6  -3   24.20    1.01
  -6   6  -3   21.62    0.97
  -6   6  -3   22.63    0.93
   6  -6   3   23.81    0.93
   6  -6   3   25.21    0.91
   6  -6   3   23.89    1.02
   6  -6   3   21.51    1.00
  -7   6  -3    2.95    0.35
  -7   6  -3    4.62    0.43
  -7   6  -3    3.25    0.48
  -7   6  -3    2.96    0.40
  -7   6  -3    2.51    0.39
   7  -6   3    2.77    0.36
   7  -6   3    2.92    0.35
   7  -6   3    4.04    0.49
   7  -6   3    2.87    0.45
  -8   6  -3    3.04    0.44
  -8   6  -3    2.79    0.43
  -8   6  -3    3.23    0.41
   8  -6   3    2.67    0.36
   8  -6   3    2.99    0.38
   8  -6   3    3.25    0.52
  -9   6  -3   10.74    0.75
  -9   6  -3    9.97    0.65
  -9   6  -3   10.98    0.76
   9  -6   3   11.20    0.66
   9  -6   3   11.21    0.77
 -10   6  -3    2.39    0.57
 -10   6  -3    2.52    0.49
  10  -6   3    2.30    0.47
  10  -6   3    2.68    0.44
  11   5  -3    1.65    0.47
  11   5  -3    3.47    0.62
  11   5  -3    2.38    0.55
  10   5  -3    0.79    0.48
  10   5  -3    0.18    0.38
 -10  -5   3   -0.15    0.40
   9   5  -3   14.15    0.68
   9   5  -3   14.70    0.79
   9   5  -3   14.54    0.92
  -9  -5   3   15.36    0.89
   8   5  -3    1.77    0.36
   8   5  -3    1.55    0.42
   8   5  -3    1.36    0.26
   8   5  -3    0.97    0.37
  -8  -5   3    0.98    0.37
   7   5  -3    1.98    0.29
   7   5  -3    1.78    0.39
   7   5  -3    1.82    0.40
   7   5  -3    2.22    0.41
   7   5  -3    2.00    0.41
   7   5  -3    1.79    0.26
  -7  -5   3    1.58    0.30
  -7  -5   3    1.84    0.41
   6   5  -3   10.37    0.68
   6   5  -3   10.10    0.51
   6   5  -3   11.36    0.64
   6   5  -3   10.22    0.46
   6   5  -3    9.75    0.63
   6   5  -3    9.45    0.64
  -6  -5   3    8.97    0.60
  -6  -5   3    9.80    0.61
   5   5  -3   12.50    0.57
   5   5  -3   12.94    0.63
   5   5  -3   12.36    0.67
   5   5  -3   13.34    0.49
   5   5  -3   14.23    0.68
   5   5  -3   13.19    0.72
  -5  -5   3   13.49    0.72
  -5  -5   3   13.48    0.65
   4   5  -3   19.96    0.78
   4   5  -3   19.44    0.79
   4   5  -3   20.46    0.75
   4   5  -3   20.83    0.87
   4   5  -3   21.10    0.63
  -4  -5   3   19.44    0.82
  -4  -5   3   20.66    0.79
   3   5  -3    6.60    0.42
   3   5  -3    6.31    0.47
   3   5  -3    7.01    0.41
   3   5  -3    6.94    0.45
   3   5  -3    6.76    0.37
  -3  -5   3    7.37    0.41
  -3  -5   3    6.55    0.39
  -3  -5   3    7.68    0.41
  -3  -5   3    7.10    0.48
  -3  -5   3    6.11    0.40
   2   5  -3   31.26    1.03
   2   5  -3   30.77    1.04
   2   5  -3   31.04    1.08
   2   5  -3   33.60    1.05
   2   5  -3   31.06    1.07
  -2  -5   3   33.33    1.09
  -2  -5   3   32.93    1.04
  -2  -5   3   29.09    1.06
  -2  -5   3   31.85    1.03
  -2  -5   3   31.86    0.97
   1   5  -3   77.82    2.27
   1   5  -3   77.37    2.28
   1   5  -3   74.64    2.16
   1   5  -3   74.45    2.27
   1   5  -3   78.99    2.27
   1   5  -3   75.88    2.19
  -1  -5   3   79.67    2.29
  -1  -5   3   79.03    2.10
  -1  -5   3   82.99    2.29
  -1  -5   3   80.05    2.26
   0   5  -3   35.92    1.12
   0   5  -3   34.54    1.03
   0   5  -3   33.83    1.10
   0   5  -3   35.37    1.11
   0   5  -3   36.21    1.10
   0   5  -3   33.09    1.09
   0   5  -3   34.64    1.14
   0   5  -3   35.32    0.99
   0  -5   3   34.17    0.99
   0  -5   3   33.86    1.09
   0  -5   3   35.96    1.10
   0  -5   3   34.36    1.03
   0  -5   3   33.47    1.09
   0  -5   3   34.89    1.10
  -1   5  -3   47.32    1.39
  -1   5  -3   47.26    1.29
  -1   5  -3   47.46    1.41
  -1   5  -3   47.89    1.44
  -1   5  -3   45.55    1.44
  -1   5  -3   46.57    1.41
  -1   5  -3   45.97    1.44
  -1   5  -3   46.85    1.44
  -1   5  -3   47.12    1.49
   1  -5   3   46.81    1.41
   1  -5   3   46.11    1.43
   1  -5   3   48.13    1.44
   1  -5   3   45.96    1.41
   1  -5   3   46.77    1.39
  -2   5  -3    0.12    0.15
  -2   5  -3    0.02    0.11
  -2   5  -3   -0.01    0.21
  -2   5  -3   -0.04    0.18
  -2   5  -3   -0.02    0.17
  -2   5  -3    0.03    0.16
  -2   5  -3   -0.06    0.12
   2  -5   3   -0.01    0.15
   2  -5   3    0.32    0.17
   2  -5   3    0.04    0.12
   2  -5   3   -0.03    0.12
   2  -5   3   -0.09    0.13
   2  -5   3    0.27    0.18
  -3   5  -3    0.32    0.18
  -3   5  -3    0.28    0.21
  -3   5  -3    0.34    0.23
  -3   5  -3    0.19    0.21
  -3   5  -3    0.29    0.16
  -3   5  -3    0.12    0.19
   3  -5   3    0.21    0.18
   3  -5   3    0.01    0.18
   3  -5   3    0.10    0.10
   3  -5   3    0.21    0.17
   3  -5   3    0.06    0.18
   3  -5   3    0.11    0.20
  -4   5  -3    4.16    0.39
  -4   5  -3    4.54    0.37
  -4   5  -3    4.54    0.41
  -4   5  -3    4.37    0.39
  -4   5  -3    4.82    0.41
   4  -5   3    4.81    0.36
   4  -5   3    4.11    0.37
   4  -5   3    4.56    0.19
   4  -5   3    4.43    0.35
   4  -5   3    5.02    0.41
   4  -5   3    4.17    0.35
  -5   5  -3    2.90    0.39
  -5   5  -3    2.24    0.36
  -5   5  -3    2.05    0.36
  -5   5  -3    1.77    0.30
  -5   5  -3    2.89    0.29
  -5   5  -3    2.36    0.33
   5  -5   3    2.50    0.30
   5  -5   3    2.88    0.35
   5  -5   3    3.59    0.32
   5  -5   3    2.05    0.35
  -6   5  -3    8.08    0.52
  -6   5  -3    6.78    0.52
  -6   5  -3    7.63    0.60
  -6   5  -3    7.91    0.52
  -6   5  -3    8.25    0.46
   6  -5   3    6.46    0.50
   6  -5   3    8.34    0.61
   6  -5   3    7.18    0.48
   6  -5   3    7.59    0.46
  -7   5  -3   13.14    0.68
  -7   5  -3   13.70    0.61
  -7   5  -3   13.85    0.75
  -7   5  -3   13.97    0.72
  -7   5  -3   14.21    0.80
   7  -5   3   13.50    0.62
   7  -5   3   13.66    0.73
   7  -5   3   14.23    0.68
   7  -5   3   13.69    0.72
  -8   5  -3    0.35    0.28
  -8   5  -3    0.68    0.29
  -8   5  -3    0.04    0.26
   8  -5   3    0.41    0.38
   8  -5   3    0.26    0.27
   8  -5   3    0.37    0.22
  -9   5  -3    4.11    0.57
  -9   5  -3    4.00    0.45
  -9   5  -3    3.05    0.47
   9  -5   3    3.56    0.44
   9  -5   3    3.34    0.47
 -10   5  -3    5.12    0.61
 -10   5  -3    4.80    0.67
  10  -5   3    5.70    0.55
  10  -5   3    5.72    0.62
 -11   5  -3   -0.41    0.48
 -11   5  -3   -0.75    0.45
  11  -5   3    0.82    0.36
  11  -5   3   -0.02    0.46
  11   4  -3    1.63    0.47
  11   4  -3    0.99    0.44
  11   4  -3    1.45    0.52
 -11  -4   3    1.58    0.50
  10   4  -3    4.84    0.64
  10   4  -3    6.43    0.62
  10   4  -3    4.91    0.60
 -10  -4   3    6.26    0.66
   9   4  -3   15.16    0.83
   9   4  -3   14.85    0.64
   9   4  -3   14.74    0.90
  -9  -4   3   14.78    0.86
   8   4  -3    0.07    0.34
   8   4  -3    0.10    0.20
   8   4  -3    0.26    0.34
   8   4  -3    0.39    0.31
  -8  -4   3    0.17    0.27
  -8  -4   3    0.46    0.33
   7   4  -3    0.11    0.31
   7   4  -3   -0.09    0.31
   7   4  -3    0.33    0.23
   7   4  -3    0.27    0.24
   7   4  -3    0.01    0.27
   7   4  -3    0.34    0.20
  -7  -4   3    0.36    0.34
  -7  -4   3    0.18    0.30
   6   4  -3    0.24    0.19
   6   4  -3    0.09    0.22
   6   4  -3   -0.23    0.27
   6   4  -3    0.12    0.17
   6   4  -3   -0.09    0.26
   6   4  -3   -0.33    0.27
  -6  -4   3    0.02    0.22
  -6  -4   3    0.10    0.25
   5   4  -3    8.07    0.52
   5   4  -3    8.62    0.40
   5   4  -3    9.03    0.47
   5   4  -3    9.76    0.59
   5   4  -3    7.41    0.41
   5   4  -3    9.27    0.53
  -5  -4   3    8.97    0.58
  -5  -4   3    8.29    0.50
  -5  -4   3    8.20    0.55
   4   4  -3   55.25    1.81
   4   4  -3   59.81    1.80
   4   4  -3   56.32    1.66
   4   4  -3   58.89    1.78
   4   4  -3   61.56    1.70
   4   4  -3   56.82    1.78
  -4  -4   3   54.64    1.81
  -4  -4   3   63.53    1.80
  -4  -4   3   58.87    1.77
  -4  -4   3   57.51    1.78
   3   4  -3   11.34    0.53
   3   4  -3   12.27    0.58
   3   4  -3   10.87    0.50
   3   4  -3   11.19    0.38
  -3  -4   3   10.78    0.52
  -3  -4   3   11.54    0.48
  -3  -4   3   11.66    0.50
  -3  -4   3   10.87    0.46
  -3  -4   3   12.28    0.50
   2   4  -3   21.41    0.80
   2   4  -3   23.03    0.82
   2   4  -3   23.70    0.77
   2   4  -3   22.46    0.77
   2   4  -3   22.93    0.66
   2   4  -3   22.70    0.78
  -2  -4   3   22.64    0.74
  -2  -4   3   22.18    0.76
  -2  -4   3   25.15    0.78
  -2  -4   3   24.33    0.81
  -2  -4   3   22.18    0.82
   1   4  -3    7.66    0.39
   1   4  -3    6.93    0.26
   1   4  -3    7.71    0.34
   1   4  -3    7.85    0.41
   1   4  -3    7.78    0.41
   1   4  -3    7.26    0.34
  -1  -4   3    7.62    0.40
  -1  -4   3    7.34    0.33
  -1  -4   3    7.35    0.34
  -1  -4   3    7.45    0.39
   0   4  -3    9.16    0.38
   0   4  -3    9.28    0.35
   0   4  -3    9.41    0.40
   0   4  -3    9.63    0.41
   0   4  -3    9.47    0.35
   0   4  -3    8.64    0.41
   0   4  -3    9.41    0.42
   0   4  -3    9.39    0.39
   0  -4   3    9.38    0.40
   0  -4   3    9.89    0.39
   0  -4   3    9.31    0.34
   0  -4   3   10.11    0.38
   0  -4   3    9.36    0.41
   0  -4   3    9.35    0.35
  -1   4  -3    0.04    0.15
  -1   4  -3    0.41    0.16
  -1   4  -3    0.36    0.19
  -1   4  -3    0.51    0.15
  -1   4  -3    0.25    0.13
  -1   4  -3    0.12    0.13
  -1   4  -3    0.55    0.13
  -1   4  -3    0.36    0.11
   1  -4   3    0.16    0.12
   1  -4   3    0.30    0.12
   1  -4   3    0.28    0.13
   1  -4   3    0.16    0.18
   1  -4   3    0.45    0.13
   1  -4   3    0.46    0.12
  -2   4  -3   14.19    0.57
  -2   4  -3   14.96    0.47
  -2   4  -3   14.94    0.57
  -2   4  -3   13.61    0.56
  -2   4  -3   14.87    0.57
  -2   4  -3   14.71    0.57
  -2   4  -3   14.85    0.57
   2  -4   3   14.41    0.47
   2  -4   3   13.96    0.57
   2  -4   3   15.06    0.56
   2  -4   3   14.52    0.56
   2  -4   3   14.41    0.57
   2  -4   3   15.24    0.57
  -3   4  -3   11.98    0.55
  -3   4  -3   12.18    0.49
  -3   4  -3   11.65    0.53
  -3   4  -3   11.86    0.55
  -3   4  -3   11.52    0.50
   3  -4   3   12.62    0.53
   3  -4   3   11.37    0.35
   3  -4   3   12.15    0.54
   3  -4   3   10.85    0.51
   3  -4   3   11.97    0.51
   3  -4   3   11.55    0.50
  -4   4  -3   18.33    0.71
  -4   4  -3   18.84    0.71
  -4   4  -3   18.04    0.73
  -4   4  -3   17.30    0.74
  -4   4  -3   17.54    0.71
  -4   4  -3   18.57    0.65
   4  -4   3   19.46    0.74
   4  -4   3   18.58    0.75
   4  -4   3   17.89    0.74
   4  -4   3   18.84    0.76
   4  -4   3   17.21    0.69
   4  -4   3   17.70    0.66
  -5   4  -3    1.30    0.21
  -5   4  -3    1.17    0.27
  -5   4  -3    1.14    0.24
  -5   4  -3    0.98    0.29
  -5   4  -3    1.39    0.30
  -5   4  -3    1.29    0.32
   5  -4   3    0.85    0.29
   5  -4   3    0.66    0.28
   5  -4   3    1.49    0.22
   5  -4   3    1.34    0.26
  -6   4  -3    0.71    0.25
  -6   4  -3    0.02    0.29
  -6   4  -3    0.38    0.30
  -6   4  -3    0.61    0.19
  -6   4  -3    0.08    0.24
  -6   4  -3    0.58    0.25
   6  -4   3    0.14    0.21
   6  -4   3    0.35    0.19
   6  -4   3    0.80    0.26
   6  -4   3    0.30    0.30
  -7   4  -3   15.76    0.62
  -7   4  -3   15.49    0.79
  -7   4  -3   15.25    0.70
  -7   4  -3   15.05    0.79
  -7   4  -3   14.33    0.75
   7  -4   3   16.35    0.73
   7  -4   3   14.54    0.73
   7  -4   3   15.71    0.83
   7  -4   3   15.06    0.63
  -8   4  -3   28.42    1.12
  -8   4  -3   29.98    1.26
  -8   4  -3   28.92    1.05
  -8   4  -3   27.40    1.17
   8  -4   3   27.54    1.16
   8  -4   3   28.77    1.10
   8  -4   3   29.44    1.00
   8  -4   3   30.21    1.23
   8  -4   3   26.64    0.80
  -9   4  -3    3.16    0.53
  -9   4  -3    2.59    0.37
  -9   4  -3    3.29    0.47
   9  -4   3    3.41    0.46
   9  -4   3    3.13    0.43
 -10   4  -3    3.24    0.41
 -10   4  -3    4.73    0.64
 -10   4  -3    2.60    0.47
  10  -4   3    4.33    0.62
  10  -4   3    3.10    0.46
 -11   4  -3    0.25    0.46
 -11   4  -3   -0.13    0.35
  11  -4   3   -0.07    0.33
  11  -4   3    0.07    0.34
  11   3  -3    0.70    0.42
  11   3  -3    0.30    0.45
 -11  -3   3    0.91    0.37
  10   3  -3    2.73    0.50
  10   3  -3    3.61    0.55
  10   3  -3    4.14    0.49
 -10  -3   3    3.61    0.54
   9   3  -3    7.37    0.59
   9   3  -3    7.08    0.62
   9   3  -3    7.51    0.66
   9   3  -3    7.01    0.41
   9   3  -3    6.66    0.57
  -9  -3   3    6.32    0.54
  -9  -3   3    6.78    0.63
   8   3  -3   42.99    1.59
   8   3  -3   46.56    1.35
   8   3  -3   45.00    1.54
   8   3  -3   45.12    1.60
  -8  -3   3   45.23    1.60
  -8  -3   3   46.78    1.63
   7   3  -3    1.14    0.35
   7   3  -3    0.84    0.26
   7   3  -3    1.47    0.32
   7   3  -3    0.96    0.20
   7   3  -3    1.27    0.35
   7   3  -3    0.89    0.27
  -7  -3   3    1.49    0.36
  -7  -3   3    0.75    0.32
   6   3  -3    5.52    0.38
   6   3  -3    5.14    0.41
   6   3  -3    6.39    0.42
   6   3  -3    5.43    0.49
   6   3  -3    5.89    0.34
   6   3  -3    5.41    0.45
  -6  -3   3    5.72    0.47
  -6  -3   3    5.01    0.47
  -6  -3   3    5.37    0.41
   5   3  -3   40.23    1.34
   5   3  -3   38.92    1.29
   5   3  -3   38.40    1.17
   5   3  -3   41.43    1.28
   5   3  -3   42.55    1.34
   5   3  -3   37.58    1.34
  -5  -3   3   40.12    1.37
  -5  -3   3   42.02    1.31
  -5  -3   3   41.35    1.32
  -5  -3   3   41.91    1.33
   4   3  -3    1.60    0.23
   4   3  -3    1.60    0.24
   4   3  -3    1.71    0.28
   4   3  -3    1.72    0.25
   4   3  -3    1.77    0.18
   4   3  -3    1.54    0.17
  -4  -3   3    1.61    0.23
  -4  -3   3    1.63    0.23
  -4  -3   3    1.32    0.23
  -4  -3   3    2.20    0.25
   3   3  -3   16.76    0.62
   3   3  -3   16.97    0.62
   3   3  -3   18.05    0.62
   3   3  -3   17.26    0.68
   3   3  -3   17.06    0.56
  -3  -3   3   16.02    0.60
  -3  -3   3   16.92    0.60
  -3  -3   3   17.09    0.66
  -3  -3   3   17.75    0.61
  -3  -3   3   17.43    0.62
   2   3  -3    7.13    0.37
   2   3  -3    6.62    0.31
   2   3  -3    6.77    0.38
  -2  -3   3    6.73    0.31
  -2  -3   3    7.63    0.37
  -2  -3   3    6.15    0.29
  -2  -3   3    6.27    0.38
  -2  -3   3    6.95    0.32
   1   3  -3    5.61    0.33
   1   3  -3    5.57    0.27
   1   3  -3    5.72    0.28
   1   3  -3    5.65    0.32
   1   3  -3    5.27    0.26
   1   3  -3    6.51    0.35
   1   3  -3    5.22    0.23
  -1  -3   3    5.43    0.25
  -1  -3   3    5.68    0.25
  -1  -3   3    5.31    0.32
  -1  -3   3    5.26    0.28
  -1  -3   3    6.23    0.33
   0   3  -3   83.09    2.32
   0   3  -3   82.99    2.33
   0   3  -3   80.96    2.34
   0   3  -3   86.39    2.38
   0   3  -3   81.66    2.36
   0   3  -3   84.46    2.27
   0   3  -3   80.14    2.33
   0   3  -3   84.69    2.21
   0  -3   3   81.59    2.33
   0  -3   3   83.67    2.21
   0  -3   3   86.76    2.32
   0  -3   3   85.47    2.32
   0  -3   3   83.00    2.36
   0  -3   3   81.89    2.26
  -1   3  -3    2.03    0.16
  -1   3  -3    2.08    0.18
  -1   3  -3    2.19    0.23
  -1   3  -3    2.19    0.22
  -1   3  -3    2.43    0.19
  -1   3  -3    1.80    0.18
  -1   3  -3    2.05    0.17
   1  -3   3    2.31    0.22
   1  -3   3    1.78    0.22
   1  -3   3    2.34    0.18
   1  -3   3    2.00    0.18
   1  -3   3    2.71    0.17
   1  -3   3    2.38    0.20
  -2   3  -3    9.47    0.41
  -2   3  -3   10.41    0.42
  -2   3  -3    9.87    0.43
  -2   3  -3    9.52    0.30
  -2   3  -3   10.21    0.39
  -2   3  -3    9.77    0.41
  -2   3  -3    8.81    0.40
   2  -3   3    9.80    0.40
   2  -3   3    9.76    0.41
   2  -3   3    9.51    0.30
   2  -3   3    9.77    0.43
   2  -3   3    9.82    0.42
   2  -3   3    9.45    0.40
  -3   3  -3   44.89    1.33
  -3   3  -3   44.06    1.42
  -3   3  -3   46.17    1.39
  -3   3  -3   44.16    1.32
  -3   3  -3   44.51    1.33
  -3   3  -3   44.68    1.37
   3  -3   3   46.41    1.38
   3  -3   3   43.56    1.41
   3  -3   3   43.84    1.34
   3  -3   3   43.01    1.37
   3  -3   3   45.63    1.38
  -4   3  -3   17.80    0.70
  -4   3  -3   20.20    0.71
  -4   3  -3   18.56    0.69
  -4   3  -3   19.57    0.72
  -4   3  -3   18.31    0.62
  -4   3  -3   18.20    0.73
   4  -3   3   17.69    0.72
   4  -3   3   19.60    0.74
   4  -3   3   17.63    0.69
   4  -3   3   17.55    0.62
   4  -3   3   19.03    0.73
   4  -3   3   18.72    0.71
  -5   3  -3    0.44    0.14
  -5   3  -3    0.23    0.20
  -5   3  -3    0.32    0.19
  -5   3  -3    0.28    0.21
  -5   3  -3    0.51    0.21
  -5   3  -3    0.31    0.19
   5  -3   3    0.77    0.22
   5  -3   3    0.23    0.18
   5  -3   3    0.50    0.14
   5  -3   3    0.34    0.21
  -6   3  -3   23.44    0.91
  -6   3  -3   23.97    0.93
  -6   3  -3   22.96    0.75
  -6   3  -3   21.47    0.94
  -6   3  -3   22.89    0.97
  -6   3  -3   20.85    0.83
   6  -3   3   22.01    0.76
   6  -3   3   22.49    0.91
   6  -3   3   21.29    0.63
   6  -3   3   22.55    0.90
  -7   3  -3   38.78    1.46
  -7   3  -3   39.58    1.31
  -7   3  -3   42.84    1.52
  -7   3  -3   42.89    1.41
   7  -3   3   39.84    1.26
   7  -3   3   39.46    1.15
   7  -3   3   38.70    1.43
   7  -3   3   40.61    1.40
  -8   3  -3   29.62    1.20
  -8   3  -3   31.47    1.08
  -8   3  -3   29.19    1.21
   8  -3   3   29.17    0.90
   8  -3   3   28.61    0.98
   8  -3   3   30.38    1.18
   8  -3   3   30.58    1.20
  -9   3  -3    7.97    0.54
  -9   3  -3    7.30    0.68
  -9   3  -3    7.31    0.68
   9  -3   3    7.23    0.67
 -10   3  -3    2.59    0.53
 -10   3  -3    2.52    0.46
 -10   3  -3    3.09    0.40
  10  -3   3    1.99    0.52
 -11   3  -3    0.84    0.51
 -11   3  -3    0.46    0.47
  11  -3   3    1.03    0.51
  12   2  -3    0.44    0.40
  12   2  -3    0.52    0.49
 -12  -2   3    1.65    0.61
  11   2  -3    5.61    0.69
  11   2  -3    4.81    0.58
 -11  -2   3    5.83    0.61
  10   2  -3    1.84    0.39
  10   2  -3    2.04    0.43
 -10  -2   3    3.05    0.50
   9   2  -3    9.98    0.43
   9   2  -3    9.14    0.67
   9   2  -3    9.94    0.65
   9   2  -3    8.88    0.68
   9   2  -3   10.11    0.73
  -9  -2   3    9.74    0.63
  -9  -2   3    9.62    0.70
   8   2  -3    2.94    0.39
   8   2  -3    3.29    0.26
   8   2  -3    2.60    0.36
   8   2  -3    2.61    0.40
   8   2  -3    3.05    0.43
  -8  -2   3    3.07    0.38
  -8  -2   3    3.11    0.44
   7   2  -3    4.72    0.43
   7   2  -3    4.89    0.47
   7   2  -3    4.36    0.40
   7   2  -3    4.35    0.28
   7   2  -3    3.80    0.45
   7   2  -3    4.97    0.47
   7   2  -3    4.73    0.45
  -7  -2   3    3.40    0.43
  -7  -2   3    4.47    0.43
   6   2  -3   78.20    2.43
   6   2  -3   78.99    2.43
   6   2  -3   80.18    2.34
   6   2  -3   79.97    2.42
   6   2  -3   84.55    2.44
   6   2  -3   78.45    2.16
  -6  -2   3   80.39    2.34
  -6  -2   3   79.91    2.44
  -6  -2   3   79.16    2.42
   5   2  -3  124.06    3.60
   5   2  -3  126.18    3.61
   5   2  -3  119.00    3.59
   5   2  -3  124.33    3.31
   5   2  -3  120.70    3.49
   5   2  -3  127.15    3.60
  -5  -2   3  132.15    3.61
  -5  -2   3  129.65    3.62
  -5  -2   3  129.13    3.51
  -5  -2   3  123.51    3.59
   4   2  -3    0.31    0.21
   4   2  -3    0.23    0.18
   4   2  -3    0.34    0.17
   4   2  -3    0.23    0.14
   4   2  -3    0.35    0.16
  -4  -2   3    0.35    0.17
  -4  -2   3    0.30    0.21
  -4  -2   3    0.38    0.12
  -4  -2   3    0.33    0.16
   3   2  -3   25.81    0.89
   3   2  -3   26.12    0.84
   3   2  -3   25.31    0.82
   3   2  -3   25.81    0.83
   3   2  -3   26.31    0.82
  -3  -2   3   25.68    0.89
  -3  -2   3   26.64    0.83
  -3  -2   3   26.06    0.82
  -3  -2   3   25.53    0.82
  -3  -2   3   25.48    0.82
   2   2  -3  479.09   12.88
   2   2  -3  472.68   12.83
   2   2  -3  474.83   12.89
   2   2  -3  459.77   12.63
  -2  -2   3  474.86   12.83
  -2  -2   3  475.08   12.12
  -2  -2   3  481.57   12.64
  -2  -2   3  466.89   12.88
  -2  -2   3  498.19   12.88
   1   2  -3  274.05    7.22
   1   2  -3  271.89    7.24
   1   2  -3  272.87    6.83
   1   2  -3  259.23    7.13
   1   2  -3  261.94    7.22
   1   2  -3  266.74    7.23
   1   2  -3  268.17    6.89
  -1  -2   3  272.87    7.31
  -1  -2   3  247.13    7.21
  -1  -2   3  272.65    6.83
   0   2  -3   16.75    0.55
   0   2  -3   17.40    0.57
   0   2  -3   16.86    0.59
   0   2  -3   17.72    0.54
   0   2  -3   16.76    0.57
   0   2  -3   16.91    0.50
   0   2  -3   16.30    0.50
   0  -2   3   15.78    0.54
   0  -2   3   17.39    0.54
   0  -2   3   16.41    0.57
   0  -2   3   17.14    0.50
   0  -2   3   16.27    0.55
  -1   2  -3   17.80    0.59
  -1   2  -3   15.78    0.55
  -1   2  -3   17.27    0.59
  -1   2  -3   16.21    0.52
  -1   2  -3   17.27    0.54
  -1   2  -3   17.12    0.54
   1  -2   3   17.29    0.59
   1  -2   3   15.96    0.57
   1  -2   3   17.10    0.59
   1  -2   3   17.63    0.54
   1  -2   3   17.78    0.54
  -2   2  -3    3.48    0.29
  -2   2  -3    3.81    0.13
  -2   2  -3    3.59    0.24
  -2   2  -3    3.47    0.24
  -2   2  -3    4.17    0.28
  -2   2  -3    3.41    0.27
  -2   2  -3    3.81    0.19
   2  -2   3    3.54    0.24
   2  -2   3    3.91    0.29
   2  -2   3    4.27    0.25
   2  -2   3    4.31    0.24
   2  -2   3    4.19    0.29
  -3   2  -3   52.47    1.51
  -3   2  -3   50.78    1.61
  -3   2  -3   51.70    1.57
  -3   2  -3   52.49    1.50
  -3   2  -3   53.97    1.58
  -3   2  -3   54.10    1.51
   3  -2   3   53.14    1.51
   3  -2   3   55.25    1.58
   3  -2   3   51.04    1.62
   3  -2   3   51.47    1.56
   3  -2   3   50.86    1.56
  -4   2  -3    2.93    0.25
  -4   2  -3    2.52    0.28
  -4   2  -3    2.42    0.27
  -4   2  -3    2.71    0.28
  -4   2  -3    2.81    0.16
  -4   2  -3    3.19    0.28
   4  -2   3    3.21    0.29
   4  -2   3    2.80    0.29
   4  -2   3    3.04    0.27
   4  -2   3    2.62    0.16
   4  -2   3    2.94    0.30
  -5   2  -3    0.08    0.17
  -5   2  -3    0.28    0.18
  -5   2  -3    0.40    0.16
  -5   2  -3    0.06    0.25
  -5   2  -3    0.03    0.20
   5  -2   3    0.24    0.22
   5  -2   3    0.26    0.17
   5  -2   3    0.13    0.17
   5  -2   3    0.21    0.08
   5  -2   3    0.30    0.10
   5  -2   3    0.36    0.22
  -6   2  -3   26.79    1.07
  -6   2  -3   28.13    1.11
  -6   2  -3   28.48    1.09
  -6   2  -3   28.39    0.99
  -6   2  -3   29.17    0.98
   6  -2   3   27.19    0.84
   6  -2   3   27.94    0.99
   6  -2   3   28.58    0.87
   6  -2   3   27.00    1.04
  -7   2  -3   67.93    2.18
  -7   2  -3   65.97    2.23
  -7   2  -3   68.22    2.01
   7  -2   3   72.54    2.09
   7  -2   3   67.23    1.98
   7  -2   3   67.12    1.92
   7  -2   3   66.30    2.17
  -8   2  -3    1.16    0.39
  -8   2  -3    0.31    0.37
  -8   2  -3    0.52    0.27
   8  -2   3    1.14    0.28
   8  -2   3    1.01    0.38
   8  -2   3    1.07    0.18
   8  -2   3    0.99    0.17
  -9   2  -3    5.22    0.55
  -9   2  -3    4.79    0.46
  -9   2  -3    5.03    0.59
   9  -2   3    6.51    0.60
   9  -2   3    5.43    0.60
 -10   2  -3   -0.11    0.40
 -10   2  -3   -0.18    0.41
 -10   2  -3    0.06    0.27
  10  -2   3   -0.18    0.29
 -11   2  -3    0.21    0.36
 -11   2  -3   -0.09    0.45
  11  -2   3    0.64    0.38
  12   1  -3    0.94    0.44
  12   1  -3    0.74    0.50
 -12  -1   3    0.61    0.49
  11   1  -3    1.68    0.50
  11   1  -3    1.11    0.41
 -11  -1   3    2.23    0.52
  10   1  -3    8.79    0.67
  10   1  -3    7.40    0.70
  10   1  -3    8.14    0.67
 -10  -1   3    7.99    0.70
   9   1  -3   17.88    0.91
   9   1  -3   19.05    0.95
   9   1  -3   18.82    0.90
  -9  -1   3   18.01    0.88
   8   1  -3   11.81    0.69
   8   1  -3   11.73    0.42
   8   1  -3   11.50    0.60
   8   1  -3   12.25    0.67
   8   1  -3   11.92    0.71
  -8  -1   3   12.20    0.70
  -8  -1   3   11.74    0.65
   7   1  -3    1.35    0.26
   7   1  -3    1.53    0.15
   7   1  -3    1.84    0.38
   7   1  -3    1.34    0.28
   7   1  -3    1.76    0.34
   7   1  -3    1.32    0.28
  -7  -1   3    2.07    0.36
  -7  -1   3    1.68    0.27
  -7  -1   3    1.80    0.35
   6   1  -3    4.29    0.42
   6   1  -3    5.39    0.44
   6   1  -3    4.57    0.39
   6   1  -3    5.05    0.35
   6   1  -3    4.29    0.37
   6   1  -3    4.40    0.37
   6   1  -3    4.38    0.22
  -6  -1   3    4.55    0.32
  -6  -1   3    4.88    0.41
  -6  -1   3    4.65    0.38
   5   1  -3    9.08    0.46
   5   1  -3    8.81    0.41
   5   1  -3    9.25    0.49
   5   1  -3    8.97    0.53
   5   1  -3    8.69    0.44
   5   1  -3    8.83    0.30
   5   1  -3    9.20    0.47
  -5  -1   3    9.06    0.48
  -5  -1   3    8.47    0.50
  -5  -1   3    8.57    0.46
  -5  -1   3    9.60    0.41
   4   1  -3   68.64    2.04
   4   1  -3   66.20    2.02
   4   1  -3   69.73    1.95
   4   1  -3   65.71    2.03
   4   1  -3   66.92    1.81
   4   1  -3   71.56    2.03
  -4  -1   3   71.29    2.05
  -4  -1   3   69.57    1.94
  -4  -1   3   66.06    2.00
  -4  -1   3   72.03    2.02
   3   1  -3    2.61    0.20
   3   1  -3    3.03    0.23
   3   1  -3    2.78    0.23
   3   1  -3    2.97    0.23
   3   1  -3    3.32    0.29
  -3  -1   3    2.89    0.22
  -3  -1   3    3.16    0.20
  -3  -1   3    3.08    0.23
  -3  -1   3    2.58    0.26
  -3  -1   3    3.39    0.23
   2   1  -3   10.14    0.35
   2   1  -3    9.01    0.35
   2   1  -3    9.06    0.35
   2   1  -3    9.90    0.40
  -2  -1   3    9.54    0.42
  -2  -1   3    9.27    0.33
  -2  -1   3    9.26    0.34
  -2  -1   3    9.92    0.35
  -2  -1   3    8.07    0.35
   1   1  -3  125.21    3.52
   1   1  -3  129.05    3.52
   1   1  -3  126.91    3.47
   1   1  -3  130.28    3.33
   1   1  -3  127.25    3.45
   1   1  -3  129.09    3.47
  -1  -1   3  128.16    3.34
  -1  -1   3  128.09    3.46
  -1  -1   3  128.52    3.46
   0   1  -3   73.54    2.03
   0   1  -3   70.82    1.91
   0   1  -3   70.17    2.00
   0   1  -3   72.41    1.94
   0   1  -3   71.29    1.95
   0   1  -3   74.60    1.92
   0   1  -3   70.64    1.95
   0  -1   3   72.02    1.92
   0  -1   3   71.67    1.91
   0  -1   3   72.40    2.03
  -1   1  -3    3.74    0.20
  -1   1  -3    3.49    0.19
  -1   1  -3    3.64    0.23
  -1   1  -3    3.63    0.22
  -1   1  -3    3.16    0.22
  -1   1  -3    3.25    0.22
   1  -1   3    3.19    0.25
   1  -1   3    3.05    0.22
   1  -1   3    3.10    0.22
   1  -1   3    3.24    0.18
   1  -1   3    3.91    0.23
   1  -1   3    3.08    0.17
  -2   1  -3   78.83    2.19
  -2   1  -3   77.42    2.07
  -2   1  -3   77.49    2.11
  -2   1  -3   75.24    2.18
  -2   1  -3   76.39    2.25
   2  -1   3   80.54    2.18
   2  -1   3   76.56    2.07
   2  -1   3   77.22    2.25
   2  -1   3   76.27    2.10
   2  -1   3   74.40    2.19
   2  -1   3   77.45    2.18
  -3   1  -3    2.65    0.28
  -3   1  -3    3.44    0.28
  -3   1  -3    3.14    0.24
  -3   1  -3    3.60    0.17
  -3   1  -3    3.54    0.28
  -3   1  -3    3.14    0.25
   3  -1   3    2.96    0.24
   3  -1   3    2.89    0.25
   3  -1   3    3.49    0.25
   3  -1   3    3.18    0.26
   3  -1   3    3.38    0.27
  -4   1  -3   42.15    1.34
  -4   1  -3   41.59    1.18
  -4   1  -3   42.01    1.25
  -4   1  -3   40.41    1.32
  -4   1  -3   41.36    1.37
  -4   1  -3   41.55    1.26
   4  -1   3   41.13    1.33
   4  -1   3   41.61    1.24
   4  -1   3   42.54    1.33
   4  -1   3   42.69    1.36
   4  -1   3   40.93    1.24
  -5   1  -3   19.97    0.73
  -5   1  -3   19.37    0.71
  -5   1  -3   20.08    0.64
  -5   1  -3   20.41    0.84
  -5   1  -3   21.42    0.83
  -5   1  -3   20.54    0.81
   5  -1   3   20.06    0.61
   5  -1   3   21.37    0.79
   5  -1   3   19.87    0.75
   5  -1   3   20.36    0.75
   5  -1   3   20.03    0.64
   5  -1   3   19.47    0.78
   5  -1   3   20.86    0.81
  -6   1  -3    1.46    0.33
  -6   1  -3    0.81    0.32
  -6   1  -3    0.87    0.25
  -6   1  -3    1.12    0.27
  -6   1  -3    1.06    0.18
   6  -1   3    1.20    0.28
   6  -1   3    1.18    0.17
   6  -1   3    1.27    0.22
   6  -1   3    1.45    0.33
   6  -1   3    1.36    0.14
  -7   1  -3   16.66    0.72
  -7   1  -3   15.39    0.82
  -7   1  -3   16.95    0.80
  -7   1  -3   17.01    0.62
   7  -1   3   16.30    0.57
   7  -1   3   16.25    0.72
   7  -1   3   15.89    0.71
   7  -1   3   16.68    0.84
   7  -1   3   16.91    0.62
  -8   1  -3    2.58    0.45
  -8   1  -3    2.55    0.26
  -8   1  -3    2.18    0.32
  -8   1  -3    2.02    0.36
   8  -1   3    2.19    0.25
   8  -1   3    1.93    0.20
   8  -1   3    2.38    0.34
   8  -1   3    2.40    0.33
   8  -1   3    1.78    0.42
  -9   1  -3    1.43    0.35
  -9   1  -3    0.94    0.41
  -9   1  -3    1.42    0.31
   9  -1   3    0.92    0.36
   9  -1   3    1.20    0.21
   9  -1   3    1.74    0.45
   9  -1   3    1.01    0.23
 -10   1  -3    3.18    0.57
 -10   1  -3    2.19    0.51
 -10   1  -3    3.00    0.40
  10  -1   3    2.72    0.54
 -11   1  -3   -0.38    0.30
 -11   1  -3   -0.59    0.39
  11  -1   3    0.43    0.49
  12   0  -3    0.77    0.39
  12   0  -3    0.25    0.41
 -12   0   3    0.49    0.50
  11   0  -3    1.27    0.40
  11   0  -3    0.63    0.37
 -11   0   3    1.27    0.48
  10   0  -3   18.11    0.96
  10   0  -3   19.59    0.94
  10   0  -3   19.23    0.97
 -10   0   3   19.37    1.02
   9   0  -3    0.35    0.28
   9   0  -3    0.88    0.30
   9   0  -3    0.31    0.33
  -9   0   3    0.35    0.27
   8   0  -3    0.12    0.27
   8   0  -3   -0.22    0.30
   8   0  -3    0.11    0.29
   8   0  -3   -0.19    0.31
  -8   0   3    0.23    0.30
  -8   0   3    0.22    0.21
   7   0  -3    0.06    0.21
   7   0  -3   -0.18    0.28
   7   0  -3    0.16    0.23
   7   0  -3    0.20    0.26
   7   0  -3   -0.24    0.19
  -7   0   3    0.15    0.18
  -7   0   3   -0.13    0.19
   6   0  -3    7.92    0.39
   6   0  -3    7.37    0.50
   6   0  -3    8.26    0.52
   6   0  -3    8.17    0.47
   6   0  -3    7.46    0.53
   6   0  -3    7.54    0.50
  -6   0   3    7.43    0.50
  -6   0   3    7.97    0.38
   5   0  -3    0.18    0.22
   5   0  -3   -0.18    0.20
   5   0  -3    0.00    0.15
   5   0  -3   -0.01    0.13
   5   0  -3    0.05    0.22
   5   0  -3    0.00    0.14
  -5   0   3    0.07    0.14
  -5   0   3    0.28    0.21
  -5   0   3    0.04    0.13
   4   0  -3   47.67    1.35
   4   0  -3   43.91    1.49
   4   0  -3   48.45    1.45
   4   0  -3   45.45    1.44
   4   0  -3   47.92    1.48
   4   0  -3   47.71    1.47
  -4   0   3   43.71    1.42
  -4   0   3   50.84    1.46
  -4   0   3   48.86    1.35
   3   0  -3   -0.14    0.08
   3   0  -3    0.07    0.13
   3   0  -3    0.11    0.12
   3   0  -3   -0.10    0.19
   3   0  -3   -0.05    0.18
  -3   0   3    0.06    0.12
  -3   0   3    0.03    0.08
  -3   0   3   -0.01    0.14
  -3   0   3   -0.06    0.13
   2   0  -3   23.30    0.63
   2   0  -3   22.86    0.66
   2   0  -3   23.22    0.80
   2   0  -3   24.04    0.77
   2   0  -3   23.59    0.70
   2   0  -3   22.37    0.69
   2   0  -3   21.36    0.70
  -2   0   3   22.24    0.70
  -2   0   3   21.82    0.69
  -2   0   3   22.48    0.69
   1   0  -3    0.54    0.11
   1   0  -3    0.47    0.09
   1   0  -3    0.29    0.10
   1   0  -3    0.25    0.17
   1   0  -3    0.57    0.15
   1   0  -3    0.27    0.08
  -1   0   3    0.29    0.08
  -1   0   3    0.52    0.13
  -1   0   3    0.40    0.11
  -1   0   3    0.31    0.11
   0   0  -3  132.27    3.51
   0   0  -3  135.22    3.65
   0   0  -3  135.84    3.65
   0   0  -3  130.92    3.77
   0   0  -3  136.21    3.48
   0   0  -3  134.94    3.67
   0   0  -3  131.46    3.46
   0   0   3  132.13    3.77
   0   0   3  130.57    3.67
   0   0   3  140.40    3.65
   0   0   3  130.19    3.51
  -1   0  -3    1.18    0.13
  -1   0  -3    1.34    0.15
  -1   0  -3    1.21    0.12
  -1   0  -3    1.45    0.12
  -1   0  -3    1.31    0.19
  -1   0  -3    1.09    0.16
   1   0   3    1.23    0.12
   1   0   3    1.09    0.14
   1   0   3    1.34    0.15
   1   0   3    1.34    0.12
   1   0   3    1.45    0.19
   1   0   3    1.15    0.14
  -2   0  -3   -0.17    0.12
  -2   0  -3    0.02    0.14
  -2   0  -3   -0.12    0.13
  -2   0  -3   -0.06    0.10
  -2   0  -3   -0.09    0.05
  -2   0  -3   -0.20    0.10
  -2   0  -3   -0.16    0.10
   2   0   3    0.10    0.13
   2   0   3   -0.04    0.13
   2   0   3    0.02    0.16
   2   0   3    0.12    0.14
   2   0   3   -0.18    0.11
  -3   0  -3    2.78    0.25
  -3   0  -3    3.56    0.30
  -3   0  -3    3.06    0.20
  -3   0  -3    3.05    0.24
  -3   0  -3    2.57    0.21
  -3   0  -3    2.32    0.27
   3   0   3    3.02    0.27
   3   0   3    3.32    0.27
   3   0   3    2.81    0.22
   3   0   3    2.81    0.26
   3   0   3    2.95    0.27
  -4   0  -3    1.58    0.23
  -4   0  -3    1.81    0.23
  -4   0  -3    1.69    0.26
  -4   0  -3    1.76    0.21
  -4   0  -3    1.94    0.18
  -4   0  -3    1.73    0.23
  -4   0  -3    1.41    0.23
   4   0   3    1.51    0.20
   4   0   3    1.35    0.08
   4   0   3    1.78    0.09
   4   0   3    1.56    0.26
   4   0   3    1.93    0.23
   4   0   3    2.00    0.21
   4   0   3    2.49    0.25
   4   0   3    1.71    0.17
  -5   0  -3   -0.23    0.15
  -5   0  -3   -0.16    0.17
  -5   0  -3    0.00    0.15
  -5   0  -3    0.15    0.23
  -5   0  -3   -0.15    0.13
  -5   0  -3   -0.14    0.23
   5   0   3   -0.13    0.21
   5   0   3    0.12    0.23
   5   0   3    0.16    0.14
   5   0   3   -0.07    0.17
   5   0   3    0.09    0.08
   5   0   3    0.15    0.14
   5   0   3   -0.09    0.14
  -6   0  -3    4.46    0.46
  -6   0  -3    4.27    0.32
  -6   0  -3    4.24    0.36
  -6   0  -3    3.72    0.38
  -6   0  -3    3.64    0.42
   6   0   3    4.38    0.23
   6   0   3    3.85    0.31
   6   0   3    4.04    0.36
   6   0   3    4.47    0.44
   6   0   3    4.49    0.39
  -7   0  -3    7.32    0.54
  -7   0  -3    8.64    0.63
  -7   0  -3    7.45    0.51
  -7   0  -3    8.24    0.44
   7   0   3    7.14    0.50
   7   0   3    7.51    0.43
   7   0   3    7.67    0.35
   7   0   3    6.91    0.52
   7   0   3    7.26    0.52
  -8   0  -3   15.72    0.72
  -8   0  -3   14.71    0.84
  -8   0  -3   15.80    0.79
  -8   0  -3   15.06    0.64
   8   0   3   16.14    0.65
   8   0   3   14.99    0.75
   8   0   3   14.21    0.78
   8   0   3   14.83    0.57
   8   0   3   16.62    0.72
  -9   0  -3    2.33    0.40
  -9   0  -3    1.58    0.33
  -9   0  -3    1.28    0.36
  -9   0  -3    1.77    0.29
   9   0   3    2.53    0.42
   9   0   3    1.78    0.23
   9   0   3    1.39    0.44
   9   0   3    2.29    0.37
   9   0   3    1.78    0.28
 -10   0  -3    1.81    0.48
 -10   0  -3    2.17    0.52
 -10   0  -3    1.68    0.35
  10   0   3    2.37    0.45
  10   0   3    2.18    0.38
 -11   0  -3    0.34    0.48
 -11   0  -3   -0.62    0.40
  11   0   3    0.21    0.34
  12  -1  -3    2.51    0.51
  12  -1  -3    2.41    0.50
 -12   1   3    2.10    0.58
  11  -1  -3    0.71    0.38
  11  -1  -3   -0.07    0.42
 -11   1   3    0.43    0.44
  10  -1  -3   12.70    0.76
  10  -1  -3   12.84    0.88
  10  -1  -3   13.71    0.83
 -10   1   3   13.37    0.79
   9  -1  -3    4.90    0.51
   9  -1  -3    5.68    0.54
   9  -1  -3    6.31    0.54
  -9   1   3    6.21    0.59
   8  -1  -3    0.80    0.35
   8  -1  -3    0.51    0.26
   8  -1  -3    0.39    0.33
   8  -1  -3    0.43    0.28
  -8   1   3    1.10    0.35
  -8   1   3    0.94    0.22
   7  -1  -3    1.02    0.30
   7  -1  -3    0.85    0.33
   7  -1  -3    0.62    0.25
   7  -1  -3    1.09    0.28
   7  -1  -3    0.71    0.26
  -7   1   3    1.14    0.20
  -7   1   3    0.71    0.31
   6  -1  -3    2.97    0.36
   6  -1  -3    3.56    0.40
   6  -1  -3    3.41    0.38
   6  -1  -3    3.70    0.39
   6  -1  -3    3.07    0.36
  -6   1   3    3.59    0.26
  -6   1   3    3.28    0.32
   5  -1  -3    3.50    0.33
   5  -1  -3    3.45    0.31
   5  -1  -3    3.74    0.34
   5  -1  -3    4.06    0.31
   5  -1  -3    3.19    0.33
   5  -1  -3    3.37    0.33
  -5   1   3    3.78    0.30
  -5   1   3    3.34    0.21
  -5   1   3    3.47    0.34
   4  -1  -3  110.55    3.14
   4  -1  -3  113.50    3.22
   4  -1  -3  104.89    3.24
   4  -1  -3  106.65    3.15
   4  -1  -3  113.49    3.16
  -4   1   3  108.12    3.15
  -4   1   3  110.30    2.96
  -4   1   3  112.96    3.16
  -4   1   3  115.49    3.26
  -4   1   3  109.00    2.97
   3  -1  -3    5.99    0.33
   3  -1  -3    6.30    0.40
   3  -1  -3    5.38    0.29
  -3   1   3    4.99    0.16
  -3   1   3    6.30    0.33
  -3   1   3    6.11    0.32
  -3   1   3    6.28    0.20
  -3   1   3    6.52    0.31
  -3   1   3    6.28    0.35
   2  -1  -3  152.32    3.90
   2  -1  -3  150.30    3.92
   2  -1  -3  151.79    4.10
   2  -1  -3  154.05    4.17
   2  -1  -3  142.05    4.00
   2  -1  -3  145.48    4.30
   2  -1  -3  151.82    4.17
  -2   1   3  149.14    3.90
  -2   1   3  154.27    4.17
  -2   1   3  148.76    3.92
  -2   1   3  157.34    4.32
  -2   1   3  156.78    4.17
   1  -1  -3   63.16    1.78
   1  -1  -3   63.07    1.86
   1  -1  -3   63.91    1.75
   1  -1  -3   61.64    1.78
   1  -1  -3   64.08    1.69
   1  -1  -3   62.05    1.68
  -1   1   3   61.86    1.86
  -1   1   3   64.09    1.78
  -1   1   3   62.46    1.69
  -1   1   3   62.61    1.75
  -1   1   3   65.40    1.78
  -1   1   3   60.62    1.68
   0  -1  -3   37.09    1.08
   0  -1  -3   36.94    1.08
   0  -1  -3   37.52    1.13
   0  -1  -3   35.27    1.04
   0  -1  -3   37.81    1.04
   0   1   3   35.70    1.05
   0   1   3   38.75    1.08
   0   1   3   36.96    1.13
   0   1   3   37.49    1.08
   0   1   3   36.02    1.08
  -1  -1  -3   10.37    0.39
  -1  -1  -3    9.95    0.40
  -1  -1  -3   10.39    0.40
  -1  -1  -3    9.75    0.44
  -1  -1  -3    9.94    0.40
  -1  -1  -3   10.16    0.29
  -1  -1  -3   10.59    0.38
   1   1   3   10.03    0.39
   1   1   3   10.35    0.38
   1   1   3   10.36    0.38
   1   1   3   10.13    0.29
   1   1   3    9.87    0.40
  -2  -1  -3    1.79    0.18
  -2  -1  -3    1.86    0.18
  -2  -1  -3    1.82    0.18
  -2  -1  -3    2.05    0.15
  -2  -1  -3    1.98    0.22
  -2  -1  -3    1.71    0.21
  -2  -1  -3    1.29    0.21
   2   1   3    1.88    0.14
   2   1   3    1.32    0.19
   2   1   3    1.73    0.14
   2   1   3    1.76    0.18
   2   1   3    1.68    0.17
   2   1   3    2.05    0.19
  -3  -1  -3    7.43    0.40
  -3  -1  -3    7.62    0.36
  -3  -1  -3    8.31    0.38
  -3  -1  -3    7.63    0.41
  -3  -1  -3    6.90    0.36
  -3  -1  -3    6.93    0.41
   3   1   3    7.34    0.28
   3   1   3    7.30    0.39
   3   1   3    7.85    0.32
   3   1   3    6.89    0.36
   3   1   3    7.51    0.39
   3   1   3    6.28    0.39
  -4  -1  -3   50.47    1.63
  -4  -1  -3   52.91    1.52
  -4  -1  -3   52.14    1.62
  -4  -1  -3   53.91    1.60
  -4  -1  -3   49.20    1.60
  -4  -1  -3   53.02    1.54
   4   1   3   51.53    1.46
   4   1   3   48.98    1.59
   4   1   3   54.84    1.62
   4   1   3   51.38    1.62
   4   1   3   51.75    1.49
   4   1   3   51.98    1.52
   4   1   3   48.98    1.52
  -5  -1  -3   44.98    1.50
  -5  -1  -3   47.14    1.54
  -5  -1  -3   49.80    1.53
  -5  -1  -3   46.31    1.42
  -5  -1  -3   46.72    1.41
  -5  -1  -3   48.36    1.49
   5   1   3   44.70    1.38
   5   1   3   43.50    1.52
   5   1   3   45.94    1.42
   5   1   3   47.20    1.51
   5   1   3   49.20    1.53
   5   1   3   45.70    1.42
  -6  -1  -3    7.12    0.40
  -6  -1  -3    6.34    0.53
  -6  -1  -3    5.99    0.44
  -6  -1  -3    6.00    0.51
  -6  -1  -3    5.02    0.48
   6   1   3    6.02    0.51
   6   1   3    5.96    0.45
   6   1   3    5.50    0.42
   6   1   3    5.60    0.38
  -7  -1  -3   38.09    1.46
  -7  -1  -3   40.60    1.46
  -7  -1  -3   40.67    1.31
  -7  -1  -3   40.15    1.33
   7   1   3   39.07    1.31
   7   1   3   39.46    1.24
   7   1   3   39.60    1.47
   7   1   3   40.96    1.33
   7   1   3   41.04    1.32
  -8  -1  -3    2.59    0.46
  -8  -1  -3    1.51    0.31
  -8  -1  -3    2.65    0.33
  -8  -1  -3    1.86    0.40
   8   1   3    2.00    0.36
   8   1   3    1.89    0.35
   8   1   3    2.13    0.43
   8   1   3    2.05    0.30
   8   1   3    1.81    0.21
  -9  -1  -3    2.62    0.37
  -9  -1  -3    1.74    0.47
  -9  -1  -3    2.24    0.35
  -9  -1  -3    1.84    0.36
   9   1   3    2.27    0.40
   9   1   3    2.16    0.25
   9   1   3    1.66    0.38
   9   1   3    1.33    0.34
   9   1   3    2.31    0.34
 -10  -1  -3   -0.16    0.30
 -10  -1  -3   -0.19    0.26
 -10  -1  -3   -0.15    0.26
  10   1   3   -0.07    0.43
  10   1   3   -0.36    0.30
 -11  -1  -3    2.35    0.58
 -11  -1  -3    1.18    0.39
  11   1   3    0.66    0.40
  12  -2  -3   10.50    0.96
  12  -2  -3   11.60    0.91
 -12   2   3   12.55    0.98
  11  -2  -3    9.16    0.83
  11  -2  -3   11.49    0.81
 -11   2   3   10.60    0.77
  10  -2  -3    0.99    0.39
  10  -2  -3    1.28    0.35
  10  -2  -3    1.02    0.44
 -10   2   3    1.43    0.45
   9  -2  -3   -0.07    0.28
   9  -2  -3   -0.23    0.31
   9  -2  -3   -0.20    0.24
  -9   2   3    0.11    0.35
   8  -2  -3    4.80    0.45
   8  -2  -3    4.54    0.48
   8  -2  -3    3.81    0.43
   8  -2  -3    4.33    0.45
  -8   2   3    4.49    0.50
  -8   2   3    4.57    0.34
   7  -2  -3   13.64    0.67
   7  -2  -3   13.88    0.75
   7  -2  -3   13.59    0.67
   7  -2  -3   14.72    0.76
   7  -2  -3   13.61    0.74
  -7   2   3   12.63    0.66
  -7   2   3   13.11    0.53
   6  -2  -3   13.07    0.66
   6  -2  -3   12.09    0.61
   6  -2  -3   13.49    0.64
   6  -2  -3   11.46    0.62
   6  -2  -3   13.28    0.63
  -6   2   3   12.83    0.47
  -6   2   3   12.69    0.66
   5  -2  -3   81.32    2.43
   5  -2  -3   79.15    2.26
   5  -2  -3   79.57    2.34
   5  -2  -3   80.36    2.39
   5  -2  -3   78.18    2.43
   5  -2  -3   86.81    2.41
  -5   2   3   79.50    2.38
  -5   2   3   67.27    2.03
  -5   2   3   83.34    2.46
  -5   2   3   76.82    2.17
  -5   2   3   83.36    2.40
   4  -2  -3    0.31    0.21
   4  -2  -3    0.23    0.19
   4  -2  -3    0.55    0.25
   4  -2  -3    0.31    0.21
   4  -2  -3    0.64    0.21
  -4   2   3    0.48    0.07
  -4   2   3    0.81    0.24
  -4   2   3    0.50    0.16
  -4   2   3    0.65    0.20
  -4   2   3    0.37    0.06
  -4   2   3    0.46    0.20
   3  -2  -3    4.71    0.32
   3  -2  -3    4.44    0.26
   3  -2  -3    4.29    0.27
   3  -2  -3    4.17    0.19
   3  -2  -3    4.43    0.37
  -3   2   3    4.53    0.31
  -3   2   3    3.66    0.24
  -3   2   3    4.12    0.18
  -3   2   3    4.40    0.35
  -3   2   3    4.40    0.31
   2  -2  -3   84.40    2.48
   2  -2  -3   88.72    2.37
   2  -2  -3   88.91    2.30
   2  -2  -3   84.62    2.32
   2  -2  -3   90.36    2.49
   2  -2  -3   83.15    2.56
   2  -2  -3   85.17    2.30
  -2   2   3   89.66    2.58
  -2   2   3   86.72    2.30
  -2   2   3   87.57    2.30
  -2   2   3   85.82    2.48
  -2   2   3   89.57    2.48
   1  -2  -3    7.55    0.37
   1  -2  -3    7.74    0.26
   1  -2  -3    7.69    0.30
   1  -2  -3    8.22    0.35
   1  -2  -3    7.53    0.31
   1  -2  -3    8.01    0.35
   1  -2  -3    7.35    0.28
  -1   2   3    7.66    0.40
  -1   2   3    8.04    0.35
  -1   2   3    7.75    0.28
  -1   2   3    7.20    0.31
  -1   2   3    7.68    0.33
  -1   2   3    7.60    0.31
   0  -2  -3    7.90    0.38
   0  -2  -3    7.26    0.33
   0  -2  -3    7.59    0.35
   0  -2  -3    7.26    0.22
   0  -2  -3    7.64    0.34
   0  -2  -3    7.47    0.30
   0   2   3    7.90    0.35
   0   2   3    7.46    0.34
   0   2   3    6.97    0.35
   0   2   3    7.98    0.35
  -1  -2  -3   47.80    1.46
  -1  -2  -3   50.45    1.46
  -1  -2  -3   47.75    1.41
  -1  -2  -3   48.54    1.40
   1   2   3   50.97    1.46
   1   2   3   50.14    1.47
   1   2   3   48.70    1.46
   1   2   3   47.98    1.41
   1   2   3   48.64    1.40
  -2  -2  -3    5.30    0.34
  -2  -2  -3    4.93    0.32
  -2  -2  -3    6.11    0.28
  -2  -2  -3    5.51    0.31
  -2  -2  -3    4.99    0.29
  -2  -2  -3    5.21    0.32
  -2  -2  -3    5.08    0.34
   2   2   3    5.66    0.34
   2   2   3    5.50    0.28
   2   2   3    5.39    0.21
   2   2   3    4.68    0.33
   2   2   3    5.44    0.31
  -3  -2  -3   98.00    2.90
  -3  -2  -3   96.60    2.87
  -3  -2  -3  101.33    2.82
  -3  -2  -3  104.78    2.89
  -3  -2  -3   98.47    2.72
  -3  -2  -3   97.14    2.82
   3   2   3   98.62    2.88
   3   2   3   95.92    2.72
   3   2   3  104.06    2.91
   3   2   3  102.48    2.87
   3   2   3   95.73    2.61
   3   2   3  100.70    2.84
  -4  -2  -3   17.54    0.70
  -4  -2  -3   17.43    0.65
  -4  -2  -3   18.21    0.73
  -4  -2  -3   17.55    0.67
  -4  -2  -3   17.67    0.71
  -4  -2  -3   17.85    0.69
   4   2   3   15.52    0.71
   4   2   3   16.82    0.65
   4   2   3   17.52    0.67
   4   2   3   17.53    0.61
   4   2   3   18.32    0.70
   4   2   3   17.31    0.59
   4   2   3   17.58    0.70
  -5  -2  -3    0.27    0.23
  -5  -2  -3    0.18    0.27
  -5  -2  -3    0.21    0.22
  -5  -2  -3    0.19    0.19
  -5  -2  -3    0.41    0.21
   5   2   3    0.39    0.18
   5   2   3    0.28    0.19
   5   2   3    0.47    0.29
   5   2   3    0.45    0.22
   5   2   3    0.43    0.15
   5   2   3    0.59    0.20
  -6  -2  -3  100.22    2.99
  -6  -2  -3   99.51    2.79
  -6  -2  -3   99.53    2.87
  -6  -2  -3   95.73    2.98
   6   2   3   96.90    2.86
   6   2   3   95.96    2.97
   6   2   3   97.51    2.73
   6   2   3  100.09    2.85
   6   2   3   99.56    2.79
  -7  -2  -3   48.57    1.72
  -7  -2  -3   53.64    1.64
  -7  -2  -3   51.20    1.60
  -7  -2  -3   52.04    1.74
   7   2   3   49.51    1.76
   7   2   3   49.09    1.58
   7   2   3   49.91    1.62
   7   2   3   48.83    1.57
  -8  -2  -3    1.28    0.28
  -8  -2  -3    1.22    0.30
  -8  -2  -3    1.69    0.32
  -8  -2  -3    1.03    0.32
   8   2   3    1.57    0.32
   8   2   3    1.10    0.22
   8   2   3    0.55    0.38
   8   2   3    1.06    0.30
   8   2   3    1.26    0.28
  -9  -2  -3    1.05    0.36
  -9  -2  -3    1.78    0.42
  -9  -2  -3    1.31    0.33
  -9  -2  -3    1.87    0.35
   9   2   3    1.34    0.24
   9   2   3    1.46    0.33
   9   2   3    0.94    0.35
   9   2   3    1.24    0.46
   9   2   3    2.07    0.39
 -10  -2  -3    7.10    0.59
 -10  -2  -3    5.84    0.63
 -10  -2  -3    7.17    0.59
 -10  -2  -3    6.79    0.67
  10   2   3    6.46    0.66
  10   2   3    7.16    0.58
  10   2   3    7.68    0.61
 -11  -2  -3   -0.10    0.40
 -11  -2  -3   -0.20    0.47
  11   2   3    0.31    0.37
  11  -3  -3    1.48    0.46
  11  -3  -3    1.11    0.40
 -11   3   3    0.85    0.48
  10  -3  -3    1.73    0.44
  10  -3  -3    1.59    0.39
  10  -3  -3    1.85    0.37
 -10   3   3    2.56    0.44
   9  -3  -3    4.76    0.49
   9  -3  -3    5.10    0.56
   9  -3  -3    5.96    0.57
  -9   3   3    5.78    0.55
   8  -3  -3   10.33    0.61
   8  -3  -3   10.17    0.62
   8  -3  -3    8.94    0.62
   8  -3  -3   10.19    0.68
  -8   3   3    9.24    0.68
  -8   3   3   10.05    0.45
   7  -3  -3    0.22    0.32
   7  -3  -3    0.24    0.25
   7  -3  -3    0.32    0.25
   7  -3  -3    0.12    0.32
  -7   3   3    0.23    0.07
  -7   3   3    0.28    0.24
  -7   3   3    0.23    0.06
  -7   3   3    0.08    0.14
   6  -3  -3   28.33    1.10
   6  -3  -3   29.04    1.05
   6  -3  -3   27.44    1.07
   6  -3  -3   28.63    1.03
   6  -3  -3   30.11    1.09
  -6   3   3   27.79    1.10
  -6   3   3   29.51    0.80
  -6   3   3   27.87    0.80
  -6   3   3   30.18    0.88
   5  -3  -3    2.18    0.35
   5  -3  -3    2.17    0.29
   5  -3  -3    2.26    0.34
   5  -3  -3    2.40    0.28
  -5   3   3    1.89    0.15
  -5   3   3    2.00    0.15
  -5   3   3    2.30    0.34
  -5   3   3    2.11    0.28
  -5   3   3    1.91    0.25
   4  -3  -3  109.67    3.08
   4  -3  -3  100.35    3.07
   4  -3  -3  108.31    3.14
   4  -3  -3  102.57    3.16
   4  -3  -3  107.67    2.90
  -4   3   3  114.59    3.10
  -4   3   3  104.78    2.82
  -4   3   3  102.94    3.07
  -4   3   3  104.69    2.82
  -4   3   3  110.69    3.18
  -4   3   3  102.15    2.82
  -4   3   3  102.92    2.78
   3  -3  -3   22.11    0.73
   3  -3  -3   21.19    0.77
   3  -3  -3   19.85    0.81
   3  -3  -3   22.03    0.80
  -3   3   3   22.97    0.80
  -3   3   3   21.67    0.68
  -3   3   3   22.59    0.85
  -3   3   3   21.79    0.78
  -3   3   3   21.27    0.65
  -3   3   3   21.68    0.59
   2  -3  -3   39.45    1.31
   2  -3  -3   39.81    1.11
   2  -3  -3   39.34    1.25
   2  -3  -3   39.06    1.14
   2  -3  -3   40.24    1.25
  -2   3   3   39.80    1.25
  -2   3   3   39.64    1.26
  -2   3   3   38.61    1.11
  -2   3   3   40.38    1.13
  -2   3   3   41.71    1.31
  -2   3   3   39.83    1.09
   1  -3  -3  145.66    3.82
   1  -3  -3  139.85    4.04
   1  -3  -3  145.06    3.88
   1  -3  -3  142.87    3.75
   1  -3  -3  145.90    3.74
   1  -3  -3  149.04    4.06
   1  -3  -3  137.84    4.15
  -1   3   3  144.78    3.82
  -1   3   3  145.75    3.88
  -1   3   3  143.93    3.75
  -1   3   3  147.26    4.05
  -1   3   3  145.65    4.06
  -1   3   3  147.80    4.16
   0  -3  -3   35.46    1.01
   0  -3  -3   35.34    1.09
   0  -3  -3   31.62    1.06
   0  -3  -3   33.25    0.91
   0  -3  -3   32.10    1.11
   0  -3  -3   33.37    1.01
   0   3   3   34.39    1.08
   0   3   3   34.49    1.01
   0   3   3   34.45    1.03
   0   3   3   33.76    0.91
   0   3   3   34.12    1.10
   0   3   3   35.96    1.09
  -1  -3  -3    4.71    0.29
  -1  -3  -3    4.90    0.32
  -1  -3  -3    4.46    0.30
  -1  -3  -3    4.79    0.28
  -1  -3  -3    4.66    0.29
  -1  -3  -3    4.63    0.32
   1   3   3    5.02    0.29
   1   3   3    4.61    0.29
   1   3   3    4.40    0.34
   1   3   3    4.51    0.16
   1   3   3    4.76    0.31
   1   3   3    4.69    0.29
  -2  -3  -3   10.12    0.44
  -2  -3  -3   10.68    0.46
  -2  -3  -3    9.83    0.47
  -2  -3  -3    9.97    0.46
  -2  -3  -3    9.80    0.48
  -2  -3  -3    9.15    0.45
  -2  -3  -3   10.09    0.50
   2   3   3    9.89    0.47
   2   3   3   10.84    0.49
   2   3   3    9.73    0.44
   2   3   3   10.35    0.44
   2   3   3    9.52    0.46
  -3  -3  -3   56.32    1.67
  -3  -3  -3   54.66    1.64
  -3  -3  -3   50.60    1.65
  -3  -3  -3   53.80    1.58
  -3  -3  -3   53.33    1.62
  -3  -3  -3   51.90    1.65
   3   3   3   50.53    1.66
   3   3   3   52.33    1.62
   3   3   3   55.28    1.63
   3   3   3   54.89    1.59
  -4  -3  -3    0.93    0.22
  -4  -3  -3    1.15    0.29
  -4  -3  -3    1.11    0.25
  -4  -3  -3    0.93    0.19
  -4  -3  -3    1.11    0.25
  -4  -3  -3    1.21    0.23
   4   3   3    0.99    0.23
   4   3   3    1.20    0.25
   4   3   3    1.25    0.22
   4   3   3    1.05    0.24
   4   3   3    0.59    0.15
   4   3   3    0.99    0.30
   4   3   3    0.97    0.27
   4   3   3    0.84    0.17
  -5  -3  -3    0.26    0.24
  -5  -3  -3   -0.06    0.20
  -5  -3  -3    0.55    0.26
  -5  -3  -3   -0.27    0.22
  -5  -3  -3    0.47    0.31
   5   3   3    0.01    0.16
   5   3   3    0.29    0.29
   5   3   3    0.12    0.21
   5   3   3   -0.35    0.21
   5   3   3    0.19    0.24
   5   3   3   -0.04    0.16
   5   3   3    0.03    0.21
  -6  -3  -3    3.82    0.47
  -6  -3  -3    4.76    0.42
  -6  -3  -3    6.10    0.47
  -6  -3  -3    4.77    0.44
   6   3   3    5.19    0.43
   6   3   3    4.88    0.39
   6   3   3    4.47    0.45
   6   3   3    5.10    0.36
   6   3   3    4.84    0.43
  -7  -3  -3   13.23    0.70
  -7  -3  -3   13.40    0.74
  -7  -3  -3   15.43    0.71
  -7  -3  -3   13.71    0.74
   7   3   3   13.90    0.66
   7   3   3   13.92    0.65
   7   3   3   14.41    0.70
   7   3   3   13.25    0.74
   7   3   3   14.14    0.61
  -8  -3  -3    8.72    0.65
  -8  -3  -3    8.85    0.73
  -8  -3  -3    9.53    0.60
  -8  -3  -3    9.84    0.61
   8   3   3    8.86    0.65
   8   3   3    9.02    0.60
   8   3   3    8.85    0.58
   8   3   3    8.97    0.57
  -9  -3  -3   10.22    0.74
  -9  -3  -3   11.46    0.69
  -9  -3  -3   11.18    0.67
  -9  -3  -3   10.45    0.74
   9   3   3   10.29    0.69
   9   3   3   10.92    0.66
   9   3   3   10.55    0.69
   9   3   3    9.09    0.72
 -10  -3  -3    4.36    0.50
 -10  -3  -3    3.81    0.54
 -10  -3  -3    4.64    0.58
  10   3   3    4.65    0.52
  10   3   3    4.03    0.56
 -11  -3  -3    1.19    0.47
 -11  -3  -3    1.01    0.44
  11   3   3    1.44    0.45
  11  -4  -3    0.10    0.40
  11  -4  -3    0.96    0.49
 -11   4   3    0.72    0.48
  10  -4  -3    3.87    0.55
  10  -4  -3    3.52    0.46
  10  -4  -3    3.05    0.56
 -10   4   3    3.20    0.56
   9  -4  -3   12.96    0.85
   9  -4  -3   10.97    0.77
   9  -4  -3   13.60    0.72
  -9   4   3   11.77    0.75
   8  -4  -3   31.64    1.25
   8  -4  -3   33.05    1.18
   8  -4  -3   29.70    1.21
   8  -4  -3   30.23    1.26
  -8   4   3   28.96    0.86
  -8   4   3   30.64    0.86
  -8   4   3   31.03    1.27
   7  -4  -3   10.02    0.66
   7  -4  -3    9.34    0.67
   7  -4  -3    9.62    0.61
   7  -4  -3    9.06    0.60
  -7   4   3    8.87    0.49
  -7   4   3    9.87    0.67
  -7   4   3    9.75    0.41
  -7   4   3    9.56    0.36
  -7   4   3    9.60    0.35
   6  -4  -3    4.18    0.46
   6  -4  -3    4.42    0.43
   6  -4  -3    5.28    0.46
  -6   4   3    3.92    0.24
  -6   4   3    4.15    0.45
  -6   4   3    4.66    0.25
  -6   4   3    4.37    0.34
   5  -4  -3    0.39    0.20
   5  -4  -3   -0.44    0.28
   5  -4  -3    0.55    0.22
   5  -4  -3    0.06    0.04
   5  -4  -3    0.12    0.26
  -5   4   3    0.31    0.12
  -5   4   3    0.02    0.17
  -5   4   3    0.05    0.09
  -5   4   3   -0.06    0.26
  -5   4   3    0.19    0.10
   4  -4  -3    0.30    0.18
   4  -4  -3    0.06    0.23
   4  -4  -3    0.29    0.22
   4  -4  -3    0.37    0.21
   4  -4  -3    0.32    0.21
  -4   4   3    0.47    0.24
  -4   4   3    0.27    0.27
  -4   4   3    0.20    0.14
  -4   4   3    0.61    0.13
   3  -4  -3   19.79    0.75
   3  -4  -3   20.01    0.78
   3  -4  -3   19.04    0.77
   3  -4  -3   19.11    0.82
   3  -4  -3   19.07    0.69
  -3   4   3   19.02    0.75
  -3   4   3   19.70    0.58
  -3   4   3   19.26    0.69
  -3   4   3   20.15    0.80
  -3   4   3   19.31    0.61
  -3   4   3   19.73    0.65
  -3   4   3   20.35    0.76
   2  -4  -3    0.40    0.11
   2  -4  -3    0.46    0.21
   2  -4  -3    0.42    0.19
   2  -4  -3    0.81    0.16
   2  -4  -3    1.08    0.23
  -2   4   3    0.37    0.18
  -2   4   3    0.72    0.18
  -2   4   3    0.51    0.15
  -2   4   3    0.50    0.10
  -2   4   3    0.81    0.18
  -2   4   3    0.37    0.15
   1  -4  -3  176.57    4.74
   1  -4  -3  183.47    4.95
   1  -4  -3  165.25    4.93
   1  -4  -3  178.33    4.54
   1  -4  -3  178.01    4.57
   1  -4  -3  168.95    5.05
  -1   4   3  175.49    4.57
  -1   4   3  183.04    5.08
  -1   4   3  178.34    4.94
  -1   4   3  171.97    4.94
  -1   4   3  178.34    4.66
  -1   4   3  178.12    4.74
   0  -4  -3   41.12    1.29
   0  -4  -3   38.90    1.31
   0  -4  -3   40.58    1.22
   0  -4  -3   39.01    1.29
   0  -4  -3   39.42    1.10
   0  -4  -3   40.96    1.21
   0   4   3   42.90    1.34
   0   4   3   43.10    1.31
   0   4   3   38.72    1.28
   0   4   3   40.44    1.22
   0   4   3   40.31    1.21
   0   4   3   40.57    1.10
  -1  -4  -3   16.91    0.66
  -1  -4  -3   15.78    0.65
  -1  -4  -3   16.73    0.66
  -1  -4  -3   16.88    0.69
  -1  -4  -3   17.38    0.62
  -1  -4  -3   17.20    0.65
   1   4   3   16.62    0.62
   1   4   3   16.89    0.65
   1   4   3   16.99    0.50
   1   4   3   16.70    0.63
   1   4   3   17.60    0.66
   1   4   3   16.44    0.66
  -2  -4  -3    6.97    0.40
  -2  -4  -3    5.96    0.43
  -2  -4  -3    5.68    0.34
  -2  -4  -3    6.18    0.44
  -2  -4  -3    6.71    0.37
  -2  -4  -3    6.42    0.38
  -2  -4  -3    6.36    0.40
   2   4   3    6.36    0.40
   2   4   3    6.10    0.39
   2   4   3    6.43    0.39
   2   4   3    7.06    0.39
   2   4   3    6.46    0.26
   2   4   3    6.17    0.41
  -3  -4  -3   21.82    0.79
  -3  -4  -3   21.48    0.82
  -3  -4  -3   23.13    0.86
  -3  -4  -3   22.88    0.83
  -3  -4  -3   20.78    0.79
  -3  -4  -3   22.63    0.85
   3   4   3   20.89    0.87
   3   4   3   22.24    0.83
   3   4   3   22.17    0.84
   3   4   3   22.34    0.81
   3   4   3   21.47    0.84
  -4  -4  -3    6.70    0.41
  -4  -4  -3    6.24    0.44
  -4  -4  -3    5.92    0.45
  -4  -4  -3    6.36    0.42
  -4  -4  -3    5.98    0.42
   4   4   3    6.05    0.43
   4   4   3    7.02    0.43
   4   4   3    6.72    0.47
   4   4   3    6.65    0.40
   4   4   3    5.76    0.44
  -5  -4  -3    1.19    0.31
  -5  -4  -3    0.71    0.27
  -5  -4  -3    1.08    0.25
  -5  -4  -3    0.90    0.26
   5   4   3    1.04    0.25
   5   4   3    1.13    0.35
   5   4   3    1.01    0.37
   5   4   3    1.07    0.23
   5   4   3    1.21    0.30
  -6  -4  -3    0.32    0.27
  -6  -4  -3    0.70    0.24
  -6  -4  -3    0.61    0.28
  -6  -4  -3    0.57    0.31
   6   4   3    0.63    0.29
   6   4   3    0.74    0.24
   6   4   3    0.13    0.25
   6   4   3    0.05    0.22
   6   4   3    0.63    0.29
   6   4   3    0.65    0.38
  -7  -4  -3   12.85    0.70
  -7  -4  -3   14.10    0.73
  -7  -4  -3   11.54    0.67
  -7  -4  -3   12.59    0.73
   7   4   3   12.55    0.70
   7   4   3   12.79    0.71
   7   4   3   13.40    0.82
   7   4   3   13.33    0.62
   7   4   3   12.87    0.64
  -8  -4  -3   16.93    0.82
  -8  -4  -3   15.26    0.93
  -8  -4  -3   14.40    0.79
  -8  -4  -3   13.70    0.77
   8   4   3   15.20    0.79
   8   4   3   15.48    0.80
   8   4   3   14.30    0.72
   8   4   3   15.61    0.85
  -9  -4  -3    3.04    0.46
  -9  -4  -3    2.83    0.43
  -9  -4  -3    2.69    0.46
  -9  -4  -3    3.80    0.52
   9   4   3    2.29    0.45
   9   4   3    2.60    0.43
   9   4   3    2.71    0.41
 -10  -4  -3    0.49    0.37
 -10  -4  -3    0.57    0.39
  10   4   3   -0.05    0.48
 -11  -4  -3    6.82    0.70
 -11  -4  -3    6.98    0.76
  11   4   3    8.79    0.90
  11  -5  -3    1.87    0.47
  11  -5  -3    1.13    0.45
 -11   5   3    1.49    0.44
 -11   5   3    1.75    0.39
  10  -5  -3    2.45    0.51
  10  -5  -3    2.30    0.47
 -10   5   3    2.65    0.40
 -10   5   3    2.79    0.48
   9  -5  -3   -0.09    0.38
   9  -5  -3    0.08    0.31
   9  -5  -3    0.08    0.34
  -9   5   3    0.36    0.25
  -9   5   3    0.52    0.41
   8  -5  -3    4.06    0.48
   8  -5  -3    4.26    0.52
   8  -5  -3    4.84    0.55
   8  -5  -3    4.34    0.45
  -8   5   3    3.56    0.46
  -8   5   3    4.52    0.39
   7  -5  -3   12.29    0.71
   7  -5  -3   12.84    0.68
   7  -5  -3   13.42    0.73
   7  -5  -3   14.43    0.76
   7  -5  -3   13.79    0.42
  -7   5   3   12.78    0.49
  -7   5   3   13.09    0.49
  -7   5   3   12.82    0.72
  -7   5   3   13.27    0.49
  -7   5   3   13.49    0.58
   6  -5  -3    1.81    0.40
   6  -5  -3    2.01    0.41
   6  -5  -3    2.53    0.34
  -6   5   3    1.97    0.21
  -6   5   3    2.09    0.24
  -6   5   3    2.22    0.18
  -6   5   3    2.20    0.18
  -6   5   3    2.08    0.40
   5  -5  -3    8.85    0.64
   5  -5  -3    8.60    0.60
   5  -5  -3    9.08    0.50
  -5   5   3    8.79    0.40
  -5   5   3    8.60    0.34
  -5   5   3    8.70    0.61
  -5   5   3    9.10    0.41
   4  -5  -3   -0.20    0.25
   4  -5  -3    0.34    0.31
   4  -5  -3    0.02    0.19
   4  -5  -3   -0.38    0.21
  -4   5   3    0.12    0.13
  -4   5   3   -0.01    0.09
  -4   5   3   -0.14    0.12
  -4   5   3   -0.07    0.15
  -4   5   3    0.27    0.28
   3  -5  -3    5.86    0.42
   3  -5  -3    4.56    0.42
   3  -5  -3    4.82    0.46
   3  -5  -3    4.59    0.35
   3  -5  -3    5.15    0.38
  -3   5   3    5.38    0.36
  -3   5   3    4.31    0.24
  -3   5   3    4.92    0.39
  -3   5   3    5.36    0.25
  -3   5   3    5.29    0.34
   2  -5  -3    4.62    0.24
   2  -5  -3    4.03    0.31
   2  -5  -3    4.39    0.34
   2  -5  -3    3.75    0.41
   2  -5  -3    4.03    0.34
   2  -5  -3    4.32    0.22
  -2   5   3    4.61    0.35
  -2   5   3    4.05    0.13
  -2   5   3    4.55    0.29
  -2   5   3    3.70    0.34
  -2   5   3    4.54    0.37
  -2   5   3    4.48    0.31
  -2   5   3    4.36    0.25
   1  -5  -3  137.24    3.63
   1  -5  -3  139.16    3.77
   1  -5  -3  139.21    3.57
   1  -5  -3  132.56    4.05
   1  -5  -3  134.86    3.95
   1  -5  -3  142.66    3.97
  -1   5   3  136.84    3.63
  -1   5   3  146.04    4.08
  -1   5   3  136.33    3.73
  -1   5   3  138.03    3.77
  -1   5   3  142.21    3.97
  -1   5   3  132.69    3.95
   0  -5  -3    0.29    0.23
   0  -5  -3    0.42    0.15
   0  -5  -3    0.23    0.17
   0  -5  -3    0.46    0.16
   0  -5  -3    0.52    0.20
   0  -5  -3    0.61    0.20
   0  -5  -3    0.69    0.13
   0   5   3    0.54    0.24
   0   5   3    0.07    0.16
   0   5   3    0.55    0.16
   0   5   3    0.50    0.16
   0   5   3    0.76    0.13
   0   5   3    0.32    0.18
  -1  -5  -3   40.32    1.37
  -1  -5  -3   40.64    1.31
  -1  -5  -3   43.12    1.39
  -1  -5  -3   41.38    1.39
  -1  -5  -3   43.60    1.31
  -1  -5  -3   41.28    1.39
   1   5   3   40.59    1.38
   1   5   3   39.95    1.16
   1   5   3   42.02    1.31
   1   5   3   43.73    1.41
   1   5   3   46.34    1.40
   1   5   3   41.98    1.32
  -2  -5  -3    0.73    0.25
  -2  -5  -3    0.48    0.19
  -2  -5  -3    0.34    0.23
  -2  -5  -3    0.41    0.20
  -2  -5  -3    0.75    0.23
  -2  -5  -3    0.45    0.20
  -2  -5  -3    0.67    0.28
   2   5   3    0.67    0.23
   2   5   3    0.63    0.13
   2   5   3    0.49    0.24
   2   5   3    1.10    0.29
   2   5   3    0.57    0.24
   2   5   3    0.54    0.26
  -3  -5  -3    0.57    0.26
  -3  -5  -3    0.51    0.22
  -3  -5  -3    0.41    0.22
  -3  -5  -3    0.92    0.30
  -3  -5  -3    1.00    0.25
   3   5   3    0.90    0.16
   3   5   3    0.68    0.23
   3   5   3    0.60    0.24
   3   5   3    1.16    0.29
   3   5   3    0.76    0.27
  -4  -5  -3    0.22    0.32
  -4  -5  -3    0.11    0.20
  -4  -5  -3    0.16    0.22
  -4  -5  -3    0.37    0.27
   4   5   3    0.37    0.26
   4   5   3    0.06    0.27
   4   5   3    0.01    0.21
   4   5   3    0.42    0.25
   4   5   3    0.16    0.21
  -5  -5  -3    7.75    0.56
  -5  -5  -3    7.20    0.48
  -5  -5  -3    7.97    0.50
  -5  -5  -3    8.54    0.60
   5   5   3    7.03    0.51
   5   5   3    7.27    0.56
   5   5   3    6.71    0.48
   5   5   3    8.21    0.50
   5   5   3    7.42    0.63
  -6  -5  -3   16.22    0.83
  -6  -5  -3   16.49    0.75
  -6  -5  -3   15.35    0.87
  -6  -5  -3   17.15    0.78
   6   5   3   17.20    0.83
   6   5   3   15.66    0.85
   6   5   3   16.33    0.75
   6   5   3   14.98    0.88
   6   5   3   16.73    0.73
  -7  -5  -3    0.48    0.34
  -7  -5  -3   -0.08    0.28
  -7  -5  -3   -0.10    0.25
  -7  -5  -3    0.12    0.28
   7   5   3   -0.13    0.24
   7   5   3   -0.17    0.29
   7   5   3   -0.29    0.22
   7   5   3    0.17    0.38
   7   5   3    0.16    0.29
  -8  -5  -3    8.16    0.63
  -8  -5  -3    6.69    0.61
  -8  -5  -3    7.32    0.58
  -8  -5  -3    6.44    0.63
   8   5   3    5.52    0.50
   8   5   3    7.40    0.62
   8   5   3    6.81    0.62
   8   5   3    6.49    0.63
  -9  -5  -3    5.26    0.56
  -9  -5  -3    5.97    0.69
   9   5   3    5.77    0.71
   9   5   3    5.23    0.54
 -10  -5  -3    2.78    0.62
 -10  -5  -3    3.22    0.52
  10   5   3    2.67    0.63
  10  -6  -3    1.88    0.54
  10  -6  -3    1.87    0.49
 -10   6   3    2.05    0.55
 -10   6   3    1.99    0.34
   9  -6  -3    1.79    0.40
   9  -6  -3    2.07    0.42
   9  -6  -3    1.63    0.45
  -9   6   3    1.48    0.31
  -9   6   3    2.19    0.43
   8  -6  -3    0.00    0.34
   8  -6  -3    0.45    0.28
   8  -6  -3    0.29    0.37
  -8   6   3   -0.03    0.21
  -8   6   3   -0.15    0.37
   7  -6  -3    8.44    0.61
   7  -6  -3    8.52    0.62
   7  -6  -3    9.16    0.66
  -7   6   3    9.01    0.39
  -7   6   3    9.66    0.72
  -7   6   3    8.75    0.46
  -7   6   3    8.70    0.42
   6  -6  -3    1.13    0.38
   6  -6  -3    0.56    0.34
   6  -6  -3    0.63    0.32
  -6   6   3    0.50    0.18
  -6   6   3    0.92    0.15
  -6   6   3    0.58    0.35
  -6   6   3    0.68    0.18
   5  -6  -3    2.63    0.42
   5  -6  -3    2.68    0.37
   5  -6  -3    2.18    0.44
  -5   6   3    2.71    0.22
  -5   6   3    3.03    0.27
  -5   6   3    2.81    0.23
  -5   6   3    2.37    0.35
  -5   6   3    2.43    0.41
   4  -6  -3    0.01    0.23
   4  -6  -3   -0.11    0.21
   4  -6  -3    0.44    0.26
  -4   6   3    0.04    0.22
  -4   6   3    0.22    0.13
  -4   6   3    0.16    0.13
  -4   6   3    0.03    0.16
  -4   6   3    0.01    0.22
   3  -6  -3    0.65    0.24
   3  -6  -3    0.53    0.24
   3  -6  -3    0.77    0.36
   3  -6  -3    1.01    0.24
  -3   6   3    0.61    0.16
  -3   6   3    0.87    0.26
  -3   6   3    0.82    0.19
  -3   6   3    0.71    0.22
   2  -6  -3   13.71    0.65
   2  -6  -3   14.65    0.53
   2  -6  -3   14.80    0.71
   2  -6  -3   14.26    0.56
   2  -6  -3   13.42    0.74
  -2   6   3   13.50    0.53
  -2   6   3   13.68    0.60
  -2   6   3   13.99    0.56
  -2   6   3   13.24    0.66
   1  -6  -3    3.44    0.42
   1  -6  -3    3.69    0.36
   1  -6  -3    3.20    0.38
   1  -6  -3    3.72    0.29
   1  -6  -3    3.16    0.34
   1  -6  -3    3.65    0.27
   1  -6  -3    3.91    0.21
  -1   6   3    4.02    0.32
  -1   6   3    3.57    0.29
  -1   6   3    3.66    0.33
  -1   6   3    3.36    0.36
   0  -6  -3   28.59    1.08
   0  -6  -3   29.54    1.10
   0  -6  -3   28.97    0.88
   0  -6  -3   29.84    1.13
   0  -6  -3   28.23    1.08
   0  -6  -3   28.99    0.96
   0   6   3   28.66    0.97
   0   6   3   29.40    0.88
   0   6   3   30.22    1.00
   0   6   3   27.07    1.08
  -1  -6  -3    4.38    0.36
  -1  -6  -3    4.50    0.41
  -1  -6  -3    5.05    0.41
  -1  -6  -3    4.46    0.41
  -1  -6  -3    4.24    0.42
   1   6   3    4.52    0.41
   1   6   3    5.06    0.28
   1   6   3    4.83    0.39
   1   6   3    5.51    0.38
  -2  -6  -3    0.21    0.22
  -2  -6  -3   -0.07    0.19
  -2  -6  -3   -0.29    0.25
  -2  -6  -3   -0.14    0.20
  -2  -6  -3   -0.05    0.21
   2   6   3   -0.09    0.29
   2   6   3   -0.06    0.18
   2   6   3   -0.12    0.17
   2   6   3    0.11    0.14
  -3  -6  -3    6.51    0.49
  -3  -6  -3    7.24    0.57
  -3  -6  -3    6.10    0.49
  -3  -6  -3    7.01    0.42
   3   6   3    6.44    0.45
   3   6   3    6.24    0.34
   3   6   3    6.18    0.54
   3   6   3    5.88    0.44
  -4  -6  -3    1.47    0.32
  -4  -6  -3    0.88    0.32
  -4  -6  -3    1.04    0.37
  -4  -6  -3    1.53    0.26
   4   6   3    1.12    0.32
   4   6   3    1.10    0.21
   4   6   3    1.36    0.35
   4   6   3    1.47    0.39
  -5  -6  -3    2.05    0.30
  -5  -6  -3    1.87    0.41
  -5  -6  -3    2.30    0.33
  -5  -6  -3    2.83    0.47
   5   6   3    2.31    0.39
   5   6   3    2.69    0.40
   5   6   3    1.95    0.39
   5   6   3    2.58    0.43
  -6  -6  -3   26.18    1.12
  -6  -6  -3   27.58    1.08
  -6  -6  -3   24.28    0.99
  -6  -6  -3   25.54    1.13
   6   6   3   25.07    1.12
   6   6   3   25.08    1.08
   6   6   3   27.15    1.09
   6   6   3   28.05    1.14
  -7  -6  -3    5.47    0.58
  -7  -6  -3    5.48    0.50
  -7  -6  -3    4.01    0.58
  -7  -6  -3    4.71    0.45
   7   6   3    5.07    0.54
   7   6   3    5.75    0.58
   7   6   3    4.62    0.50
   7   6   3    4.11    0.51
  -8  -6  -3    6.90    0.72
  -8  -6  -3    6.45    0.55
   8   6   3    7.42    0.76
   8   6   3    5.99    0.50
   8   6   3    5.61    0.65
  -9  -6  -3    0.27    0.32
  -9  -6  -3   -0.16    0.33
   9   6   3   -0.13    0.33
 -10  -6  -3    9.10    0.72
 -10  -6  -3   10.65    0.95
  10   6   3    9.90    0.96
  10  -7  -3    4.21    0.60
  10  -7  -3    4.39    0.66
 -10   7   3    5.43    0.72
   9  -7  -3    1.19    0.48
   9  -7  -3    0.88    0.47
  -9   7   3    1.10    0.39
   8  -7  -3   13.20    0.91
   8  -7  -3   13.95    0.75
   8  -7  -3   14.39    0.93
  -8   7   3   13.12    0.60
  -8   7   3   13.64    0.83
   7  -7  -3    1.36    0.36
   7  -7  -3    1.12    0.39
   7  -7  -3    1.12    0.42
  -7   7   3    1.24    0.23
  -7   7   3    1.46    0.23
  -7   7   3    1.53    0.36
   6  -7  -3    7.59    0.68
   6  -7  -3    7.05    0.59
   6  -7  -3    7.67    0.58
  -6   7   3    6.93    0.57
  -6   7   3    7.63    0.36
  -6   7   3    8.52    0.37
  -6   7   3    7.23    0.42
   5  -7  -3   11.35    0.64
   5  -7  -3    9.91    0.64
   5  -7  -3    9.92    0.75
  -5   7   3   10.86    0.62
  -5   7   3   10.28    0.52
  -5   7   3   10.27    0.72
  -5   7   3   11.41    0.45
  -5   7   3   11.23    0.41
   4  -7  -3    6.36    0.48
   4  -7  -3    5.21    0.57
   4  -7  -3    5.89    0.55
  -4   7   3    5.55    0.42
  -4   7   3    6.04    0.34
  -4   7   3    6.01    0.51
  -4   7   3    5.68    0.45
   3  -7  -3   29.45    1.23
   3  -7  -3   28.62    1.17
   3  -7  -3   31.26    1.02
  -3   7   3   29.63    0.95
  -3   7   3   28.89    1.01
  -3   7   3   29.39    1.15
  -3   7   3   28.72    1.02
   2  -7  -3   18.28    0.84
   2  -7  -3   20.88    0.76
   2  -7  -3   20.64    0.89
   2  -7  -3   21.64    0.98
  -2   7   3   19.81    0.79
  -2   7   3   19.50    0.74
  -2   7   3   18.91    0.72
  -2   7   3   20.51    0.93
   1  -7  -3   21.92    1.00
   1  -7  -3   21.82    0.63
   1  -7  -3   21.96    0.78
   1  -7  -3   20.79    0.88
   1  -7  -3   20.49    0.93
   1  -7  -3   21.52    0.76
  -1   7   3   20.73    0.90
  -1   7   3   22.01    0.79
  -1   7   3   22.23    0.76
  -1   7   3   21.24    0.84
   0  -7  -3    5.98    0.55
   0  -7  -3    5.47    0.39
   0  -7  -3    5.79    0.51
   0  -7  -3    5.23    0.51
   0  -7  -3    5.84    0.35
   0   7   3    5.42    0.46
   0   7   3    6.13    0.36
   0   7   3    5.55    0.45
   0   7   3    6.23    0.42
  -1  -7  -3   50.03    1.72
  -1  -7  -3   48.85    1.68
  -1  -7  -3   49.40    1.63
  -1  -7  -3   50.65    1.68
   1   7   3   49.25    1.57
   1   7   3   49.25    1.58
   1   7   3   47.02    1.65
   1   7   3   48.79    1.41
  -2  -7  -3    2.20    0.29
  -2  -7  -3    3.27    0.45
   2   7   3    2.67    0.37
   2   7   3    2.36    0.24
   2   7   3    2.63    0.33
   2   7   3    3.07    0.39
  -3  -7  -3   -0.17    0.34
  -3  -7  -3   -0.17    0.21
  -3  -7  -3    0.02    0.18
  -3  -7  -3   -0.25    0.23
   3   7   3    0.16    0.27
   3   7   3    0.05    0.26
   3   7   3    0.28    0.17
   3   7   3   -0.11    0.20
  -4  -7  -3    0.23    0.26
  -4  -7  -3   -0.04    0.25
  -4  -7  -3   -0.15    0.17
  -4  -7  -3    0.36    0.23
   4   7   3   -0.05    0.30
   4   7   3    0.03    0.27
   4   7   3    0.35    0.37
   4   7   3    0.01    0.17
  -5  -7  -3    2.21    0.45
  -5  -7  -3    1.85    0.28
  -5  -7  -3    2.02    0.40
  -5  -7  -3    1.13    0.43
   5   7   3    2.20    0.27
   5   7   3    1.55    0.37
   5   7   3    1.95    0.45
   5   7   3    2.13    0.43
  -6  -7  -3   -0.06    0.24
  -6  -7  -3    0.81    0.43
   6   7   3    0.48    0.31
   6   7   3    0.44    0.35
   6   7   3    0.05    0.35
  -7  -7  -3    5.16    0.46
  -7  -7  -3    5.90    0.66
   7   7   3    5.64    0.67
   7   7   3    5.21    0.57
  -8  -7  -3   -0.23    0.29
  -8  -7  -3    0.12    0.44
   8   7   3    0.86    0.46
   8   7   3   -0.16    0.44
  -9  -7  -3    2.85    0.62
   9   7   3    1.53    0.57
   9   7   3    2.41    0.49
   9  -8  -3    1.75    0.44
   9  -8  -3    1.86    0.45
  -9   8   3    1.42    0.54
   8  -8  -3    0.96    0.45
   8  -8  -3    1.19    0.47
  -8   8   3    0.98    0.48
   7  -8  -3   -0.36    0.40
   7  -8  -3    0.23    0.30
  -7   8   3    0.02    0.41
   6  -8  -3    0.03    0.31
   6  -8  -3    0.60    0.33
   6  -8  -3   -0.24    0.34
  -6   8   3    0.41    0.20
  -6   8   3    0.03    0.28
  -6   8   3   -0.01    0.29
   5  -8  -3   17.29    0.96
   5  -8  -3   18.72    0.87
   5  -8  -3   20.04    0.98
  -5   8   3   21.42    0.88
  -5   8   3   19.92    0.70
  -5   8   3   19.73    0.95
  -5   8   3   19.54    0.78
   4  -8  -3    5.05    0.53
   4  -8  -3    5.99    0.48
   4  -8  -3    5.22    0.55
  -4   8   3    5.12    0.34
  -4   8   3    4.89    0.51
  -4   8   3    4.93    0.41
  -4   8   3    5.45    0.45
   3  -8  -3    5.41    0.54
   3  -8  -3    4.66    0.42
   3  -8  -3    4.95    0.57
   3  -8  -3    5.51    0.45
  -3   8   3    4.89    0.41
  -3   8   3    4.38    0.35
  -3   8   3    4.54    0.48
  -3   8   3    4.95    0.42
   2  -8  -3   84.85    2.62
   2  -8  -3   83.87    2.40
   2  -8  -3   84.79    2.68
   2  -8  -3   84.78    2.78
  -2   8   3   85.30    2.68
  -2   8   3   82.99    2.49
  -2   8   3   85.38    2.46
  -2   8   3   86.56    2.34
  -2   8   3   84.95    2.41
   1  -8  -3   13.53    0.41
   1  -8  -3   12.70    0.71
   1  -8  -3   14.84    0.78
   1  -8  -3   14.61    0.62
   1  -8  -3   13.26    0.84
   1  -8  -3   14.44    0.59
  -1   8   3   13.95    0.60
  -1   8   3   12.94    0.72
  -1   8   3   12.97    0.61
  -1   8   3   14.07    0.65
   0  -8  -3    3.37    0.22
   0  -8  -3    3.05    0.43
   0  -8  -3    3.44    0.47
   0  -8  -3    2.74    0.44
   0  -8  -3    3.98    0.32
   0   8   3    3.19    0.47
   0   8   3    3.46    0.30
   0   8   3    3.19    0.36
   0   8   3    3.13    0.39
  -1  -8  -3    0.93    0.30
  -1  -8  -3    1.32    0.33
  -1  -8  -3    1.44    0.32
   1   8   3    1.27    0.31
   1   8   3    1.07    0.22
   1   8   3    1.49    0.29
   1   8   3    1.79    0.34
  -2  -8  -3   64.73    2.01
  -2  -8  -3   66.37    2.16
   2   8   3   63.64    2.02
   2   8   3   62.62    2.14
   2   8   3   66.24    1.84
   2   8   3   64.42    2.06
  -3  -8  -3   20.08    0.94
  -3  -8  -3   20.64    0.95
  -3  -8  -3   20.79    0.81
   3   8   3   20.00    1.00
   3   8   3   20.14    0.73
   3   8   3   20.95    0.94
   3   8   3   20.39    0.93
  -4  -8  -3    0.35    0.21
  -4  -8  -3    0.01    0.38
  -4  -8  -3    0.75    0.40
   4   8   3    0.19    0.19
   4   8   3   -0.19    0.30
   4   8   3    0.03    0.36
   4   8   3    0.66    0.28
  -5  -8  -3    3.87    0.50
  -5  -8  -3    3.79    0.37
   5   8   3    4.37    0.54
   5   8   3    4.47    0.50
   5   8   3    4.24    0.36
  -6  -8  -3   -0.01    0.24
  -6  -8  -3    0.33    0.33
   6   8   3    1.36    0.44
   6   8   3    0.91    0.36
  -7  -8  -3    3.78    0.60
  -7  -8  -3    3.45    0.41
   7   8   3    3.33    0.51
   7   8   3    3.93    0.64
  -8  -8  -3   -0.05    0.48
   8   8   3    0.84    0.47
   8   8   3    0.43    0.50
  -9  -8  -3    6.62    0.75
   9   8   3    7.07    0.85
   9   8   3    7.54    0.84
   8  -9  -3    1.11    0.40
   8  -9  -3    0.11    0.47
  -8   9   3    1.04    0.52
   7  -9  -3    0.46    0.32
   7  -9  -3   -0.34    0.30
  -7   9   3   -0.32    0.41
   6  -9  -3    0.86    0.49
   6  -9  -3    1.64    0.46
  -6   9   3    0.83    0.36
  -6   9   3    1.26    0.27
   5  -9  -3   11.94    0.84
   5  -9  -3   12.86    0.74
   5  -9  -3   12.14    0.74
   5  -9  -3   13.42    0.92
  -5   9   3   12.81    0.80
  -5   9   3   12.77    0.65
  -5   9   3   13.35    0.72
   4  -9  -3   17.74    0.90
   4  -9  -3   17.01    1.02
   4  -9  -3   16.31    0.86
   4  -9  -3   18.96    0.85
  -4   9   3   17.31    0.70
  -4   9   3   18.74    0.80
  -4   9   3   17.99    0.81
  -4   9   3   15.73    0.89
   3  -9  -3    1.80    0.35
   3  -9  -3    2.39    0.42
   3  -9  -3    1.01    0.36
   3  -9  -3    1.77    0.36
  -3   9   3    2.42    0.29
  -3   9   3    2.43    0.32
  -3   9   3    2.04    0.46
  -3   9   3    1.56    0.32
   2  -9  -3   16.88    0.88
   2  -9  -3   16.00    0.97
   2  -9  -3   17.47    0.86
   2  -9  -3   17.16    0.74
  -2   9   3   17.54    0.72
  -2   9   3   17.94    0.95
  -2   9   3   16.50    0.76
  -2   9   3   17.39    0.73
   1  -9  -3    0.62    0.24
   1  -9  -3    0.66    0.27
   1  -9  -3    0.97    0.43
   1  -9  -3    1.01    0.38
  -1   9   3    0.96    0.40
  -1   9   3    0.96    0.29
  -1   9   3    1.14    0.25
  -1   9   3    1.29    0.29
   0  -9  -3    3.16    0.46
   0  -9  -3    2.88    0.40
   0  -9  -3    3.12    0.50
   0   9   3    2.97    0.36
   0   9   3    3.37    0.31
   0   9   3    2.36    0.47
   0   9   3    2.61    0.40
  -1  -9  -3    0.34    0.37
  -1  -9  -3    0.28    0.35
   1   9   3    0.17    0.27
   1   9   3    0.19    0.36
   1   9   3    0.25    0.19
   1   9   3   -0.13    0.20
  -2  -9  -3    0.18    0.19
  -2  -9  -3    0.26    0.27
   2   9   3    0.30    0.29
   2   9   3   -0.04    0.18
   2   9   3    0.17    0.30
   2   9   3    0.45    0.31
  -3  -9  -3   20.53    0.80
  -3  -9  -3   19.64    0.97
   3   9   3   18.62    0.96
   3   9   3   18.45    0.94
   3   9   3   20.35    0.75
  -4  -9  -3   14.18    0.66
  -4  -9  -3   14.19    0.92
   4   9   3   13.77    0.84
   4   9   3   13.53    0.91
  -5  -9  -3    1.88    0.32
  -5  -9  -3    1.36    0.49
   5   9   3    1.10    0.48
   5   9   3    1.72    0.46
  -6  -9  -3    5.18    0.67
   6   9   3    5.60    0.61
   6   9   3    5.25    0.62
  -7  -9  -3   13.06    0.91
   7   9   3   14.14    0.94
   7   9   3   15.14    0.99
  -8  -9  -3    8.15    0.88
   8   9   3    5.54    0.74
   8   9   3    7.13    0.85
   7 -10  -3    9.68    0.88
   7 -10  -3   10.38    0.91
  -7  10   3    9.07    0.87
   6 -10  -3    0.70    0.35
   6 -10  -3    0.10    0.45
  -6  10   3    0.48    0.35
   5 -10  -3    0.35    0.41
   5 -10  -3    0.70    0.48
  -5  10   3    0.15    0.31
  -5  10   3    0.52    0.35
  -5  10   3    0.73    0.29
   4 -10  -3   17.67    1.08
   4 -10  -3   17.61    0.83
   4 -10  -3   17.07    0.99
  -4  10   3   17.44    0.95
  -4  10   3   17.51    0.85
  -4  10   3   16.32    0.72
  -4  10   3   18.05    0.83
   3 -10  -3    0.46    0.32
   3 -10  -3    0.44    0.36
   3 -10  -3    1.79    0.38
  -3  10   3    0.17    0.28
  -3  10   3    0.39    0.30
  -3  10   3    0.46    0.33
  -3  10   3    0.48    0.23
   2 -10  -3    8.76    0.80
   2 -10  -3    9.55    0.56
   2 -10  -3    9.29    0.75
  -2  10   3    9.87    0.80
  -2  10   3    9.45    0.57
  -2  10   3    9.72    0.55
  -2  10   3    8.75    0.63
   1 -10  -3    4.33    0.62
   1 -10  -3    3.62    0.54
   1 -10  -3    4.80    0.42
  -1  10   3    4.53    0.39
  -1  10   3    3.99    0.57
  -1  10   3    4.71    0.45
   0 -10  -3    0.54    0.31
   0  10   3    0.26    0.41
   0  10   3    0.47    0.28
   0  10   3    0.89    0.25
  -1 -10  -3    0.94    0.34
   1  10   3    1.71    0.35
   1  10   3    1.34    0.38
   1  10   3    1.41    0.26
  -2 -10  -3   27.63    1.02
  -2 -10  -3   28.08    1.29
   2  10   3   26.69    1.28
   2  10   3   28.56    1.18
  -3 -10  -3    0.22    0.41
   3  10   3    0.43    0.43
   3  10   3    0.24    0.34
  -4 -10  -3    6.26    0.70
   4  10   3    6.88    0.68
   4  10   3    5.56    0.62
  -5 -10  -3    1.69    0.44
   5  10   3    1.30    0.42
   5  10   3    1.96    0.49
  -6 -10  -3    0.29    0.36
   6  10   3    0.98    0.52
   6  10   3    0.96    0.38
  -7 -10  -3   -0.62    0.49
   7  10   3   -0.15    0.52
   7  10   3    0.40    0.47
   6 -11  -3    3.80    0.57
   6 -11  -3    3.69    0.67
  -6  11   3    3.50    0.57
   5 -11  -3    3.93    0.63
   5 -11  -3    3.90    0.68
  -5  11   3    4.04    0.65
   4 -11  -3    0.15    0.43
   4 -11  -3   -0.31    0.47
  -4  11   3   -0.03    0.29
  -4  11   3    0.99    0.50
   3 -11  -3   -0.10    0.40
   3 -11  -3    0.60    0.30
   3 -11  -3   -0.10    0.46
  -3  11   3    0.39    0.35
  -3  11   3    0.70    0.46
   2 -11  -3   11.35    0.66
   2 -11  -3    8.79    0.70
   2 -11  -3    9.50    0.87
  -2  11   3    9.16    0.60
  -2  11   3    9.75    0.75
   1 -11  -3    2.96    0.52
   1 -11  -3    3.14    0.56
  -1  11   3    3.14    0.58
  -1  11   3    2.45    0.39
   0 -11  -3    1.03    0.36
   0  11   3    0.43    0.34
   0  11   3    1.02    0.38
   1  11   3   -0.42    0.30
   1  11   3    0.40    0.34
  -2 -11  -3    0.92    0.38
   2  11   3    0.21    0.35
   2  11   3    0.20    0.45
  -3 -11  -3    3.80    0.61
   3  11   3    2.69    0.59
   3  11   3    2.52    0.51
  -4 -11  -3   16.53    1.09
   4  11   3   16.50    0.99
   4  11   3   16.07    0.97
  -5 -11  -3    0.95    0.42
   5  11   3    0.61    0.40
   5  11   3    1.06    0.49
   4 -12  -3   10.80    1.00
   4 -12  -3    9.02    0.78
  -4  12   3   12.07    0.98
   3 -12  -3    1.17    0.41
   3 -12  -3    1.25    0.57
  -3  12   3    0.89    0.42
   2 -12  -3    3.31    0.57
   2 -12  -3    3.06    0.58
  -2  12   3    2.85    0.62
   1 -12  -3    4.82    0.67
  -1  12   3    5.56    0.54
  -1  12   3    4.04    0.67
   0 -12  -3    0.83    0.38
   0  12   3    1.39    0.43
   0  12   3    0.95    0.36
   1  12   3   -0.01    0.37
   1  12   3   -0.47    0.46
  -2 -12  -3    4.39    0.69
   2  12   3    3.71    0.57
   2  12   3    3.78    0.59
  -3 -12  -3    1.27    0.43
   3  12   3    2.16    0.50
   3  12   3    1.57    0.48
   4  12   3   12.72    0.92
   3  13  -4    0.41    0.48
   2  13  -4   -0.23    0.41
   2  13  -4   -0.03    0.45
   1  13  -4    8.52    0.81
   1  13  -4    8.42    0.71
   0  13  -4    4.50    0.63
   0  13  -4    4.18    0.62
  -1  13  -4    1.57    0.51
  -1  13  -4    1.09    0.39
  -2  13  -4    9.22    0.82
  -2  13  -4   11.49    0.90
  -3  13  -4    4.89    0.65
   5  12  -4   -0.37    0.44
   5  12  -4   -0.17    0.44
   4  12  -4    1.15    0.50
   4  12  -4    1.71    0.50
   3  12  -4    3.91    0.62
   3  12  -4    4.45    0.62
   2  12  -4   -0.18    0.37
   2  12  -4    0.01    0.40
   1  12  -4   -0.30    0.26
   1  12  -4    0.02    0.37
   0  12  -4    8.70    0.77
   0  12  -4    8.86    0.75
  -1  12  -4    0.73    0.33
  -1  12  -4    0.93    0.42
  -2  12  -4    0.18    0.40
  -2  12  -4    0.56    0.41
  -3  12  -4   13.49    0.90
  -3  12  -4   16.26    0.98
  -4  12  -4    0.12    0.37
  -4  12  -4   -0.02    0.43
  -5  12  -4   -0.38    0.37
  -5  12  -4   -0.47    0.44
   6  11  -4   -0.55    0.45
   6  11  -4   -0.13    0.42
  -6 -11   4   -0.29    0.27
   5  11  -4    3.08    0.54
   5  11  -4    1.70    0.44
  -5 -11   4    1.77    0.33
   4  11  -4   14.86    0.94
   4  11  -4   12.79    0.87
  -4 -11   4   13.36    0.67
   3  11  -4    3.45    0.46
   3  11  -4    4.00    0.58
   2  11  -4    0.96    0.35
   2  11  -4    0.77    0.40
  -2 -11   4    1.18    0.37
   1  11  -4    0.58    0.38
   1  11  -4    0.18    0.34
   1  11  -4    0.30    0.33
  -1 -11   4    0.39    0.32
   0  11  -4   10.48    0.77
   0  11  -4   11.44    0.77
   0 -11   4   11.42    0.72
   0 -11   4   11.32    0.70
  -1  11  -4    8.98    0.72
  -1  11  -4    9.03    0.72
   1 -11   4    9.11    0.66
   1 -11   4    9.06    0.64
  -2  11  -4    4.96    0.58
  -2  11  -4    4.47    0.56
   2 -11   4    4.75    0.46
   2 -11   4    5.02    0.53
  -3  11  -4    2.02    0.48
  -3  11  -4    3.12    0.50
   3 -11   4    2.41    0.45
  -4  11  -4    1.08    0.43
  -4  11  -4    1.28    0.41
   4 -11   4    0.45    0.36
  -5  11  -4    0.45    0.42
  -5  11  -4    0.80    0.39
  -6  11  -4    0.95    0.51
  -6  11  -4    1.29    0.43
   8  10  -4   -0.26    0.50
  -8 -10   4   -0.16    0.33
   7  10  -4    3.95    0.64
   7  10  -4    3.65    0.59
  -7 -10   4    3.05    0.45
   6  10  -4    5.59    0.64
   6  10  -4    4.90    0.59
  -6 -10   4    5.29    0.52
   5  10  -4    1.44    0.48
   5  10  -4    1.63    0.37
  -5 -10   4    0.88    0.30
   4  10  -4   18.27    0.96
   4  10  -4   19.13    0.95
  -4 -10   4   17.68    0.90
  -4 -10   4   18.40    0.79
   3  10  -4   17.31    0.88
   3  10  -4   15.89    0.82
   3  10  -4   15.65    0.93
  -3 -10   4   17.65    0.85
  -3 -10   4   17.19    0.71
   2  10  -4   -0.27    0.29
   2  10  -4   -0.07    0.24
   2  10  -4    0.19    0.26
   2  10  -4    0.42    0.33
  -2 -10   4   -0.02    0.17
  -2 -10   4    0.18    0.29
  -2 -10   4   -0.37    0.29
   1  10  -4    6.49    0.58
   1  10  -4    6.31    0.58
   1  10  -4    6.80    0.57
   1  10  -4    7.15    0.63
  -1 -10   4    7.36    0.58
  -1 -10   4    6.74    0.36
   0  10  -4   20.08    0.90
   0  10  -4   19.58    0.93
   0  10  -4   19.79    0.94
   0  10  -4   16.97    0.88
   0 -10   4   19.11    0.88
   0 -10   4   19.75    0.88
  -1  10  -4    8.82    0.69
  -1  10  -4    7.96    0.63
  -1  10  -4    9.79    0.69
   1 -10   4    9.08    0.56
   1 -10   4    9.50    0.60
  -2  10  -4   15.45    0.86
  -2  10  -4   15.74    0.87
   2 -10   4   16.98    0.73
   2 -10   4   15.23    0.81
  -3  10  -4    7.84    0.68
  -3  10  -4    9.83    0.69
   3 -10   4    8.85    0.53
   3 -10   4    9.20    0.64
  -4  10  -4   16.68    0.89
  -4  10  -4   16.09    0.85
   4 -10   4   15.35    0.86
  -5  10  -4    1.71    0.44
  -5  10  -4    2.49    0.50
  -5  10  -4    1.89    0.37
   5 -10   4    2.07    0.43
  -6  10  -4    1.54    0.40
  -6  10  -4    2.06    0.40
  -6  10  -4    1.98    0.42
   6 -10   4    1.42    0.41
  -7  10  -4    1.49    0.41
  -7  10  -4    1.38    0.50
  -7  10  -4    0.94    0.42
  -8  10  -4    1.92    0.46
  -8  10  -4    2.57    0.51
   9   9  -4    1.22    0.46
   8   9  -4    0.79    0.51
   8   9  -4    0.12    0.43
  -8  -9   4    0.44    0.29
   7   9  -4    0.43    0.31
   7   9  -4    0.11    0.32
  -7  -9   4   -0.34    0.28
   6   9  -4    6.87    0.68
   6   9  -4    5.84    0.57
  -6  -9   4    6.06    0.54
  -6  -9   4    6.31    0.52
   5   9  -4   -0.01    0.28
   5   9  -4    0.03    0.34
   5   9  -4   -0.33    0.25
  -5  -9   4   -0.28    0.22
  -5  -9   4   -0.17    0.28
   4   9  -4    8.48    0.65
   4   9  -4    7.89    0.69
   4   9  -4    8.49    0.57
   4   9  -4    9.08    0.63
   4   9  -4    9.02    0.63
  -4  -9   4    8.40    0.51
  -4  -9   4    7.61    0.58
  -4  -9   4    8.65    0.68
   3   9  -4    5.56    0.51
   3   9  -4    5.49    0.56
   3   9  -4    4.25    0.52
   3   9  -4    5.84    0.55
   3   9  -4    5.10    0.49
   3   9  -4    4.53    0.44
  -3  -9   4    5.58    0.56
  -3  -9   4    5.10    0.38
  -3  -9   4    4.63    0.46
   2   9  -4    0.98    0.31
[truncated: 519,718 more chars]
