# Supplementary material for: Crystal structure of the bis­(cyclo­hexyl­ammonium) succinate succinic acid salt adduct
Source: Acta Crystallogr E Crystallogr Commun. 2015 Jul 8;71(Pt 8):899–901. doi: 10.1107/S2056989015012621 (PMC4571351; doi:10.1107/S2056989015012621)
Supplement: Supplementary file 2 [file e-71-00899-Isup2.hkl]

data_I                                                                          
_shelx_title ' 1403hc16_0m in P-1'                                              
_shelx_refln_list_code          4                                               
_shelx_F_calc_maximum      126.30                                               
_exptl_crystal_F_000       472.00                                               
_reflns_d_resolution_high  0.7666                                               
                                                                                
loop_                                                                           
 _space_group_symop_operation_xyz                                               
 'x, y, z'                                                                      
 '-x, -y, -z'                                                                   
                                                                                
_cell_length_a     9.5147                                                       
_cell_length_b    10.4479                                                       
_cell_length_c    11.4082                                                       
_cell_angle_alpha  96.789                                                       
_cell_angle_beta   93.287                                                       
_cell_angle_gamma  90.945                                                       
                                                                                
_shelx_F_squared_multiplier     1.000                                           
                                                                                
loop_                                                                           
 _refln_index_h                                                                 
 _refln_index_k                                                                 
 _refln_index_l                                                                 
 _refln_F_squared_calc                                                          
 _refln_F_squared_meas                                                          
 _refln_F_squared_sigma                                                         
 _refln_observed_status                                                         
   2   0   0        618.09        539.30         4.55 o                         
   3   0   0         83.78         78.75         1.20 o                         
   4   0   0       5842.52       6345.83        47.35 o                         
   5   0   0         43.11         44.81         1.15 o                         
   6   0   0        237.18        243.15         2.88 o                         
   7   0   0         45.59         44.26         1.53 o                         
   8   0   0        341.36        302.01         4.19 o                         
   9   0   0          9.59         10.09         1.38 o                         
  10   0   0         12.21         10.32         2.32 o                         
  11   0   0          0.71          0.83         2.61 o                         
  12   0   0         52.76         56.63         5.33 o                         
 -12   1   0        124.18        123.29         7.02 o                         
 -11   1   0          3.29          5.80         2.84 o                         
 -10   1   0        454.84        482.77         8.74 o                         
  -9   1   0        120.04        118.03         3.32 o                         
  -8   1   0        146.27        135.08         3.25 o                         
  -7   1   0        295.96        293.64         4.22 o                         
  -6   1   0        572.94        614.21         6.76 o                         
  -5   1   0         29.62         28.32         1.24 o                         
  -4   1   0        413.85        474.20         4.92 o                         
  -3   1   0        660.47        612.49         5.27 o                         
  -2   1   0       2623.95       2749.47        21.50 o                         
  -1   1   0        266.24        230.85         6.52 o                         
   1   1   0         24.22         15.40         1.40 o                         
   2   1   0         34.74         45.66         3.22 o                         
   3   1   0         70.70         50.27         1.01 o                         
   4   1   0          7.26         13.00         1.88 o                         
   5   1   0        382.82        386.29         3.84 o                         
   6   1   0        147.53        191.75         2.45 o                         
   7   1   0         10.63          8.46         1.19 o                         
   8   1   0          8.97          9.14         1.39 o                         
   9   1   0        150.90        152.53         3.06 o                         
  10   1   0        190.01        214.57         4.07 o                         
  11   1   0          2.03          3.35         2.07 o                         
  12   1   0          1.55          4.68         3.69 o                         
 -12   2   0          0.01          5.37         3.73 o                         
 -11   2   0          0.74          3.34         3.08 o                         
 -10   2   0          0.24         -0.53         2.01 o                         
  -9   2   0        306.01        320.36         5.20 o                         
  -8   2   0        460.21        425.85         6.18 o                         
  -7   2   0         37.57         51.60         1.86 o                         
  -6   2   0        885.64        886.88         9.22 o                         
  -5   2   0        565.26        578.18         5.36 o                         
  -4   2   0        657.47        686.77         6.05 o                         
  -3   2   0         18.85         42.87         1.14 o                         
  -2   2   0         11.37         21.22         0.74 o                         
  -1   2   0       1720.44       1681.34        13.31 o                         
   0   2   0       3887.00       3886.86        30.17 o                         
   1   2   0       2262.77       2193.74        17.94 o                         
   2   2   0        208.99        251.75         2.47 o                         
   3   2   0         56.88         49.67         1.17 o                         
   4   2   0         42.05         34.82         1.05 o                         
   5   2   0        144.61        119.08         1.86 o                         
   6   2   0         33.70         43.52         1.47 o                         
   7   2   0        202.83        233.09         3.77 o                         
   8   2   0        188.99        173.20         3.22 o                         
   9   2   0        389.53        394.02         5.34 o                         
  10   2   0         30.26         28.50         2.21 o                         
  11   2   0        127.48        138.62         5.61 o                         
  12   2   0         25.04         29.14         4.50 o                         
 -12   3   0         64.30         72.22         5.76 o                         
 -11   3   0         75.61         79.08         5.61 o                         
 -10   3   0        206.01        193.93         6.05 o                         
  -9   3   0         29.61         23.93         1.93 o                         
  -8   3   0        723.88        646.97         8.38 o                         
  -7   3   0         20.62         17.06         1.33 o                         
  -6   3   0         10.96         13.61         1.55 o                         
  -5   3   0          0.98          6.14         0.87 o                         
  -4   3   0        192.44        150.15         2.31 o                         
  -3   3   0        101.75         76.23         1.42 o                         
  -2   3   0        867.00        994.50         8.67 o                         
  -1   3   0       4210.08       4142.63        33.77 o                         
   0   3   0       2239.83       2208.53        17.41 o                         
   1   3   0        550.06        547.37         5.71 o                         
   2   3   0        501.64        544.63         7.37 o                         
   3   3   0        676.69        670.86         5.87 o                         
   4   3   0        446.75        482.33         4.59 o                         
   5   3   0        361.87        370.17         3.88 o                         
   6   3   0        306.84        361.70         4.34 o                         
   7   3   0         44.77         28.62         1.64 o                         
   8   3   0        182.98        164.29         3.60 o                         
   9   3   0         80.24         72.10         2.57 o                         
  10   3   0         25.39         21.58         1.95 o                         
  11   3   0         64.24         63.14         5.72 o                         
 -11   4   0        303.50        327.02         9.93 o                         
 -10   4   0         74.01         80.50         4.34 o                         
  -9   4   0          5.98          7.21         1.68 o                         
  -8   4   0        899.23        837.00        11.31 o                         
  -7   4   0         22.56         31.74         1.82 o                         
  -6   4   0          8.80         12.13         1.21 o                         
  -5   4   0          2.76          4.08         1.02 o                         
  -4   4   0          0.22          5.41         0.78 o                         
  -3   4   0        739.10        742.20         7.14 o                         
  -2   4   0         64.03         65.33         1.48 o                         
  -1   4   0        684.10        599.82         5.97 o                         
   0   4   0       5406.13       5738.11        46.58 o                         
   1   4   0        293.21        361.38         3.95 o                         
   2   4   0       1005.55       1007.71        10.65 o                         
   3   4   0        514.07        499.90         5.12 o                         
   4   4   0         95.44         99.99         1.73 o                         
   5   4   0        902.99        965.38         9.30 o                         
   6   4   0        256.68        259.25         3.82 o                         
   7   4   0         47.88         40.88         1.86 o                         
   8   4   0        284.42        295.64         4.77 o                         
   9   4   0         26.92         24.79         1.90 o                         
  10   4   0          8.49         11.79         3.72 o                         
  11   4   0        260.32        228.49         8.05 o                         
 -11   5   0         12.23         12.30         5.12 o                         
 -10   5   0          0.00         -2.47         2.47 o                         
  -9   5   0          0.01          2.39         2.10 o                         
  -8   5   0        124.29        136.06         3.05 o                         
  -7   5   0         37.18         45.88         1.83 o                         
  -6   5   0        331.09        338.67         4.77 o                         
  -5   5   0          4.79          3.79         1.16 o                         
  -4   5   0        265.56        255.30         3.19 o                         
  -3   5   0        324.71        327.70         3.87 o                         
  -2   5   0        444.83        452.91         4.33 o                         
  -1   5   0       2781.41       2921.99        23.25 o                         
   0   5   0        208.53        221.95         2.50 o                         
   1   5   0        354.52        394.68         4.07 o                         
   2   5   0        381.75        415.07         4.31 o                         
   3   5   0        495.97        435.17         5.09 o                         
   4   5   0        328.92        346.79         4.66 o                         
   5   5   0         65.60         86.96         2.29 o                         
   6   5   0        143.30        142.75         2.85 o                         
   7   5   0         99.30         89.63         2.48 o                         
   8   5   0         50.35         60.92         2.56 o                         
   9   5   0        195.55        201.64         6.17 o                         
  10   5   0          3.23          0.83         2.45 o                         
  11   5   0          0.03         -2.79         3.51 o                         
 -11   6   0          3.01         -3.86         3.86 o                         
 -10   6   0          9.10          8.64         3.45 o                         
  -9   6   0        113.30        109.41         5.71 o                         
  -8   6   0        552.08        509.59         7.11 o                         
  -7   6   0        473.70        478.59         6.35 o                         
  -6   6   0          0.08          2.10         1.31 o                         
  -5   6   0        138.97        139.38         3.34 o                         
  -4   6   0       2074.38       1979.74        21.48 o                         
  -3   6   0        230.85        243.20         3.29 o                         
  -2   6   0         38.68         38.50         1.23 o                         
  -1   6   0        210.54        254.54         2.96 o                         
   0   6   0          0.02          0.10         0.54 o                         
   1   6   0        308.44        333.26         3.77 o                         
   2   6   0        358.35        342.31         3.82 o                         
   3   6   0        752.06        859.58         8.89 o                         
   4   6   0        392.24        351.08         4.89 o                         
   5   6   0        425.48        413.31         6.04 o                         
   6   6   0         67.61         61.47         2.46 o                         
   7   6   0          0.00         -0.19         1.30 o                         
   8   6   0          2.75         -0.13         1.83 o                         
   9   6   0        159.77        174.71         5.28 o                         
  10   6   0         19.00         20.75         4.35 o                         
 -10   7   0        278.38        263.68         9.24 o                         
  -9   7   0         68.02         56.92         4.84 o                         
  -8   7   0        150.70        137.70         5.21 o                         
  -7   7   0        300.59        275.29         5.69 o                         
  -6   7   0        366.22        334.41         5.88 o                         
  -5   7   0         16.88         18.54         1.89 o                         
  -4   7   0         11.35         14.55         2.48 o                         
  -3   7   0          0.30          0.70         1.02 o                         
  -2   7   0        109.01         95.94         2.08 o                         
  -1   7   0        416.95        424.91         4.81 o                         
   0   7   0        324.92        344.60         3.74 o                         
   1   7   0        104.83        110.89         2.25 o                         
   2   7   0         27.57         23.03         1.36 o                         
   3   7   0         18.81         28.28         1.47 o                         
   4   7   0          8.86          9.24         1.37 o                         
   5   7   0        381.87        386.63         6.11 o                         
   6   7   0        438.00        396.70         6.18 o                         
   7   7   0         40.28         35.66         2.66 o                         
   8   7   0          1.43         -1.41         2.42 o                         
   9   7   0          9.86          6.24         3.39 o                         
  10   7   0         85.83         92.54         6.78 o                         
 -10   8   0        239.78        244.16         8.98 o                         
  -9   8   0         16.98         15.23         6.39 o                         
  -8   8   0         83.28         84.91         6.71 o                         
  -7   8   0        106.32        102.57         4.45 o                         
  -6   8   0         21.73         23.69         1.92 o                         
  -5   8   0         35.71         39.57         2.14 o                         
  -4   8   0        272.73        255.53         4.60 o                         
  -3   8   0        823.57        828.35         9.37 o                         
  -2   8   0          2.38          1.15         1.17 o                         
  -1   8   0         45.92         42.44         1.60 o                         
   0   8   0         44.97         33.40         1.38 o                         
   1   8   0          8.97         12.47         1.42 o                         
   2   8   0          0.87          0.49         1.18 o                         
   3   8   0        275.86        255.95         4.14 o                         
   4   8   0          5.38          3.16         1.14 o                         
   5   8   0        497.29        493.51         6.61 o                         
   6   8   0          7.50          3.58         2.30 o                         
   7   8   0         69.14         66.99         6.98 o                         
   8   8   0         81.95         82.68         5.97 o                         
   9   8   0          7.83         10.61         3.78 o                         
  -9   9   0          1.85          1.48         3.42 o                         
  -8   9   0          0.86          6.02         3.53 o                         
  -7   9   0         98.24         98.70         4.68 o                         
  -6   9   0         95.68         87.06         3.87 o                         
  -5   9   0          8.50          7.84         1.81 o                         
  -4   9   0         15.67         13.88         2.08 o                         
  -3   9   0          0.88         -0.77         1.34 o                         
  -2   9   0        665.99        646.49         7.57 o                         
  -1   9   0          7.69          9.66         1.38 o                         
   0   9   0        408.54        380.77         5.26 o                         
   1   9   0         45.07         51.07         1.78 o                         
   2   9   0         33.28         36.55         1.51 o                         
   3   9   0         14.62         12.24         1.16 o                         
   4   9   0         64.97         63.68         3.06 o                         
   5   9   0        136.62        119.31         4.68 o                         
   6   9   0          8.28          5.23         2.41 o                         
   7   9   0         11.37         12.20         2.99 o                         
   8   9   0        189.11        171.65         8.23 o                         
   9   9   0         11.95          7.56         7.87 o                         
  -8  10   0         12.37         11.16         5.89 o                         
  -7  10   0        294.26        289.81        11.72 o                         
  -6  10   0         69.50         76.30         4.15 o                         
  -5  10   0         82.64         86.43         4.69 o                         
  -4  10   0         29.84         34.01         2.24 o                         
  -3  10   0          3.55          1.63         1.57 o                         
  -2  10   0        365.39        373.01         6.81 o                         
  -1  10   0         13.86         10.04         2.23 o                         
   0  10   0          7.10         13.54         2.02 o                         
   1  10   0        194.10        188.69         5.07 o                         
   2  10   0        176.35        185.25         5.57 o                         
   3  10   0         14.10         12.11         2.48 o                         
   4  10   0         27.86         26.52         3.47 o                         
   5  10   0         27.54         32.90         3.44 o                         
   6  10   0        286.21        266.85         7.42 o                         
   7  10   0          3.56         -0.14         3.57 o                         
   8  10   0        112.96        117.87         6.84 o                         
  -7  11   0          1.06         -1.55         3.52 o                         
  -6  11   0          9.31          3.98         3.53 o                         
  -5  11   0        280.59        276.12         7.45 o                         
  -4  11   0          1.52          4.06         2.15 o                         
  -3  11   0        118.12        125.69         4.81 o                         
  -2  11   0         18.74         18.32         2.37 o                         
  -1  11   0         32.48         38.67         2.74 o                         
   0  11   0         65.44         59.09         3.74 o                         
   1  11   0         49.08         50.18         3.94 o                         
   2  11   0          1.97          6.58         3.80 o                         
   3  11   0         12.56         11.55         2.88 o                         
   4  11   0         64.16         61.46         7.30 o                         
   5  11   0         10.30          7.98         4.02 o                         
   6  11   0        107.76        103.71         6.57 o                         
  -5  12   0         75.43         72.27         6.56 o                         
  -4  12   0          2.00          8.34         3.38 o                         
  -3  12   0         38.88         44.49         4.10 o                         
  -2  12   0         60.91         68.80         4.95 o                         
  -1  12   0          7.40         12.41         3.42 o                         
   0  12   0         60.41         64.19         4.29 o                         
   1  12   0        155.10        177.73         8.56 o                         
   2  12   0          5.78          3.54         2.56 o                         
   3  12   0          0.19         -1.43         3.04 o                         
   4  12   0          1.57          3.25         3.57 o                         
   5  12   0         26.63         28.75         5.01 o                         
  -3  13   0          5.58         -3.34         3.34 o                         
  -2  13   0         21.94         31.26         4.47 o                         
  -1  13   0        341.33        371.16        14.53 o                         
   0  13   0          0.73         -1.04         5.00 o                         
   1  13   0          8.05          9.31         4.32 o                         
   2  13   0        139.75        150.48         7.42 o                         
   3  13   0        156.32        151.13        11.65 o                         
  -3 -13   1          0.27          0.13         3.14 o                         
  -2 -13   1          8.05          5.51         3.51 o                         
  -1 -13   1        130.77        117.92         8.31 o                         
   0 -13   1         17.33         20.96         5.79 o                         
   1 -13   1         59.76         62.89         5.16 o                         
   2 -13   1         54.78         60.73         5.37 o                         
   3 -13   1         58.81         66.24         5.31 o                         
  -5 -12   1          4.57         15.02         6.50 o                         
  -4 -12   1          1.88          8.56         3.96 o                         
  -3 -12   1         13.96          9.07         3.81 o                         
  -2 -12   1         67.78         71.27         5.50 o                         
  -1 -12   1         40.68         36.50        12.63 o                         
   0 -12   1          8.17          8.62         3.25 o                         
   1 -12   1        228.45        231.50         8.10 o                         
   2 -12   1         11.35          8.72         5.02 o                         
   3 -12   1        101.04        112.54         6.20 o                         
   4 -12   1         10.10         10.49         3.62 o                         
   5 -12   1          0.00          0.63         3.48 o                         
  -7 -11   1         33.17         35.41         4.98 o                         
  -6 -11   1          0.77          2.59         3.93 o                         
  -5 -11   1         46.99         43.39         4.61 o                         
  -4 -11   1          0.01         -1.70         3.00 o                         
  -3 -11   1          0.02         -1.11         2.38 o                         
  -2 -11   1         50.09         44.58         4.17 o                         
  -1 -11   1          0.00         -2.45         2.45 o                         
   0 -11   1        447.43        421.67         7.98 o                         
   1 -11   1          0.85         -0.56         1.66 o                         
   2 -11   1         13.17         14.09         2.39 o                         
   3 -11   1          7.08          5.32         2.49 o                         
   4 -11   1         22.76         29.89         6.47 o                         
   5 -11   1        129.18        134.14         9.90 o                         
   6 -11   1         85.91         92.54         5.06 o                         
   7 -11   1          7.00          6.10         4.02 o                         
  -8 -10   1          7.79          3.72         5.05 o                         
  -7 -10   1         24.13         19.91         5.94 o                         
  -6 -10   1          0.59          2.87         4.03 o                         
  -5 -10   1          1.29         -1.45         2.48 o                         
  -4 -10   1          6.18          2.89         2.27 o                         
  -3 -10   1         33.56         39.88         2.57 o                         
  -2 -10   1        207.20        213.20         4.25 o                         
  -1 -10   1         20.67         26.27         1.83 o                         
   0 -10   1        671.72        670.56         9.87 o                         
   1 -10   1          0.01         -1.33         1.53 o                         
   2 -10   1         56.41         43.67         2.49 o                         
   3 -10   1         30.18         33.83         2.40 o                         
   4 -10   1          3.78          2.57         1.79 o                         
   5 -10   1          0.02         -2.29         2.29 o                         
   6 -10   1         80.95         84.66         4.51 o                         
   7 -10   1        224.47        207.41         6.48 o                         
   8 -10   1         16.06         16.85         4.19 o                         
  -9  -9   1         16.72         11.37         3.76 o                         
  -8  -9   1         11.16          8.19         4.21 o                         
  -7  -9   1         57.61         54.21         5.33 o                         
  -6  -9   1        160.39        168.02         5.78 o                         
  -5  -9   1         23.60         25.97         2.86 o                         
  -4  -9   1        104.89        110.18         3.71 o                         
  -3  -9   1         13.65         12.22         1.70 o                         
  -2  -9   1          7.76         12.16         1.43 o                         
  -1  -9   1        302.59        281.31         3.85 o                         
   0  -9   1        852.64        839.18         9.55 o                         
   1  -9   1        121.60        107.23         2.63 o                         
   2  -9   1          8.58          7.11         1.32 o                         
   3  -9   1          1.33          0.08         1.22 o                         
   4  -9   1        115.19        113.52         3.26 o                         
   5  -9   1          1.33          0.90         1.55 o                         
   6  -9   1         85.03         83.50         5.61 o                         
   7  -9   1         56.34         59.77         3.99 o                         
   8  -9   1        114.06        117.32         7.51 o                         
   9  -9   1          2.17          1.97         4.02 o                         
  -9  -8   1         54.02         53.84         5.47 o                         
  -8  -8   1        252.44        245.41         8.52 o                         
  -7  -8   1         21.03         19.74         3.73 o                         
  -6  -8   1        114.19        125.37         5.13 o                         
  -5  -8   1         98.80        112.53         3.60 o                         
  -4  -8   1        304.04        306.95         5.29 o                         
  -3  -8   1         35.34         36.29         2.11 o                         
  -2  -8   1          1.73          3.80         1.42 o                         
  -1  -8   1         89.30        100.04         2.02 o                         
   0  -8   1        535.15        502.53         5.65 o                         
   1  -8   1        104.12        114.30         2.40 o                         
   2  -8   1          2.67          5.11         1.18 o                         
   3  -8   1         70.43         88.15         2.35 o                         
   4  -8   1        549.33        529.38         7.23 o                         
   5  -8   1        220.42        232.66         3.16 o                         
   6  -8   1          0.12          2.24         1.52 o                         
   7  -8   1         17.57         16.38         2.61 o                         
   8  -8   1        332.90        330.73         7.91 o                         
   9  -8   1          0.67          2.36         3.28 o                         
  10  -8   1          0.03          9.02         7.26 o                         
 -10  -7   1          2.87          4.62         3.65 o                         
  -9  -7   1         34.71         31.38         4.13 o                         
  -8  -7   1        157.86        159.60         7.03 o                         
  -7  -7   1         16.64         12.55         2.65 o                         
  -6  -7   1         48.55         47.63         2.23 o                         
  -5  -7   1         53.97         57.02         2.00 o                         
  -4  -7   1         16.01         21.58         1.26 o                         
  -3  -7   1        334.09        357.19         5.08 o                         
  -2  -7   1        641.73        626.68         7.42 o                         
  -1  -7   1          9.15          8.79         0.82 o                         
   0  -7   1         13.23          7.19         0.81 o                         
   1  -7   1         51.89         52.03         2.04 o                         
   2  -7   1        532.77        552.20         5.88 o                         
   3  -7   1        400.17        454.61         5.16 o                         
   4  -7   1          3.70          4.41         1.40 o                         
   5  -7   1          3.49          4.16         1.43 o                         
   6  -7   1        517.70        502.04         6.55 o                         
   7  -7   1         16.96         11.87         1.72 o                         
   8  -7   1          6.37         13.20         3.03 o                         
   9  -7   1          1.84          5.01         2.77 o                         
  10  -7   1          0.07          3.79         5.39 o                         
 -11  -6   1          1.18         12.71         6.05 o                         
 -10  -6   1         88.74         81.51         5.81 o                         
  -9  -6   1        151.75        151.24         4.79 o                         
  -8  -6   1        855.37        826.81        12.58 o                         
  -7  -6   1        462.05        439.95         6.39 o                         
  -6  -6   1         46.21         40.34         1.83 o                         
  -5  -6   1         10.79         10.01         1.35 o                         
  -4  -6   1       1143.58       1090.68        11.76 o                         
  -3  -6   1          3.60          5.15         0.78 o                         
  -2  -6   1         52.15         54.91         1.62 o                         
  -1  -6   1       1278.86       1428.11        14.54 o                         
   0  -6   1          0.76          2.14         0.59 o                         
   1  -6   1       1386.53       1498.54        13.93 o                         
   2  -6   1        235.86        236.50         2.83 o                         
   3  -6   1        217.47        273.63         2.89 o                         
   4  -6   1         16.68         20.27         1.41 o                         
   5  -6   1        526.36        512.25         6.35 o                         
   6  -6   1        293.83        279.99         4.79 o                         
   7  -6   1         56.65         53.92         1.94 o                         
   8  -6   1        218.48        186.04         4.39 o                         
   9  -6   1         90.93         89.21         3.40 o                         
  10  -6   1         30.40         27.61         3.66 o                         
  11  -6   1          0.89         -0.52         4.33 o                         
 -11  -5   1         18.80         15.74         5.89 o                         
 -10  -5   1         33.46         39.54         3.46 o                         
  -9  -5   1         24.46         31.83         2.66 o                         
  -8  -5   1         64.19         52.11         2.55 o                         
  -7  -5   1        153.33        158.29         3.47 o                         
  -6  -5   1        198.75        219.64         3.66 o                         
  -5  -5   1          2.90          1.13         1.02 o                         
  -4  -5   1         69.20         78.45         2.27 o                         
  -3  -5   1        532.12        498.84         5.84 o                         
  -2  -5   1        166.62        173.35         2.88 o                         
  -1  -5   1       2295.62       2439.83        21.88 o                         
   0  -5   1        333.81        346.20         3.23 o                         
   1  -5   1         18.24         23.48         0.92 o                         
   2  -5   1        227.08        248.60         2.48 o                         
   3  -5   1        220.56        204.30         2.50 o                         
   4  -5   1        285.60        307.96         3.77 o                         
   5  -5   1         23.77         29.43         1.54 o                         
   6  -5   1          6.20          9.41         1.16 o                         
   7  -5   1        303.93        278.12         4.19 o                         
   8  -5   1        529.05        538.96         6.89 o                         
   9  -5   1         90.37         83.33         3.21 o                         
  10  -5   1          7.50          7.83         2.39 o                         
  11  -5   1        152.23        161.04         7.45 o                         
 -11  -4   1         99.78        125.09         6.68 o                         
 -10  -4   1         90.55         75.90         4.30 o                         
  -9  -4   1          9.09          7.10         1.83 o                         
  -8  -4   1        246.88        261.54         4.77 o                         
  -7  -4   1         16.85         25.64         2.40 o                         
  -6  -4   1        113.51        117.21         2.53 o                         
  -5  -4   1          1.44          4.20         1.11 o                         
  -4  -4   1         24.69         21.90         1.01 o                         
  -3  -4   1        465.52        507.57         5.36 o                         
  -2  -4   1        140.48        135.13         1.88 o                         
  -1  -4   1        467.49        409.18         5.59 o                         
   0  -4   1       6334.19       6664.15        49.48 o                         
   1  -4   1        449.76        522.40         4.25 o                         
   2  -4   1       1002.89       1045.42         8.38 o                         
   3  -4   1        937.60        988.74         9.62 o                         
   4  -4   1        344.84        370.13         3.99 o                         
   5  -4   1       1009.79       1013.93         9.17 o                         
   6  -4   1        548.07        560.99         5.96 o                         
   7  -4   1         33.62         35.51         1.71 o                         
   8  -4   1        106.46         97.80         2.95 o                         
   9  -4   1        227.74        209.74         5.13 o                         
  10  -4   1          0.19          1.84         2.24 o                         
  11  -4   1        105.63        110.69         6.68 o                         
 -12  -3   1         37.87         42.36         7.72 o                         
 -11  -3   1        171.07        189.81         8.42 o                         
 -10  -3   1        275.56        276.85         6.47 o                         
  -9  -3   1        106.64         97.53         2.82 o                         
  -8  -3   1        665.42        614.52         7.51 o                         
  -7  -3   1         14.66         14.75         1.40 o                         
  -6  -3   1          4.80          5.55         1.09 o                         
  -5  -3   1        133.97        198.83         2.54 o                         
  -4  -3   1        155.40        115.26         1.82 o                         
  -3  -3   1        103.05         92.42         1.52 o                         
  -2  -3   1        428.99        483.75         4.69 o                         
  -1  -3   1       2824.18       2781.58        26.66 o                         
   0  -3   1       3152.50       3079.65        22.21 o                         
   1  -3   1         14.93         15.86         0.57 o                         
   2  -3   1         61.98         57.64         1.13 o                         
   3  -3   1       1027.89       1111.20         9.70 o                         
   4  -3   1        433.57        415.58         3.86 o                         
   5  -3   1         71.95         69.33         1.49 o                         
   6  -3   1        336.47        387.80         4.49 o                         
   7  -3   1         50.45         46.58         1.98 o                         
   8  -3   1          1.57          3.88         1.46 o                         
   9  -3   1        200.33        189.59         4.18 o                         
  10  -3   1          0.82         -2.35         2.35 o                         
  11  -3   1          4.80          4.44         2.94 o                         
  12  -3   1          1.14         -1.74         3.65 o                         
 -12  -2   1         64.94         78.41         5.55 o                         
 -11  -2   1         10.66         11.96         3.93 o                         
 -10  -2   1        178.75        199.16         4.89 o                         
  -9  -2   1        157.50        183.50         3.87 o                         
  -8  -2   1       1032.67        983.96        10.31 o                         
  -7  -2   1          3.74          6.54         1.23 o                         
  -6  -2   1        559.93        550.22         5.53 o                         
  -5  -2   1          5.65          9.95         0.95 o                         
  -4  -2   1        776.20        742.65         6.43 o                         
  -3  -2   1         22.21          5.31         0.58 o                         
  -2  -2   1        422.36        376.64         3.53 o                         
  -1  -2   1         96.50         96.74         1.76 o                         
   0  -2   1        199.86        185.37         1.59 o                         
   1  -2   1        103.77         99.00         1.16 o                         
   2  -2   1        204.96        178.93         2.03 o                         
   3  -2   1         24.66         15.59         0.69 o                         
   4  -2   1         41.28         33.41         0.94 o                         
   5  -2   1        208.14        268.36         3.00 o                         
   6  -2   1         39.06         29.05         1.34 o                         
   7  -2   1        371.32        422.87         5.83 o                         
   8  -2   1        449.41        462.85         6.49 o                         
   9  -2   1        170.99        141.32         3.44 o                         
  10  -2   1         11.97          5.54         2.53 o                         
  11  -2   1          5.85          2.23         7.35 o                         
  12  -2   1         11.84          3.56         6.65 o                         
 -12  -1   1         34.66         45.24         8.10 o                         
 -11  -1   1          9.47         11.55         2.69 o                         
 -10  -1   1         27.50         25.20         2.48 o                         
  -9  -1   1        139.88        122.23         2.75 o                         
  -8  -1   1        131.96        123.83         2.68 o                         
  -7  -1   1          9.41          6.79         1.11 o                         
  -6  -1   1        278.35        296.91         3.28 o                         
  -5  -1   1        502.97        517.46         4.80 o                         
  -4  -1   1        348.28        398.21         3.73 o                         
  -3  -1   1        362.18        274.29         2.64 o                         
  -2  -1   1      13606.07      13095.99       106.95 o                         
  -1  -1   1        624.82        581.23        14.69 o                         
   1  -1   1         42.05         39.16         1.52 o                         
   2  -1   1       4452.52       4600.70        35.82 o                         
   3  -1   1       1626.02       1640.35        12.10 o                         
   4  -1   1        113.52         94.50         1.38 o                         
   5  -1   1        147.25        128.45         1.79 o                         
   6  -1   1        580.46        509.52         4.93 o                         
   7  -1   1          0.11          4.14         1.09 o                         
   8  -1   1        706.32        665.74         8.51 o                         
   9  -1   1         76.82         73.03         2.82 o                         
  10  -1   1        126.93        131.37         3.73 o                         
  11  -1   1        108.31         95.26         5.84 o                         
  12  -1   1          0.35          0.63         3.69 o                         
 -12   0   1          9.44          6.86         3.45 o                         
 -11   0   1          0.57         -1.52         2.19 o                         
 -10   0   1         52.47         48.26         3.09 o                         
  -9   0   1         39.25         31.91         1.95 o                         
  -8   0   1        268.87        232.32         3.57 o                         
  -7   0   1          9.24          5.48         1.00 o                         
  -6   0   1        349.48        295.92         3.71 o                         
  -5   0   1        204.87        206.94         2.40 o                         
  -4   0   1         13.42          7.05         0.61 o                         
  -3   0   1         12.22         10.43         0.53 o                         
   2   0   1      15951.80      14563.13       108.21 o                         
   3   0   1         43.55         41.36         0.94 o                         
   4   0   1       1401.85       1661.73        12.89 o                         
   5   0   1         55.71         50.00         1.20 o                         
   6   0   1         52.36         25.62         1.16 o                         
   7   0   1          2.26          0.95         1.07 o                         
   8   0   1        996.70        926.63         9.67 o                         
   9   0   1         63.42         60.52         2.09 o                         
  10   0   1         63.37         82.70         3.30 o                         
  11   0   1         63.69         64.44         5.22 o                         
  12   0   1        112.51        123.99         6.73 o                         
 -12   1   1         22.49         35.90         6.25 o                         
 -11   1   1         26.69         28.83         3.45 o                         
 -10   1   1        109.05         97.11         5.97 o                         
  -9   1   1         70.94         71.79         2.54 o                         
  -8   1   1       1209.20       1100.68        12.80 o                         
  -7   1   1         85.25         76.02         2.18 o                         
  -6   1   1         91.75         91.98         2.08 o                         
  -5   1   1       1353.84       1378.30        12.98 o                         
  -4   1   1          0.37          3.46         1.06 o                         
  -3   1   1        213.15        153.33         1.79 o                         
  -2   1   1       7055.91       7027.45        63.68 o                         
  -1   1   1        104.89         82.39         3.60 o                         
   0   1   1         26.68         13.02         1.31 o                         
   1   1   1          2.27          0.42         0.38 o                         
   2   1   1       4868.34       5042.93        39.11 o                         
   3   1   1       2982.45       2926.37        23.02 o                         
   4   1   1       1173.34       1124.61         9.37 o                         
   5   1   1          3.49         -0.05         0.74 o                         
   6   1   1        483.83        516.73         5.09 o                         
   7   1   1        191.03        228.38         3.49 o                         
   8   1   1        598.91        617.62         7.00 o                         
   9   1   1         17.81         16.36         1.53 o                         
  10   1   1          0.79          0.14         1.50 o                         
  11   1   1         96.57         97.23         6.00 o                         
  12   1   1          2.87          8.51         5.36 o                         
 -12   2   1         13.69         10.90         5.61 o                         
 -11   2   1        217.49        194.30         7.03 o                         
 -10   2   1         82.57         85.34         3.78 o                         
  -9   2   1          2.19          4.52         1.51 o                         
  -8   2   1         26.15         23.95         1.58 o                         
  -7   2   1        291.67        322.28         4.61 o                         
  -6   2   1         62.71         63.51         1.70 o                         
  -5   2   1        386.85        382.77         5.81 o                         
  -4   2   1       1110.70       1081.37         9.53 o                         
  -3   2   1        249.69        204.41         2.52 o                         
  -2   2   1        983.43        931.68         8.92 o                         
  -1   2   1         86.67         98.71         1.15 o                         
   0   2   1       4289.06       4248.03        32.66 o                         
   1   2   1        913.39        925.07         7.88 o                         
   2   2   1       1036.99       1054.82         8.64 o                         
   3   2   1         31.79         12.76         0.77 o                         
   4   2   1        969.87        909.32         7.79 o                         
   5   2   1         49.56         57.59         1.43 o                         
   6   2   1         48.98         45.39         1.52 o                         
   7   2   1        132.57        136.01         3.60 o                         
   8   2   1         84.70         89.98         3.25 o                         
   9   2   1          0.08          3.28         1.37 o                         
  10   2   1         34.08         35.17         2.08 o                         
  11   2   1         10.67          5.96         3.80 o                         
  12   2   1         23.11         26.58         5.41 o                         
 -12   3   1         41.18         43.11         6.33 o                         
 -11   3   1         10.08          9.41         3.42 o                         
 -10   3   1        364.26        390.95         9.15 o                         
  -9   3   1          1.43          1.96         1.48 o                         
  -8   3   1        113.52        101.82         3.02 o                         
  -7   3   1        166.72        144.05         2.91 o                         
  -6   3   1        391.87        426.85         4.81 o                         
  -5   3   1        926.09        970.90         8.50 o                         
  -4   3   1         47.85         66.46         1.67 o                         
  -3   3   1        201.17        213.83         2.98 o                         
  -2   3   1         25.48         25.83         0.88 o                         
  -1   3   1       1254.90       1275.71        10.68 o                         
   0   3   1       3215.73       3250.91        26.44 o                         
   1   3   1       2325.99       2221.43        16.87 o                         
   2   3   1          7.02          1.61         0.60 o                         
   3   3   1        629.94        769.36         6.69 o                         
   4   3   1        134.64        108.80         1.76 o                         
   5   3   1        278.62        287.96         3.32 o                         
   6   3   1          0.00          1.81         1.12 o                         
   7   3   1          0.38          0.47         1.47 o                         
   8   3   1          0.36          0.00         1.39 o                         
   9   3   1          9.06          7.26         1.67 o                         
  10   3   1         40.45         42.00         2.29 o                         
  11   3   1          0.03         -6.13         6.13 o                         
 -11   4   1        144.64        123.02         6.53 o                         
 -10   4   1        132.72        140.66         7.71 o                         
  -9   4   1        213.74        216.27         5.36 o                         
  -8   4   1         24.47         23.87         1.61 o                         
  -7   4   1          6.73          6.70         1.33 o                         
  -6   4   1          6.36          8.16         1.26 o                         
  -5   4   1        110.14        133.25         2.44 o                         
  -4   4   1         20.85         19.56         1.01 o                         
  -3   4   1        688.92        736.39         7.58 o                         
  -2   4   1        659.95        730.49         6.23 o                         
  -1   4   1       1830.68       1907.55        15.90 o                         
   0   4   1        169.15        173.55         2.03 o                         
   1   4   1         77.61         57.06         1.21 o                         
   2   4   1        114.05        118.82         1.67 o                         
   3   4   1       1944.91       2168.02        23.71 o                         
   4   4   1        450.86        448.24         4.46 o                         
   5   4   1        700.17        727.64         7.40 o                         
   6   4   1        120.52        124.69         2.71 o                         
   7   4   1        282.24        257.16         4.23 o                         
   8   4   1        406.11        414.57         6.01 o                         
   9   4   1         89.45         93.13         3.59 o                         
  10   4   1         95.60        100.01         5.36 o                         
  11   4   1          1.00         -0.69         3.32 o                         
 -11   5   1         59.94         50.08         5.49 o                         
 -10   5   1          4.33         -3.02         3.02 o                         
  -9   5   1          3.29          1.35         3.34 o                         
  -8   5   1         37.84         37.41         1.92 o                         
  -7   5   1         59.20         58.29         2.35 o                         
  -6   5   1         25.53         28.79         1.82 o                         
  -5   5   1        162.03        162.79         3.34 o                         
  -4   5   1        596.92        635.33         7.63 o                         
  -3   5   1        401.21        411.95         4.24 o                         
  -2   5   1        246.69        249.63         2.87 o                         
  -1   5   1        228.79        241.80         2.59 o                         
   0   5   1         24.51         21.12         0.93 o                         
   1   5   1        331.98        378.49         4.16 o                         
   2   5   1         75.08         95.89         1.67 o                         
   3   5   1       2396.25       2562.01        20.73 o                         
   4   5   1         99.92        102.76         4.07 o                         
   5   5   1        132.88        137.54         3.16 o                         
   6   5   1        219.38        245.80         3.81 o                         
   7   5   1        655.31        646.37         8.04 o                         
   8   5   1         25.50         20.51         1.91 o                         
   9   5   1         12.06          9.31         2.01 o                         
  10   5   1          8.75         14.04         3.62 o                         
  11   5   1         49.70         43.68         9.08 o                         
 -11   6   1         77.42         84.64         5.97 o                         
 -10   6   1         27.67         32.36         4.27 o                         
  -9   6   1          0.29          2.38         2.93 o                         
  -8   6   1         17.77         21.36         1.79 o                         
  -7   6   1          5.21          5.12         1.24 o                         
  -6   6   1        149.96        118.73         3.00 o                         
  -5   6   1          0.22          0.99         1.11 o                         
  -4   6   1        104.94         97.03         2.27 o                         
  -3   6   1         28.66         37.67         1.65 o                         
  -2   6   1       1393.04       1447.07        12.13 o                         
  -1   6   1          2.93          4.56         0.81 o                         
   0   6   1        289.61        292.24         3.26 o                         
   1   6   1        502.98        537.15         5.67 o                         
   2   6   1         51.89         64.28         1.63 o                         
   3   6   1          3.58          2.79         0.97 o                         
   4   6   1       1036.70        935.85        11.16 o                         
   5   6   1        128.53        160.06         3.35 o                         
   6   6   1         66.60         63.43         2.44 o                         
   7   6   1          0.03          1.87         1.56 o                         
   8   6   1         76.20         69.85         3.19 o                         
   9   6   1          4.44         -1.42         4.85 o                         
  10   6   1          8.40          3.79         6.49 o                         
 -10   7   1         81.42         87.74         5.95 o                         
  -9   7   1         43.51         38.84         4.44 o                         
  -8   7   1         25.44         27.06         3.19 o                         
  -7   7   1         24.17         28.22         1.94 o                         
  -6   7   1         31.29         32.36         1.77 o                         
  -5   7   1        636.88        572.15         7.31 o                         
  -4   7   1         69.40         77.89         2.75 o                         
  -3   7   1        105.11         91.47         2.43 o                         
  -2   7   1         92.43         91.64         2.00 o                         
  -1   7   1          1.41          4.90         1.05 o                         
   0   7   1       1465.33       1497.20        13.78 o                         
   1   7   1         13.49         11.12         1.33 o                         
   2   7   1         62.54         81.11         2.45 o                         
   3   7   1        148.60        125.62         2.74 o                         
   4   7   1         14.53         10.78         1.56 o                         
   5   7   1         94.37         75.32         2.62 o                         
   6   7   1        336.40        318.66         5.49 o                         
   7   7   1        186.32        180.63         7.07 o                         
   8   7   1        189.87        205.66         6.11 o                         
   9   7   1          5.70         13.22         3.66 o                         
  10   7   1          0.44         -3.69         3.69 o                         
 -10   8   1         35.64         30.37         5.02 o                         
  -9   8   1          1.88          2.71         3.06 o                         
  -8   8   1          5.08          5.92         3.05 o                         
  -7   8   1         25.22         21.69         2.64 o                         
  -6   8   1         74.43         77.31         3.18 o                         
  -5   8   1         20.04         22.18         1.85 o                         
  -4   8   1        881.20        881.13        12.52 o                         
  -3   8   1        254.70        241.58         3.60 o                         
  -2   8   1        934.57        886.60         8.81 o                         
  -1   8   1         18.66         21.79         1.47 o                         
   0   8   1        566.95        559.93         6.78 o                         
   1   8   1        183.64        189.60         4.12 o                         
   2   8   1        697.43        656.21         8.96 o                         
   3   8   1         18.04         14.02         1.46 o                         
   4   8   1          3.48          2.82         1.24 o                         
   5   8   1         89.55         85.91         3.49 o                         
   6   8   1        413.07        404.60         7.53 o                         
   7   8   1          8.46         12.18         2.77 o                         
   8   8   1          0.00          3.49         3.25 o                         
   9   8   1        146.30        161.97         8.26 o                         
  -9   9   1         89.81         90.23         8.61 o                         
  -8   9   1         90.22         83.81         5.95 o                         
  -7   9   1          0.91          0.75         3.57 o                         
  -6   9   1        187.27        187.16         4.95 o                         
  -5   9   1         44.81         47.26         2.46 o                         
  -4   9   1         47.49         54.74         2.36 o                         
  -3   9   1          6.17          7.66         1.50 o                         
  -2   9   1          1.88          9.92         1.61 o                         
  -1   9   1        454.08        497.32         6.12 o                         
   0   9   1          2.06          2.96         1.22 o                         
   1   9   1         84.90         72.93         2.49 o                         
   2   9   1        130.01        110.33         3.21 o                         
   3   9   1          6.39          6.59         1.34 o                         
   4   9   1        218.68        197.97         4.67 o                         
   5   9   1        235.56        235.56         6.39 o                         
   6   9   1         64.92         61.94         3.92 o                         
   7   9   1          0.12         -3.26         3.26 o                         
   8   9   1         85.88         93.45         7.19 o                         
  -8  10   1          0.26         -3.59         3.97 o                         
  -7  10   1         60.90         66.44         5.45 o                         
  -6  10   1        118.05        108.75         4.99 o                         
  -5  10   1         77.14         88.20         3.80 o                         
  -4  10   1          2.29          3.75         1.77 o                         
  -3  10   1        120.04        116.82         3.20 o                         
  -2  10   1        275.36        266.15         4.59 o                         
  -1  10   1         41.62         38.25         2.30 o                         
   0  10   1        151.29        157.49         4.22 o                         
   1  10   1        155.66        135.49         4.28 o                         
   2  10   1        277.16        248.21         6.19 o                         
   3  10   1         65.60         60.64         3.75 o                         
   4  10   1          0.76          3.76         2.54 o                         
   5  10   1          1.60          3.46         2.64 o                         
   6  10   1        104.84         98.26         6.00 o                         
   7  10   1          6.45         -1.56         3.38 o                         
  -7  11   1          7.96         12.14         3.64 o                         
  -6  11   1          6.76          4.14         4.02 o                         
  -5  11   1         61.33         58.07         5.02 o                         
  -4  11   1         11.38         12.95         2.57 o                         
  -3  11   1        197.70        200.36         4.60 o                         
  -2  11   1        218.15        240.40         5.73 o                         
  -1  11   1         24.21         29.12         2.63 o                         
   0  11   1        143.62        148.34         5.16 o                         
   1  11   1         50.36         54.53         4.16 o                         
   2  11   1          9.95         11.16         2.80 o                         
   3  11   1         89.16         78.26         4.38 o                         
   4  11   1         64.33         55.68         5.42 o                         
   5  11   1          2.94          2.93         3.90 o                         
   6  11   1         15.18         18.91         3.78 o                         
  -5  12   1          5.48          1.08         3.70 o                         
  -4  12   1         31.86         32.83         4.38 o                         
  -3  12   1         15.66         12.08         3.49 o                         
  -2  12   1         70.97         66.53         5.00 o                         
  -1  12   1         18.37         18.82         2.55 o                         
   0  12   1        150.99        150.66         7.36 o                         
   1  12   1         79.23         77.70         6.89 o                         
   2  12   1          6.35         15.56         3.51 o                         
   3  12   1        108.99        102.43         6.10 o                         
   4  12   1         42.14         39.39         4.87 o                         
   5  12   1          1.49          4.71         4.31 o                         
  -3  13   1          2.64          3.39         3.89 o                         
  -2  13   1         27.30         24.79         5.52 o                         
  -1  13   1         54.76         56.38         5.34 o                         
   0  13   1        121.27        121.76         6.74 o                         
   1  13   1         20.30         36.29         5.92 o                         
   2  13   1         82.59         89.83         6.21 o                         
  -3 -13   2        110.81        118.00         8.77 o                         
  -2 -13   2         24.00         22.02         6.88 o                         
  -1 -13   2          0.16         -1.65         4.39 o                         
   0 -13   2          2.27         -2.50         2.50 o                         
   1 -13   2         11.21          2.21         3.73 o                         
   2 -13   2          1.20          0.64         8.60 o                         
   3 -13   2         25.78         32.16         4.53 o                         
  -5 -12   2          1.53          5.06         5.18 o                         
  -4 -12   2          0.08          1.51         4.46 o                         
  -3 -12   2          1.49          5.37         3.66 o                         
  -2 -12   2          0.28          4.67         3.61 o                         
  -1 -12   2         87.00         93.11         7.16 o                         
   0 -12   2         22.44         21.94         3.85 o                         
   1 -12   2         17.47         11.95         3.07 o                         
   2 -12   2         41.98         47.04         3.79 o                         
   3 -12   2         87.93         98.91         5.69 o                         
   4 -12   2          0.70          1.42         3.10 o                         
   5 -12   2         38.42         36.58         4.46 o                         
  -7 -11   2        116.22        137.36        14.07 o                         
  -6 -11   2          0.04         -2.78         2.78 o                         
  -5 -11   2        179.94        195.72         6.19 o                         
  -4 -11   2         47.38         61.47         4.04 o                         
  -3 -11   2         16.78         17.40         3.75 o                         
  -2 -11   2        246.13        254.43         6.73 o                         
  -1 -11   2          1.46          0.74         2.64 o                         
   0 -11   2         31.38         26.19         2.67 o                         
   1 -11   2         15.09         13.77         2.52 o                         
   2 -11   2         51.98         60.08         5.84 o                         
   3 -11   2          3.05          1.48         2.13 o                         
   4 -11   2          2.39          0.52         2.69 o                         
   5 -11   2         41.82         41.35         4.19 o                         
   6 -11   2         35.84         21.94         3.81 o                         
   7 -11   2        108.97        118.38         6.42 o                         
  -8 -10   2         48.92         39.39         9.38 o                         
  -7 -10   2        142.55        146.51         7.18 o                         
  -6 -10   2         31.31         30.11         4.81 o                         
  -5 -10   2         51.19         51.58         4.72 o                         
  -4 -10   2          4.96          7.93         2.37 o                         
  -3 -10   2         31.32         25.42         2.31 o                         
  -2 -10   2        859.87        793.60        10.09 o                         
  -1 -10   2         18.82         12.69         1.73 o                         
   0 -10   2          0.66          0.64         1.72 o                         
   1 -10   2        140.19        132.00         3.67 o                         
   2 -10   2        323.69        329.51         5.94 o                         
   3 -10   2          1.55          0.36         1.66 o                         
   4 -10   2         13.29         18.72         2.70 o                         
   5 -10   2          4.49          5.37         2.80 o                         
   6 -10   2        116.09        119.60         5.78 o                         
   7 -10   2          0.34          6.58         2.92 o                         
   8 -10   2        134.12        135.88         6.08 o                         
  -9  -9   2          0.69          0.53         4.39 o                         
  -8  -9   2         19.57         18.54         4.33 o                         
  -7  -9   2        105.75        108.06         6.14 o                         
  -6  -9   2         95.00         89.49         4.65 o                         
  -5  -9   2         30.35         24.98         2.57 o                         
  -4  -9   2          0.40         -1.58         1.58 o                         
  -3  -9   2          2.93          6.75         1.39 o                         
  -2  -9   2        823.52        790.51         9.21 o                         
  -1  -9   2         57.76         65.12         2.18 o                         
   0  -9   2        133.09        116.29         5.73 o                         
   1  -9   2        110.54        114.77         3.19 o                         
   2  -9   2          1.27         -0.99         1.14 o                         
   3  -9   2          3.53          5.13         1.61 o                         
   4  -9   2         13.44         10.80         1.81 o                         
   5  -9   2        182.05        169.52         4.57 o                         
   6  -9   2          0.24          2.01         2.42 o                         
   7  -9   2         13.05          7.96         2.71 o                         
   8  -9   2         83.27         73.27         4.23 o                         
   9  -9   2          0.08         -3.34         3.98 o                         
  -9  -8   2         10.90          6.51         3.46 o                         
  -8  -8   2          3.72          6.21         3.69 o                         
  -7  -8   2        512.32        507.94        10.31 o                         
  -6  -8   2         20.78         17.46         2.34 o                         
  -5  -8   2         25.65         27.87         1.98 o                         
  -4  -8   2        116.24        116.31         3.30 o                         
  -3  -8   2        552.25        550.55         6.55 o                         
  -2  -8   2         34.09         33.38         1.69 o                         
  -1  -8   2        101.58         87.60         2.39 o                         
   0  -8   2          0.79          5.84         1.14 o                         
   1  -8   2         14.39         17.05         1.29 o                         
   2  -8   2         79.82         82.21         2.15 o                         
   3  -8   2        122.88        107.35         2.67 o                         
   4  -8   2          5.82          3.77         0.86 o                         
   5  -8   2        290.89        297.01         4.17 o                         
   6  -8   2         12.48         17.54         1.87 o                         
   7  -8   2          8.12          7.05         2.00 o                         
   8  -8   2         19.43         16.65         2.63 o                         
   9  -8   2          4.21          5.62         3.01 o                         
  10  -8   2          8.94         11.95         4.65 o                         
 -10  -7   2        467.82        473.78        12.83 o                         
  -9  -7   2          9.38         11.37         2.75 o                         
  -8  -7   2          1.93          1.59         3.41 o                         
  -7  -7   2         31.35         25.32         5.28 o                         
  -6  -7   2        327.44        302.59         5.76 o                         
  -5  -7   2         70.73         59.33         2.32 o                         
  -4  -7   2         56.79         65.60         2.34 o                         
  -3  -7   2          0.01          0.05         1.30 o                         
  -2  -7   2          1.20          0.18         1.14 o                         
  -1  -7   2        672.56        636.99         7.29 o                         
   0  -7   2       1148.55       1191.55        11.01 o                         
   1  -7   2        176.50        194.76         3.00 o                         
   2  -7   2        297.83        315.60         4.11 o                         
   3  -7   2         56.58         58.11         1.41 o                         
   4  -7   2         24.21         15.02         1.31 o                         
   5  -7   2          1.31          1.54         1.21 o                         
   6  -7   2         63.88         62.99         2.66 o                         
   7  -7   2         95.71         89.63         3.80 o                         
   8  -7   2          6.54          9.08         2.00 o                         
   9  -7   2         21.88         16.17         2.90 o                         
  10  -7   2        100.31        103.15         6.49 o                         
 -11  -6   2         91.28        105.75        10.74 o                         
 -10  -6   2        341.84        391.85        11.03 o                         
  -9  -6   2          0.48          2.03         3.89 o                         
  -8  -6   2        111.75        109.94         4.46 o                         
  -7  -6   2         11.26         13.74         1.73 o                         
  -6  -6   2          5.95         11.27         1.96 o                         
  -5  -6   2        198.56        191.20         3.85 o                         
  -4  -6   2        725.64        651.85         8.28 o                         
  -3  -6   2        307.11        325.51         4.53 o                         
  -2  -6   2        478.10        495.05         5.70 o                         
  -1  -6   2          1.27          2.42         0.82 o                         
   0  -6   2          0.01          0.34         0.61 o                         
   1  -6   2         15.17         16.33         0.87 o                         
   2  -6   2        141.45        152.74         1.98 o                         
   3  -6   2          1.75          2.42         0.73 o                         
   4  -6   2       1164.77       1124.44        10.27 o                         
   5  -6   2        342.16        347.46         4.50 o                         
   6  -6   2        124.54        110.43         2.10 o                         
   7  -6   2          0.42          0.97         0.98 o                         
   8  -6   2        232.62        233.48         5.20 o                         
   9  -6   2        311.52        304.49         6.34 o                         
  10  -6   2         68.53         53.75         5.12 o                         
  11  -6   2         34.19         33.86         4.85 o                         
 -11  -5   2         64.92         80.49         5.13 o                         
 -10  -5   2         35.19         41.97         4.71 o                         
  -9  -5   2          1.65         -2.04         2.49 o                         
  -8  -5   2         13.76         15.65         1.75 o                         
  -7  -5   2        168.73        167.69         3.37 o                         
  -6  -5   2         66.94         81.51         2.19 o                         
  -5  -5   2         43.37         42.94         1.75 o                         
  -4  -5   2        321.05        324.76         5.14 o                         
  -3  -5   2        436.96        441.51         5.13 o                         
  -2  -5   2        471.37        479.07         5.80 o                         
  -1  -5   2          2.60          3.60         0.73 o                         
   0  -5   2          2.01          4.83         0.61 o                         
   1  -5   2       1095.24       1227.85         9.36 o                         
   2  -5   2        249.82        281.52         3.38 o                         
   3  -5   2       3721.60       3961.02        30.21 o                         
   4  -5   2         14.95         22.12         1.09 o                         
   5  -5   2        367.98        402.94         4.63 o                         
   6  -5   2        406.56        408.37         4.77 o                         
   7  -5   2        535.23        523.97         5.90 o                         
   8  -5   2         13.97         13.91         1.66 o                         
   9  -5   2          0.78          1.35         1.89 o                         
  10  -5   2         62.82         72.41         4.45 o                         
  11  -5   2         37.75         36.57         4.84 o                         
 -11  -4   2        189.26        187.87         7.66 o                         
 -10  -4   2          6.28          5.49         3.09 o                         
  -9  -4   2        196.51        197.16         4.56 o                         
  -8  -4   2         15.14         15.22         1.76 o                         
  -7  -4   2         87.08         89.54         2.50 o                         
  -6  -4   2         10.96         12.70         1.25 o                         
  -5  -4   2         17.98         15.15         1.10 o                         
  -4  -4   2          9.62         17.46         1.05 o                         
  -3  -4   2        789.62        752.85         9.23 o                         
  -2  -4   2        392.13        425.17         4.66 o                         
  -1  -4   2       2121.02       2217.89        19.19 o                         
   0  -4   2        173.06        176.44         1.79 o                         
   1  -4   2          3.03          0.66         0.52 o                         
   2  -4   2        240.75        239.37         2.44 o                         
   3  -4   2       1091.58       1245.73        10.40 o                         
   4  -4   2         80.83         83.11         1.66 o                         
   5  -4   2        742.23        788.55         7.38 o                         
   6  -4   2         21.68         22.87         1.21 o                         
   7  -4   2         42.03         38.62         1.73 o                         
   8  -4   2         95.48         94.22         2.42 o                         
   9  -4   2          1.93          3.68         1.85 o                         
  10  -4   2          6.49          5.00         3.05 o                         
  11  -4   2          0.46          3.53         2.77 o                         
 -12  -3   2         34.04         46.75         7.87 o                         
 -11  -3   2          0.07          6.57         3.73 o                         
 -10  -3   2        163.00        168.37         5.80 o                         
  -9  -3   2        105.72        110.81         3.09 o                         
  -8  -3   2        117.50        102.78         2.96 o                         
  -7  -3   2        144.81        145.31         2.95 o                         
  -6  -3   2        222.06        268.69         3.77 o                         
  -5  -3   2        296.58        288.54         3.82 o                         
  -4  -3   2        216.78        270.21         3.05 o                         
  -3  -3   2        185.18        193.39         2.68 o                         
  -2  -3   2         12.20         12.04         0.72 o                         
  -1  -3   2       1700.69       1673.24        14.49 o                         
   0  -3   2       2548.61       2599.66        18.70 o                         
   1  -3   2       1363.25       1275.41         9.47 o                         
   2  -3   2         30.15         22.30         0.70 o                         
   3  -3   2         41.51         24.98         0.79 o                         
   4  -3   2        406.61        390.25         3.67 o                         
   5  -3   2         87.50        102.45         1.74 o                         
   6  -3   2          8.03          8.70         1.05 o                         
   7  -3   2         81.09         81.06         2.31 o                         
   8  -3   2          6.56          7.63         1.41 o                         
   9  -3   2        183.47        186.19         4.79 o                         
  10  -3   2          0.02         -2.40         2.40 o                         
  11  -3   2         18.01         12.50         3.69 o                         
 -12  -2   2          5.37         10.63         4.27 o                         
 -11  -2   2        276.99        280.43         9.17 o                         
 -10  -2   2          0.06          0.17         1.99 o                         
  -9  -2   2         47.65         42.82         2.09 o                         
  -8  -2   2         30.01         33.40         1.85 o                         
  -7  -2   2        959.78       1005.17        10.42 o                         
  -6  -2   2        177.93        140.68         2.40 o                         
  -5  -2   2       1892.24       1806.86        15.46 o                         
  -4  -2   2        237.78        209.88         2.49 o                         
  -3  -2   2        513.32        454.86         4.50 o                         
  -2  -2   2        446.99        493.65         5.61 o                         
  -1  -2   2       3048.81       3099.25        27.79 o                         
   0  -2   2       1129.86       1188.81         8.67 o                         
   1  -2   2        749.71        795.22         6.24 o                         
   2  -2   2        207.22        211.32         2.16 o                         
   3  -2   2       2108.68       2139.96        17.83 o                         
   4  -2   2       2839.14       2963.02        23.50 o                         
   5  -2   2          0.53         -0.65         0.65 o                         
   6  -2   2        158.18        149.10         2.62 o                         
   7  -2   2        398.81        394.25         5.53 o                         
   8  -2   2        207.81        208.53         5.37 o                         
   9  -2   2        280.72        302.07         5.04 o                         
  10  -2   2         41.32         38.91         3.30 o                         
  11  -2   2          0.22         -1.16         2.84 o                         
  12  -2   2         13.64          7.78         4.06 o                         
 -12  -1   2         12.02         11.17         3.57 o                         
 -11  -1   2          2.19          3.26         3.21 o                         
 -10  -1   2         75.68         80.56         3.88 o                         
  -9  -1   2          0.15         -0.95         1.49 o                         
  -8  -1   2        267.37        251.39         3.72 o                         
  -7  -1   2         16.43         35.42         1.35 o                         
  -6  -1   2          7.13          7.58         0.83 o                         
  -5  -1   2       2739.98       2675.73        27.16 o                         
  -4  -1   2        299.01        283.45         3.01 o                         
  -3  -1   2         18.66         26.47         0.84 o                         
  -2  -1   2       3488.99       3425.34        32.78 o                         
  -1  -1   2       3536.09       3426.29        30.33 o                         
   0  -1   2       1697.86       1585.20        12.28 o                         
   1  -1   2         74.36         49.48         0.84 o                         
   2  -1   2        208.30        176.33         1.81 o                         
   3  -1   2       3168.02       3316.34        24.84 o                         
   4  -1   2       1557.64       1640.51        12.69 o                         
   5  -1   2          4.82         13.57         0.77 o                         
   6  -1   2          2.99          1.99         0.86 o                         
   7  -1   2        716.90        695.57         7.44 o                         
   8  -1   2        145.42        143.30         2.75 o                         
   9  -1   2          2.32          4.30         1.52 o                         
  10  -1   2         62.15         52.14         3.69 o                         
  11  -1   2          4.24         -1.09         3.71 o                         
  12  -1   2         41.83         47.00         7.58 o                         
 -12   0   2         28.51         33.03         5.34 o                         
 -11   0   2         14.13         19.03         3.02 o                         
 -10   0   2         72.60         77.90         3.63 o                         
  -9   0   2          0.40         -0.53         1.23 o                         
  -8   0   2        136.76        117.57         2.88 o                         
  -7   0   2         32.18         33.60         1.47 o                         
  -6   0   2        278.42        300.56         3.36 o                         
  -5   0   2        118.27        125.72         1.78 o                         
  -4   0   2         35.79         39.82         0.97 o                         
  -3   0   2          7.09          7.64         0.45 o                         
  -2   0   2       6467.81       6226.66        52.70 o                         
  -1   0   2          5.10         -0.37         0.37 o                         
   0   0   2       3978.01       3644.35        94.51 o                         
   1   0   2         11.74          2.42         0.46 o                         
   2   0   2       7212.25       7409.57        59.43 o                         
   3   0   2         70.55         68.79         1.05 o                         
   4   0   2       7975.73       8437.18        62.82 o                         
   5   0   2          7.66          9.45         0.81 o                         
   6   0   2       1296.13       1359.06        12.48 o                         
   7   0   2        378.52        382.94         4.75 o                         
   8   0   2        211.26        202.18         3.36 o                         
   9   0   2         28.21         32.29         1.73 o                         
  10   0   2        224.18        214.42         4.35 o                         
  11   0   2          1.51         -0.54         3.35 o                         
  12   0   2          1.49         -2.06         3.96 o                         
 -12   1   2         31.72         37.27         4.78 o                         
 -11   1   2         20.37         17.44         3.24 o                         
 -10   1   2          6.87          9.51         2.72 o                         
  -9   1   2         46.16         45.48         2.32 o                         
  -8   1   2        105.97        103.06         2.50 o                         
  -7   1   2         18.84         15.11         1.16 o                         
  -6   1   2          0.32         -0.79         0.97 o                         
  -5   1   2        852.23        827.30         9.24 o                         
  -4   1   2        198.77        198.17         2.65 o                         
  -3   1   2        310.85        326.85         3.38 o                         
  -2   1   2       5819.59       5716.16        54.43 o                         
  -1   1   2       5340.04       5193.86        38.46 o                         
   0   1   2       2353.86       2344.07        21.17 o                         
   1   1   2        221.16        180.40         1.95 o                         
   2   1   2        809.37        784.71         6.51 o                         
   3   1   2       3978.96       4157.61        32.41 o                         
   4   1   2         83.22        109.31         4.84 o                         
   5   1   2         83.87        104.55         1.79 o                         
   7   1   2       1630.67       1590.97        15.42 o                         
   8   1   2          0.04         -0.90         1.19 o                         
   9   1   2        372.67        381.39         5.17 o                         
  10   1   2          8.45          9.92         1.89 o                         
  11   1   2          1.87          1.43         4.33 o                         
  12   1   2          2.29          4.62         4.40 o                         
 -12   2   2         12.32         21.33         5.88 o                         
 -11   2   2          0.00          0.88         3.43 o                         
 -10   2   2         25.33         20.20         3.08 o                         
  -9   2   2        148.69        146.61         3.62 o                         
  -8   2   2         13.63         14.04         1.34 o                         
  -7   2   2        663.82        719.82         8.20 o                         
  -6   2   2       1117.54       1076.45        10.73 o                         
  -5   2   2       3349.52       3372.67        28.04 o                         
  -4   2   2          7.44          4.28         0.81 o                         
  -3   2   2        791.56        767.97         7.16 o                         
  -2   2   2       6405.45       6832.78        55.08 o                         
  -1   2   2       7710.50       7586.89        51.97 o                         
   0   2   2         20.60          9.81         0.55 o                         
   1   2   2        698.65        711.85         6.55 o                         
   2   2   2        181.67        182.22         2.16 o                         
   3   2   2       1454.19       1535.99        13.39 o                         
   4   2   2        530.49        597.32         5.49 o                         
   5   2   2         89.94        101.36         1.79 o                         
   6   2   2          4.85          5.04         1.20 o                         
   7   2   2        584.90        566.11         6.97 o                         
   8   2   2         92.39         87.31         2.46 o                         
   9   2   2        403.02        413.73         5.58 o                         
  10   2   2          4.21          5.03         1.86 o                         
  11   2   2         18.57         13.07         3.54 o                         
 -12   3   2         59.31         74.68        14.67 o                         
 -11   3   2         64.42         67.16         4.95 o                         
 -10   3   2        273.27        249.91         6.85 o                         
  -9   3   2         86.58         84.74         5.63 o                         
  -8   3   2        486.16        461.63         6.28 o                         
  -7   3   2         53.75         56.75         2.00 o                         
  -6   3   2         92.77         88.85         2.03 o                         
  -5   3   2         82.66         91.90         2.10 o                         
  -4   3   2          6.81          9.10         1.07 o                         
  -3   3   2        533.26        546.65         5.56 o                         
  -2   3   2         69.51         88.80         1.36 o                         
  -1   3   2        227.69        237.23         2.34 o                         
   0   3   2       1222.88       1373.05        10.98 o                         
   1   3   2          2.04          1.28         0.67 o                         
   2   3   2        458.40        493.64         4.54 o                         
   3   3   2        517.99        527.99         5.10 o                         
   4   3   2        362.40        370.82         3.69 o                         
   5   3   2         27.59         14.10         1.33 o                         
   6   3   2         17.54         14.95         1.29 o                         
   7   3   2         19.79         18.41         1.63 o                         
   8   3   2        703.27        724.07         8.68 o                         
   9   3   2        318.37        318.69         5.23 o                         
  10   3   2         11.36         18.56         3.19 o                         
  11   3   2          4.97          5.61         3.49 o                         
 -11   4   2        103.19        103.15         7.23 o                         
 -10   4   2          9.39         13.04         2.97 o                         
  -9   4   2         21.67         19.23         2.83 o                         
  -8   4   2         86.82         86.70         2.54 o                         
  -7   4   2         42.38         32.16         1.74 o                         
  -6   4   2        167.17        164.66         3.13 o                         
  -5   4   2         83.43         96.31         3.01 o                         
  -4   4   2        644.26        692.86         6.54 o                         
  -3   4   2        248.03        272.36         2.89 o                         
  -2   4   2        405.01        452.97         4.36 o                         
  -1   4   2        115.15        115.51         1.55 o                         
   0   4   2        151.97        164.53         1.95 o                         
   1   4   2        111.40        134.96         1.89 o                         
   2   4   2        146.34        157.42         2.00 o                         
   3   4   2        167.55        153.89         2.45 o                         
   4   4   2        226.99        227.73         3.07 o                         
   5   4   2         94.83         81.57         2.07 o                         
   6   4   2        183.29        201.15         3.26 o                         
   7   4   2         10.09         10.29         1.69 o                         
   8   4   2        102.65         96.07         2.76 o                         
   9   4   2         23.97         23.39         2.11 o                         
  10   4   2        175.31        181.14         7.70 o                         
  11   4   2         10.34          7.07         6.50 o                         
 -11   5   2         22.19         24.53         4.24 o                         
 -10   5   2          7.56          7.53         3.54 o                         
  -9   5   2        187.63        183.11         5.82 o                         
  -8   5   2         13.01          4.68         1.35 o                         
  -7   5   2         49.48         63.05         1.94 o                         
  -6   5   2         20.67         18.77         1.33 o                         
  -5   5   2        234.66        258.82         4.70 o                         
  -4   5   2        318.00        308.93         4.11 o                         
  -3   5   2        215.99        227.58         2.65 o                         
  -2   5   2        528.79        541.06         5.01 o                         
  -1   5   2       1384.50       1515.56        11.85 o                         
   0   5   2        188.41        217.55         2.55 o                         
   1   5   2        671.69        719.09         6.43 o                         
   2   5   2          8.27         13.31         0.90 o                         
   3   5   2        136.78        144.79         2.12 o                         
   4   5   2         33.63         31.82         1.58 o                         
   5   5   2        131.97        132.68         2.81 o                         
   6   5   2        116.94        128.07         2.78 o                         
   7   5   2        180.10        168.99         4.91 o                         
   8   5   2        119.57        135.40         3.30 o                         
   9   5   2         85.66         82.83         3.94 o                         
  10   5   2          2.48         -2.15         4.27 o                         
  11   5   2         46.00         37.18         4.52 o                         
 -11   6   2          4.05          7.09         3.77 o                         
 -10   6   2          5.38          0.89         3.49 o                         
  -9   6   2        257.10        244.07         8.26 o                         
  -8   6   2         59.33         56.94         3.25 o                         
  -7   6   2         18.50         15.34         1.68 o                         
  -6   6   2        284.75        248.02         4.13 o                         
  -5   6   2         38.41         42.46         1.79 o                         
  -4   6   2         18.93         23.43         1.24 o                         
  -3   6   2         82.05         94.86         2.12 o                         
  -2   6   2       1506.31       1515.19        13.73 o                         
  -1   6   2        477.52        524.56         4.77 o                         
   0   6   2       1018.26       1022.11         8.85 o                         
   1   6   2        307.14        339.02         3.89 o                         
   2   6   2         44.63         49.50         2.45 o                         
   3   6   2          0.07         -1.11         1.11 o                         
   4   6   2         66.90         75.21         2.73 o                         
   5   6   2        797.29        792.25        13.07 o                         
   6   6   2        569.88        545.74         7.19 o                         
   7   6   2         13.27         13.44         1.72 o                         
   8   6   2        106.48        111.88         4.46 o                         
   9   6   2        127.74        118.69         4.77 o                         
  10   6   2          0.02         -3.84         3.84 o                         
 -10   7   2          0.21         -1.38         3.54 o                         
  -9   7   2         31.83         30.12         4.20 o                         
  -8   7   2        389.82        387.74         8.34 o                         
  -7   7   2         26.81         21.79         1.88 o                         
  -6   7   2        108.84        104.76         2.69 o                         
  -5   7   2        148.51        142.54         2.92 o                         
  -4   7   2          4.67          3.89         1.36 o                         
  -3   7   2        485.18        496.26         6.61 o                         
  -2   7   2        223.95        228.49         3.09 o                         
  -1   7   2        587.92        565.51         6.32 o                         
   0   7   2        281.02        296.28         3.94 o                         
   1   7   2         49.81         61.80         2.16 o                         
   2   7   2        127.84        129.86         3.16 o                         
   3   7   2         36.80         49.33         2.09 o                         
   4   7   2         10.78          6.31         1.33 o                         
   5   7   2         22.20         18.01         1.84 o                         
   6   7   2         15.34         16.71         1.75 o                         
   7   7   2        241.62        242.33         6.53 o                         
   8   7   2        282.05        279.87         7.50 o                         
   9   7   2        104.19        105.96         6.66 o                         
  10   7   2         34.65         44.66         7.49 o                         
  -9   8   2         23.49         21.52         5.36 o                         
  -8   8   2        540.60        513.10        12.99 o                         
  -7   8   2        186.83        167.40         5.32 o                         
  -6   8   2        121.01        120.16         3.34 o                         
  -5   8   2          1.28          0.70         1.49 o                         
  -4   8   2        122.01        117.70         2.86 o                         
  -3   8   2        862.37        838.07         9.58 o                         
  -2   8   2          3.43          8.83         1.34 o                         
  -1   8   2          3.69          1.75         1.08 o                         
   0   8   2        754.67        765.06         8.84 o                         
   1   8   2         27.23         35.54         2.84 o                         
   2   8   2          7.95          5.23         1.74 o                         
   3   8   2         38.10         30.77         1.84 o                         
   4   8   2         27.16         21.62         1.69 o                         
   5   8   2         21.95         27.55         2.17 o                         
   6   8   2         86.79         89.09         3.63 o                         
   7   8   2         73.72         70.83         4.26 o                         
   8   8   2          4.93          5.34         3.35 o                         
   9   8   2          1.50         -0.43         3.77 o                         
  -9   9   2          5.10          2.55         6.27 o                         
  -8   9   2         96.65         84.03         5.85 o                         
  -7   9   2         74.14         83.70         5.85 o                         
  -6   9   2          9.60         10.61         2.73 o                         
  -5   9   2          5.26          2.86         1.45 o                         
  -4   9   2          1.35          2.59         1.36 o                         
  -3   9   2         48.09         48.62         2.81 o                         
  -2   9   2          0.79          2.11         1.37 o                         
  -1   9   2        124.36        137.07         2.93 o                         
   0   9   2       1249.38       1182.95        11.79 o                         
   1   9   2          0.74         -0.64         1.50 o                         
   2   9   2         34.33         37.27         2.50 o                         
   3   9   2          0.02          0.72         1.74 o                         
   4   9   2       1498.70       1359.89        18.68 o                         
   5   9   2         61.30         71.62         4.13 o                         
   6   9   2         65.15         62.80         4.98 o                         
   7   9   2        148.67        154.88         7.11 o                         
   8   9   2         15.34         14.00         4.17 o                         
  -8  10   2         26.13         30.77         5.83 o                         
  -7  10   2          4.03         11.22         4.21 o                         
  -6  10   2        137.08        135.92         4.76 o                         
  -5  10   2         28.88         26.36         2.72 o                         
  -4  10   2         47.32         52.06         2.93 o                         
  -3  10   2        147.56        153.37         3.58 o                         
  -2  10   2         87.64         92.87         3.16 o                         
  -1  10   2        239.08        240.64         5.30 o                         
   0  10   2        161.00        174.92         4.95 o                         
   1  10   2         80.63         79.01         4.87 o                         
   2  10   2          1.46          3.94         1.75 o                         
   3  10   2        214.70        194.69         5.80 o                         
   4  10   2         78.58         88.69         5.55 o                         
   5  10   2          0.14          5.99         3.06 o                         
   6  10   2          2.31          0.30         3.13 o                         
   7  10   2          4.26          8.04         4.03 o                         
  -7  11   2          8.31          3.48         8.02 o                         
  -6  11   2          2.86          9.95         3.41 o                         
  -5  11   2         20.99         20.12         4.07 o                         
  -4  11   2        360.27        345.73         8.45 o                         
  -3  11   2         84.98         97.75         3.65 o                         
  -2  11   2         15.37         14.73         2.33 o                         
  -1  11   2        169.97        185.76         4.93 o                         
   0  11   2        160.69        153.58         5.28 o                         
   1  11   2         12.90         11.16         2.86 o                         
   2  11   2          0.21         -2.53         2.98 o                         
   3  11   2         88.89        108.66         6.04 o                         
   4  11   2         10.17         12.53         3.76 o                         
   5  11   2         14.01         11.41         4.69 o                         
   6  11   2        149.02        152.15        11.29 o                         
  -5  12   2          7.93          4.12         6.55 o                         
  -4  12   2        191.65        182.37         8.83 o                         
  -3  12   2         22.69         27.18         6.80 o                         
  -2  12   2         33.82         36.70         4.21 o                         
  -1  12   2          8.74          8.39         3.20 o                         
   0  12   2         16.78         16.31         4.88 o                         
   1  12   2         26.23         30.20         4.87 o                         
   2  12   2         63.96         62.57         5.24 o                         
   3  12   2          2.50          3.80         3.57 o                         
   4  12   2         28.64         30.10         4.30 o                         
  -2  13   2          6.16         11.74         4.90 o                         
  -1  13   2        122.71        133.51         6.85 o                         
   0  13   2        107.85        107.66         6.44 o                         
   1  13   2          6.13          5.14         4.22 o                         
  -3 -13   3         63.71         55.46         6.73 o                         
  -2 -13   3         24.44         35.21         5.55 o                         
  -1 -13   3        249.30        270.95        11.18 o                         
   0 -13   3          8.64         12.15         4.46 o                         
   1 -13   3        125.25        124.32         8.38 o                         
   2 -13   3        102.73        106.87         7.84 o                         
   3 -13   3         12.18         15.35         5.08 o                         
  -5 -12   3         44.47         44.11         5.56 o                         
  -4 -12   3         49.71         63.01         6.10 o                         
  -3 -12   3         21.71         25.83         4.38 o                         
  -2 -12   3          2.48          0.96         4.22 o                         
  -1 -12   3          4.55         -1.03         4.06 o                         
   0 -12   3         16.77         22.18         3.88 o                         
   1 -12   3        117.54        138.36         5.33 o                         
   2 -12   3         33.93         38.67         4.30 o                         
   3 -12   3         24.07         16.07         3.51 o                         
   4 -12   3        117.83        108.59         6.24 o                         
   5 -12   3          5.29         -1.24         7.11 o                         
  -7 -11   3         10.01         16.48         4.25 o                         
  -6 -11   3          5.98         -0.61         3.39 o                         
  -5 -11   3        148.98        142.47         6.10 o                         
  -4 -11   3          7.41          5.91         2.44 o                         
  -3 -11   3        184.09        196.93         7.21 o                         
  -2 -11   3         89.78         95.87         5.49 o                         
  -1 -11   3         89.05         90.08         6.90 o                         
   0 -11   3          0.01          1.77         2.18 o                         
   1 -11   3         17.04         17.74         2.70 o                         
   2 -11   3          3.34          4.85         2.33 o                         
   3 -11   3         56.44         52.07         4.11 o                         
   4 -11   3        225.02        206.43        10.18 o                         
   5 -11   3          6.53          6.22         3.44 o                         
   6 -11   3          7.85          9.09         3.72 o                         
   7 -11   3         55.29         49.65         6.01 o                         
  -8 -10   3         23.85         22.33         4.01 o                         
  -7 -10   3        130.26        142.60         6.86 o                         
  -6 -10   3          7.12          1.53         4.59 o                         
  -5 -10   3        249.22        259.61         7.40 o                         
  -4 -10   3         31.61         31.54         2.93 o                         
  -3 -10   3         31.62         24.56         2.17 o                         
  -2 -10   3         90.99         77.22         2.81 o                         
  -1 -10   3          0.31          2.32         1.40 o                         
   0 -10   3         30.37         25.81         2.20 o                         
   1 -10   3        131.07        119.83         3.53 o                         
   2 -10   3          0.43          0.70         1.61 o                         
   3 -10   3          0.20         -2.40         2.40 o                         
   4 -10   3         44.22         41.69         3.99 o                         
   5 -10   3          9.95         13.25         2.71 o                         
   6 -10   3         44.15         36.85         4.02 o                         
   7 -10   3          0.00         -2.37         2.85 o                         
   8 -10   3         19.14         20.99         3.82 o                         
  -9  -9   3         43.64         42.99         6.73 o                         
  -8  -9   3         18.23         17.51         8.24 o                         
  -7  -9   3         91.46        103.76         6.03 o                         
  -6  -9   3         56.10         52.38         4.22 o                         
  -5  -9   3         27.49         26.02         2.37 o                         
  -4  -9   3         69.88         75.28         2.64 o                         
  -3  -9   3          0.93          1.95         1.35 o                         
  -2  -9   3         21.73         34.08         1.78 o                         
  -1  -9   3        233.01        247.54         4.05 o                         
   0  -9   3         31.94         29.67         1.44 o                         
   1  -9   3         26.73         19.01         1.53 o                         
   2  -9   3         38.20         33.75         1.87 o                         
   3  -9   3          4.51          3.24         1.69 o                         
   4  -9   3        300.42        279.08         5.23 o                         
   5  -9   3          2.53          8.82         2.47 o                         
   6  -9   3        198.08        198.94         6.10 o                         
   7  -9   3          2.93          1.02         2.47 o                         
   8  -9   3         17.61         19.24         3.14 o                         
   9  -9   3         60.68         52.71         5.16 o                         
  -9  -8   3         45.69         28.74         5.82 o                         
  -8  -8   3          0.18         -1.81         2.77 o                         
  -7  -8   3         12.37         16.12         2.92 o                         
  -6  -8   3         67.15         66.73         4.39 o                         
  -5  -8   3        137.21        126.96         3.55 o                         
  -4  -8   3        735.77        726.01         8.22 o                         
  -3  -8   3        460.85        457.46         5.75 o                         
  -2  -8   3       1441.03       1344.71        14.21 o                         
  -1  -8   3          3.16          2.94         1.20 o                         
   0  -8   3        232.58        252.51         3.65 o                         
   1  -8   3        168.87        158.51         3.04 o                         
   2  -8   3        870.36        805.34         9.17 o                         
   3  -8   3         89.35         84.99         1.92 o                         
   4  -8   3          8.66          5.52         1.14 o                         
   5  -8   3         55.56         59.93         2.58 o                         
   6  -8   3        448.83        440.94        11.27 o                         
   7  -8   3          7.69          4.09         3.02 o                         
   8  -8   3         55.57         55.67         3.34 o                         
   9  -8   3        131.83        131.08         6.83 o                         
 -10  -7   3          0.12          5.69         5.08 o                         
  -9  -7   3         41.63         37.39         6.53 o                         
  -8  -7   3         92.90         81.17         4.35 o                         
  -7  -7   3          7.30          9.43         2.31 o                         
  -6  -7   3          0.00         -0.71         1.55 o                         
  -5  -7   3        667.73        587.22         7.42 o                         
  -4  -7   3        282.82        293.71         4.24 o                         
  -3  -7   3          4.95          6.37         1.34 o                         
  -2  -7   3         12.64         14.92         1.32 o                         
  -1  -7   3        379.28        364.37         4.77 o                         
   0  -7   3        820.13        818.28         7.56 o                         
   1  -7   3        252.69        280.47         3.37 o                         
   2  -7   3         37.22         32.05         1.22 o                         
   3  -7   3        126.47        130.91         2.22 o                         
   4  -7   3         38.68         35.61         1.54 o                         
   5  -7   3         64.94         70.88         2.31 o                         
   6  -7   3         78.04         82.82         2.29 o                         
   7  -7   3         50.29         52.47         2.70 o                         
   8  -7   3        372.84        376.37         8.58 o                         
   9  -7   3          8.26          9.61         2.60 o                         
  10  -7   3          0.50          4.22         4.25 o                         
 -10  -6   3          0.53          3.76         3.13 o                         
  -9  -6   3         48.81         49.45         3.56 o                         
  -8  -6   3         91.60         96.32         4.27 o                         
  -7  -6   3         53.97         60.99         2.94 o                         
  -6  -6   3        385.28        324.77         5.13 o                         
  -5  -6   3         65.97         66.03         2.00 o                         
  -4  -6   3         54.60         59.38         2.07 o                         
  -3  -6   3        217.21        213.47         3.42 o                         
  -2  -6   3       2182.79       2165.86        21.96 o                         
  -1  -6   3         33.58         32.44         1.24 o                         
   0  -6   3        505.62        508.25         4.39 o                         
   1  -6   3        730.63        812.30         6.56 o                         
   2  -6   3         19.88         23.09         1.00 o                         
   3  -6   3         10.50         12.39         0.90 o                         
   4  -6   3        204.81        222.83         3.29 o                         
   5  -6   3        674.19        725.04         7.47 o                         
   6  -6   3        338.48        356.14         5.35 o                         
   7  -6   3         47.63         49.10         2.77 o                         
   8  -6   3         47.76         45.07         2.56 o                         
   9  -6   3        162.99        163.49         4.82 o                         
  10  -6   3         31.13         37.75         3.68 o                         
 -11  -5   3         27.68         38.73         7.13 o                         
 -10  -5   3          3.67          3.66         3.61 o                         
  -9  -5   3        222.24        221.25         6.07 o                         
  -8  -5   3         19.28         20.84         2.31 o                         
  -7  -5   3         24.68         28.24         1.83 o                         
  -6  -5   3        162.67        151.97         3.11 o                         
  -5  -5   3        195.12        199.53         3.35 o                         
  -4  -5   3        291.05        307.85         4.38 o                         
  -3  -5   3         99.92        103.93         2.00 o                         
  -2  -5   3        467.85        480.03         5.22 o                         
  -1  -5   3       1057.98       1181.87        10.69 o                         
   0  -5   3        484.55        524.97         4.34 o                         
   1  -5   3        650.61        708.86         5.72 o                         
   2  -5   3          0.02          0.51         0.60 o                         
   3  -5   3          2.06          2.71         0.74 o                         
   4  -5   3         77.00         68.34         1.53 o                         
   5  -5   3         42.74         39.89         2.30 o                         
   6  -5   3         94.40        115.12         2.73 o                         
   7  -5   3        233.14        208.10         3.50 o                         
   8  -5   3          2.13          5.20         1.68 o                         
   9  -5   3         54.94         54.86         3.21 o                         
  10  -5   3         86.53         81.73         4.60 o                         
  11  -5   3          0.00         -0.47         4.28 o                         
 -11  -4   3         24.39         21.37         3.63 o                         
 -10  -4   3         97.65         86.05         6.42 o                         
  -9  -4   3        236.87        225.19         5.94 o                         
  -8  -4   3          1.70          3.45         1.74 o                         
  -7  -4   3          9.50          3.04         1.41 o                         
  -6  -4   3          1.74          0.19         1.19 o                         
  -5  -4   3        125.92        129.80         3.03 o                         
  -4  -4   3        864.58        884.21        11.15 o                         
  -3  -4   3        177.90        172.47         2.45 o                         
  -2  -4   3        336.27        348.13         3.80 o                         
  -1  -4   3        100.11        112.48         1.68 o                         
   0  -4   3        137.43        142.59         1.54 o                         
   1  -4   3          0.19          4.99         0.54 o                         
   2  -4   3        218.91        221.06         2.30 o                         
   3  -4   3        180.59        177.88         2.25 o                         
   4  -4   3        269.45        275.33         3.12 o                         
   5  -4   3         23.40         18.59         1.25 o                         
   6  -4   3          5.02          6.11         1.14 o                         
   7  -4   3        237.95        231.63         3.63 o                         
   8  -4   3        430.11        430.22         5.40 o                         
   9  -4   3         50.47         46.77         2.99 o                         
  10  -4   3         46.43         53.41         5.52 o                         
  11  -4   3          0.48          0.23         2.73 o                         
 -11  -3   3         10.71          9.92         3.57 o                         
 -10  -3   3         51.12         54.48         3.92 o                         
  -9  -3   3        104.59        105.23         3.17 o                         
  -8  -3   3        714.03        686.48         9.52 o                         
  -7  -3   3         16.99         16.57         1.54 o                         
  -6  -3   3         94.20         84.70         2.11 o                         
  -5  -3   3        611.00        612.16         7.06 o                         
  -4  -3   3         22.48         25.43         1.06 o                         
  -3  -3   3        293.43        259.26         2.95 o                         
  -2  -3   3         79.99        102.38         1.94 o                         
  -1  -3   3         74.76         84.46         1.27 o                         
   0  -3   3       1145.12       1261.61         9.33 o                         
   1  -3   3         38.54         33.41         0.90 o                         
   2  -3   3        129.52        146.63         1.62 o                         
   3  -3   3        631.18        675.44         6.23 o                         
   4  -3   3        263.13        280.84         3.23 o                         
   5  -3   3         11.75          6.08         0.87 o                         
   6  -3   3        337.65        337.48         4.07 o                         
   7  -3   3        643.74        609.51         7.55 o                         
   8  -3   3        431.81        450.84         6.22 o                         
   9  -3   3        115.36        113.93         4.79 o                         
  10  -3   3         38.65         40.58         3.54 o                         
  11  -3   3         10.52         11.62         4.33 o                         
 -12  -2   3         16.81         11.91         5.27 o                         
 -11  -2   3         98.84         81.97         5.43 o                         
 -10  -2   3         38.84         35.10         5.31 o                         
  -9  -2   3        147.73        146.81         3.51 o                         
  -8  -2   3         44.09         45.64         2.08 o                         
  -7  -2   3         57.49         67.06         2.06 o                         
  -6  -2   3       1136.84       1209.85        11.98 o                         
  -5  -2   3       1911.26       1900.95        16.98 o                         
  -4  -2   3          1.01          4.78         0.82 o                         
  -3  -2   3        397.54        391.55         4.00 o                         
  -2  -2   3       7062.74       7201.43        64.16 o                         
  -1  -2   3       4237.35       4040.79        33.99 o                         
   0  -2   3        291.59        254.50         2.36 o                         
   1  -2   3        270.50        257.69         2.67 o                         
   2  -2   3         46.00         58.12         1.30 o                         
   3  -2   3        697.93        794.84         7.09 o                         
   4  -2   3         54.83         42.64         1.08 o                         
   5  -2   3          2.60          3.36         0.67 o                         
   6  -2   3        377.89        423.41         4.97 o                         
   7  -2   3       1066.25       1028.44        11.86 o                         
   8  -2   3         18.40         14.40         1.49 o                         
   9  -2   3         88.86         81.39         3.73 o                         
  10  -2   3          3.03         -1.39         2.46 o                         
  11  -2   3          4.50          4.10         3.42 o                         
 -12  -1   3         11.66         11.65         4.14 o                         
 -11  -1   3         26.98         25.66         4.10 o                         
 -10  -1   3        128.61        122.95         5.18 o                         
  -9  -1   3        295.34        278.90         6.88 o                         
  -8  -1   3        168.57        179.14         3.46 o                         
  -7  -1   3         15.37         24.12         1.33 o                         
  -6  -1   3         68.10         69.73         1.66 o                         
  -5  -1   3        118.80        135.61         1.98 o                         
  -4  -1   3       1011.89       1040.88        10.41 o                         
  -3  -1   3         51.53         45.26         1.09 o                         
  -2  -1   3        106.56        141.70         2.49 o                         
  -1  -1   3       2091.04       1937.97        17.37 o                         
   0  -1   3       1002.54       1088.85         9.35 o                         
   1  -1   3         54.32         51.18         1.18 o                         
   2  -1   3        993.30       1166.44         9.84 o                         
   3  -1   3         43.99         49.62         1.20 o                         
   4  -1   3        590.53        629.81         5.88 o                         
   5  -1   3        282.40        306.34         3.08 o                         
   6  -1   3         19.81         18.45         1.05 o                         
   7  -1   3        279.60        249.58         3.51 o                         
   8  -1   3         44.51         33.64         1.50 o                         
   9  -1   3         16.60         18.58         1.70 o                         
  10  -1   3         37.79         42.88         3.71 o                         
  11  -1   3          2.13         -3.62         4.14 o                         
 -12   0   3         11.64          7.70         3.72 o                         
 -11   0   3         21.66         15.69         3.58 o                         
 -10   0   3        288.65        288.78         7.35 o                         
  -9   0   3         10.24          7.12         2.21 o                         
  -8   0   3          0.08          0.90         1.68 o                         
  -7   0   3          0.60          0.00         1.21 o                         
  -6   0   3        106.63        118.15         2.48 o                         
  -5   0   3          0.67          0.61         0.80 o                         
  -4   0   3        691.30        715.53         9.80 o                         
  -3   0   3          0.06         -0.15         0.58 o                         
  -2   0   3        255.99        343.87         3.40 o                         
  -1   0   3          4.79          6.03         0.55 o                         
   0   0   3       1742.20       2022.75        16.48 o                         
   1   0   3         17.29         19.26         0.61 o                         
   2   0   3         11.44         -0.44         0.44 o                         
   3   0   3         39.08         44.45         1.19 o                         
   4   0   3         47.56         25.67         0.80 o                         
   5   0   3          0.54         -0.25         0.61 o                         
   6   0   3         45.58         63.39         1.65 o                         
   7   0   3        135.07        114.94         2.39 o                         
   8   0   3        242.57        232.73         3.55 o                         
   9   0   3         28.61         28.54         1.92 o                         
  10   0   3         20.07         30.94         2.86 o                         
  11   0   3          5.00         -0.45         4.28 o                         
 -12   1   3         44.11         35.88         4.60 o                         
 -11   1   3          4.64          5.56         3.59 o                         
 -10   1   3        200.05        199.09         6.14 o                         
  -9   1   3         93.81         87.56         4.24 o                         
  -8   1   3          7.78         10.86         1.76 o                         
  -7   1   3          8.05         14.09         1.52 o                         
  -6   1   3         63.81         51.41         1.96 o                         
  -5   1   3         50.13         53.61         1.52 o                         
  -4   1   3       1629.33       1672.33        15.00 o                         
  -3   1   3        102.52         88.59         2.46 o                         
  -2   1   3       2121.88       2287.04        17.81 o                         
  -1   1   3       1008.82        951.88         7.66 o                         
   0   1   3        502.30        559.19         5.16 o                         
   1   1   3        135.97        153.89         1.61 o                         
   3   1   3         97.74        111.66         1.79 o                         
   4   1   3        745.71        781.76         6.55 o                         
   5   1   3        652.44        705.53         6.57 o                         
   6   1   3         82.19         91.00         2.27 o                         
   7   1   3        671.51        605.20         6.82 o                         
   8   1   3         18.76         30.87         1.63 o                         
   9   1   3         33.42         31.84         1.76 o                         
  10   1   3          0.41         -2.00         2.00 o                         
  11   1   3         16.72         20.76         6.71 o                         
 -12   2   3        157.26        175.44         8.29 o                         
 -11   2   3        167.30        159.25         8.57 o                         
 -10   2   3         20.55         17.97         3.04 o                         
  -9   2   3          0.68         -1.65         2.17 o                         
  -8   2   3         67.42         67.30         2.66 o                         
  -7   2   3        231.47        204.71         3.82 o                         
  -6   2   3        188.64        192.56         3.44 o                         
  -5   2   3       1215.89       1201.74        15.02 o                         
  -4   2   3          4.70          6.84         0.66 o                         
  -3   2   3         48.54         64.39         1.23 o                         
  -2   2   3       1267.23       1317.70        10.51 o                         
  -1   2   3        142.49        116.23         1.33 o                         
   0   2   3        102.37        113.60         1.53 o                         
   1   2   3        741.33        741.22         7.24 o                         
   2   2   3         84.57         81.20         1.30 o                         
   3   2   3       1382.84       1504.62        12.30 o                         
   4   2   3        259.89        264.20         2.82 o                         
   5   2   3          2.19          5.38         0.93 o                         
   6   2   3       1467.16       1488.49        14.45 o                         
   7   2   3        790.91        762.29         8.82 o                         
   8   2   3         21.62         18.80         1.48 o                         
   9   2   3         26.75         22.62         1.73 o                         
  10   2   3         91.88        105.27         3.52 o                         
  11   2   3          1.27          0.33         3.56 o                         
 -11   3   3         19.16         17.49         3.87 o                         
 -10   3   3         30.55         29.82         3.07 o                         
  -9   3   3         93.04         81.68         4.11 o                         
  -8   3   3        146.12        149.54         3.65 o                         
  -7   3   3          3.84          3.28         0.62 o                         
  -6   3   3        465.18        436.46         4.87 o                         
  -5   3   3         47.09         31.22         1.17 o                         
  -4   3   3       1550.87       1602.56        16.11 o                         
  -3   3   3        292.47        328.52         3.50 o                         
  -2   3   3        578.98        601.82         5.44 o                         
  -1   3   3       2154.11       2190.36        16.48 o                         
   0   3   3        496.51        515.10         4.57 o                         
   1   3   3         59.95         70.50         1.19 o                         
   2   3   3        154.62        151.41         2.02 o                         
   3   3   3        799.37        808.49         8.20 o                         
   4   3   3         17.41         15.28         0.89 o                         
   5   3   3          0.41          1.05         0.97 o                         
   6   3   3         78.24         74.86         2.20 o                         
   7   3   3        217.91        211.47         3.48 o                         
   8   3   3        137.02        137.81         3.31 o                         
   9   3   3        147.22        160.26         3.73 o                         
  10   3   3         68.78         65.43         3.64 o                         
  11   3   3         18.31         18.41         3.96 o                         
 -11   4   3          6.15          8.47         3.94 o                         
 -10   4   3         55.12         52.22         3.99 o                         
  -9   4   3        173.67        187.93         8.34 o                         
  -8   4   3        467.53        462.89         6.18 o                         
  -7   4   3        150.29        144.23         2.45 o                         
  -6   4   3         74.53         66.48         1.92 o                         
  -5   4   3          4.11          1.82         0.97 o                         
  -4   4   3          1.02          5.41         0.94 o                         
  -3   4   3        316.41        295.68         3.09 o                         
  -2   4   3          8.06          8.93         0.94 o                         
  -1   4   3       2618.10       2670.49        20.95 o                         
   0   4   3        537.72        612.69         5.38 o                         
   1   4   3        200.25        255.11         2.76 o                         
   2   4   3         89.45         96.78         1.57 o                         
   3   4   3        303.01        332.76         3.78 o                         
   4   4   3         99.04         96.39         2.06 o                         
   5   4   3         17.14         15.80         1.40 o                         
   6   4   3          7.43          7.39         1.28 o                         
   7   4   3        202.41        195.17         3.51 o                         
   8   4   3        211.13        228.51         4.29 o                         
   9   4   3         36.62         43.37         2.56 o                         
  10   4   3          7.40          5.52         3.54 o                         
  11   4   3        111.79        112.74         8.71 o                         
 -11   5   3         25.37         24.22         3.29 o                         
 -10   5   3         36.65         38.89         3.47 o                         
  -9   5   3          4.87          2.94         2.19 o                         
  -8   5   3         73.10         64.89         2.88 o                         
  -7   5   3        182.13        200.73         2.73 o                         
  -6   5   3         26.91         32.52         1.33 o                         
  -5   5   3        153.66        133.39         2.64 o                         
  -4   5   3          0.01         -0.35         0.92 o                         
  -3   5   3        100.29         75.95         1.94 o                         
  -2   5   3         68.61         64.40         1.19 o                         
  -1   5   3       1948.79       2090.75        16.72 o                         
   0   5   3          7.75          7.68         0.70 o                         
   1   5   3        576.47        636.37         6.42 o                         
   2   5   3          8.09          9.09         0.90 o                         
   3   5   3         12.19         11.75         1.11 o                         
   4   5   3          3.91          3.02         1.20 o                         
   5   5   3        142.34        114.54         2.67 o                         
   6   5   3        241.18        246.97         4.05 o                         
   7   5   3          1.01         -0.14         1.39 o                         
   8   5   3        100.55        103.85         3.33 o                         
   9   5   3         77.01         83.23         4.62 o                         
  10   5   3         36.76         44.69         5.09 o                         
 -10   6   3         33.83         29.62         3.42 o                         
  -9   6   3         24.90         27.59         2.65 o                         
  -8   6   3          0.00          1.67         1.97 o                         
  -7   6   3        139.39        134.07         2.94 o                         
  -6   6   3         10.94         11.35         1.28 o                         
  -5   6   3         43.29         41.01         1.64 o                         
  -4   6   3          0.00          1.58         0.95 o                         
  -3   6   3          9.58         11.34         1.19 o                         
  -2   6   3        209.75        211.17         3.04 o                         
  -1   6   3         40.84         55.35         1.41 o                         
   0   6   3        442.76        438.69         4.81 o                         
   1   6   3         63.49         72.62         1.90 o                         
   2   6   3          0.00         -0.69         0.98 o                         
   3   6   3         91.37         97.45         2.41 o                         
   4   6   3         27.12         19.25         1.61 o                         
   5   6   3         38.70         35.09         2.03 o                         
   6   6   3        380.99        395.18         6.43 o                         
   7   6   3         69.85         74.85         3.09 o                         
   8   6   3         99.69         96.91         4.18 o                         
   9   6   3          1.68         -0.06         2.85 o                         
  10   6   3        143.90        147.81         7.45 o                         
 -10   7   3         65.48         70.54         5.72 o                         
  -9   7   3         19.85         16.01         3.85 o                         
  -8   7   3        210.97        205.58         5.23 o                         
  -7   7   3         22.58         20.30         1.87 o                         
  -6   7   3        126.86        116.21         2.68 o                         
  -5   7   3        170.79        164.07         3.19 o                         
  -4   7   3         97.64         88.81         2.60 o                         
  -3   7   3        466.70        445.99         6.10 o                         
  -2   7   3        302.10        301.89         5.12 o                         
  -1   7   3        306.29        326.16         3.86 o                         
   0   7   3         81.65         87.53         2.17 o                         
   1   7   3        738.58        743.51         8.59 o                         
   2   7   3         38.98         39.55         2.09 o                         
   3   7   3          0.14         -0.17         1.16 o                         
   4   7   3          0.00          1.06         1.23 o                         
   5   7   3         27.34         29.59         1.94 o                         
   6   7   3          1.76          4.49         2.18 o                         
   7   7   3         81.54         81.89         4.31 o                         
   8   7   3          0.20          1.47         2.99 o                         
   9   7   3         35.15         35.55         4.92 o                         
  -9   8   3         22.68         25.95         4.11 o                         
  -8   8   3         12.29         15.77         4.07 o                         
  -7   8   3          1.71         -0.15         3.13 o                         
  -6   8   3          0.12          2.38         1.71 o                         
  -5   8   3        313.26        297.19         5.22 o                         
  -4   8   3         69.22         79.31         2.57 o                         
  -3   8   3         81.19         73.82         2.36 o                         
  -2   8   3       1298.19       1283.71        12.75 o                         
  -1   8   3        198.20        208.24         3.28 o                         
   0   8   3         43.87         51.11         1.74 o                         
   1   8   3         18.65         20.22         1.67 o                         
   2   8   3       1076.30        979.61        12.54 o                         
   3   8   3        338.01        309.07         5.06 o                         
   4   8   3          5.84          3.88         1.74 o                         
   5   8   3         60.68         62.46         2.94 o                         
   6   8   3          4.26          8.19         4.26 o                         
   7   8   3         45.94         54.04         3.90 o                         
   8   8   3          6.39          6.19         4.22 o                         
   9   8   3        104.13        106.83         7.07 o                         
  -8   9   3         10.59         11.57         4.55 o                         
  -7   9   3          0.07         -0.81         3.80 o                         
  -6   9   3         21.18         17.88         2.75 o                         
  -5   9   3        179.52        193.20         4.35 o                         
  -4   9   3        266.78        266.05         5.05 o                         
  -3   9   3         29.24         31.08         2.26 o                         
  -2   9   3        254.46        259.49         4.34 o                         
  -1   9   3         12.97         14.73         1.60 o                         
   0   9   3         46.25         45.48         2.28 o                         
   1   9   3          2.59          2.40         1.60 o                         
   2   9   3          0.09          2.92         1.47 o                         
   3   9   3        323.53        298.14         5.88 o                         
   4   9   3        207.71        211.24         6.12 o                         
   5   9   3         23.67         24.80         3.15 o                         
   6   9   3         80.72         81.10         5.52 o                         
   7   9   3        210.74        213.40         8.25 o                         
   8   9   3        103.70        105.21         9.93 o                         
  -7  10   3        152.43        147.04         7.74 o                         
  -6  10   3         10.54          6.85         3.28 o                         
  -5  10   3          4.31          7.32         2.37 o                         
  -4  10   3        266.88        262.30         4.99 o                         
  -3  10   3          8.31          9.61         2.26 o                         
  -2  10   3        140.93        142.08         3.67 o                         
  -1  10   3         57.20         67.40         2.95 o                         
   0  10   3          9.88          8.96         2.25 o                         
   1  10   3         21.61         21.16         2.44 o                         
   2  10   3        461.24        420.13         8.90 o                         
   3  10   3          5.90          4.40         3.38 o                         
   4  10   3        104.39         94.38         5.80 o                         
   5  10   3         19.49         25.15         3.91 o                         
   6  10   3         14.96         10.76         3.53 o                         
   7  10   3          5.85         -1.75         4.30 o                         
  -6  11   3         52.06         55.45         5.22 o                         
  -5  11   3         51.53         59.89         5.70 o                         
  -4  11   3          2.24          2.39         3.27 o                         
  -3  11   3          2.63          4.84         2.56 o                         
  -2  11   3        140.24        148.46         5.43 o                         
  -1  11   3         40.67         43.24         3.73 o                         
   0  11   3         14.89         12.34         3.13 o                         
   1  11   3          4.06         -0.54         6.20 o                         
   2  11   3         10.93          6.80         3.42 o                         
   3  11   3         39.23         46.00         5.81 o                         
   4  11   3        267.03        247.42         8.85 o                         
   5  11   3         15.30         13.00         3.77 o                         
  -4  12   3        156.58        159.25        11.85 o                         
  -3  12   3         10.62         16.49         3.95 o                         
  -2  12   3         47.94         46.85         5.14 o                         
  -1  12   3         65.27         75.68         6.07 o                         
   0  12   3         16.60         15.88         3.38 o                         
   1  12   3          1.74         -3.25         4.36 o                         
   2  12   3         49.77         59.50         5.33 o                         
   3  12   3         23.75         25.78         4.08 o                         
   4  12   3        204.69        192.43        13.92 o                         
  -3 -13   4         16.39          6.20         7.26 o                         
  -2 -13   4          4.72         -2.04         4.58 o                         
  -1 -13   4        124.51        128.04         8.08 o                         
   0 -13   4         61.64         65.71         6.69 o                         
   1 -13   4         22.28         19.68         4.69 o                         
   2 -13   4        147.98        156.94        17.17 o                         
   3 -13   4         71.97         73.98         9.83 o                         
  -5 -12   4          0.74         -4.08         4.71 o                         
  -4 -12   4         20.57         21.91         5.35 o                         
  -3 -12   4         63.21         63.50         6.63 o                         
  -2 -12   4          2.41         -1.34         4.11 o                         
  -1 -12   4          1.89         -2.54         3.22 o                         
   0 -12   4        126.50        132.87         8.13 o                         
   1 -12   4          9.72         12.37         3.93 o                         
   2 -12   4          1.26          5.56         4.33 o                         
   3 -12   4        214.19        225.20        20.95 o                         
   4 -12   4          0.22          0.84         4.24 o                         
   5 -12   4          0.66         -4.28         4.28 o                         
  -6 -11   4          0.27         -3.07         3.07 o                         
  -5 -11   4         27.91         32.40         6.25 o                         
  -4 -11   4        208.32        205.83         8.26 o                         
  -3 -11   4         55.85         55.70         5.45 o                         
  -2 -11   4         11.04         14.81         3.25 o                         
  -1 -11   4          3.69          5.40         2.57 o                         
   0 -11   4        163.70        169.35         5.58 o                         
   1 -11   4        133.81        136.89         5.16 o                         
   2 -11   4         70.02         72.72         3.98 o                         
   3 -11   4         41.71         38.94         4.51 o                         
   4 -11   4         11.32         13.88         3.54 o                         
   5 -11   4          6.62          9.55         4.32 o                         
   6 -11   4         15.66         17.16         4.97 o                         
  -8 -10   4          5.31         -3.02         4.17 o                         
  -7 -10   4         51.46         52.58         4.72 o                         
  -6 -10   4         70.71         79.58         5.04 o                         
  -5 -10   4         23.92         19.99         3.17 o                         
  -4 -10   4        267.47        277.90         6.75 o                         
  -3 -10   4        257.65        254.54         5.72 o                         
  -2 -10   4          0.23          0.00         1.43 o                         
  -1 -10   4        113.29        102.90         3.21 o                         
   0 -10   4        270.16        291.16         5.56 o                         
   1 -10   4        138.51        137.15         4.25 o                         
   2 -10   4        277.91        241.50         6.14 o                         
   3 -10   4        137.31        135.70         5.11 o                         
   4 -10   4        236.10        242.72         7.57 o                         
   5 -10   4         28.78         30.80         3.23 o                         
   6 -10   4         24.71         27.11         3.08 o                         
   7 -10   4         21.64         19.39         3.83 o                         
   8 -10   4         31.10         34.17         5.17 o                         
  -9  -9   4         40.81         18.46         6.96 o                         
  -8  -9   4          9.69          6.54         3.29 o                         
  -7  -9   4          0.00          0.79         2.95 o                         
  -6  -9   4         92.91         94.41         4.30 o                         
  -5  -9   4          0.58         -1.80         1.80 o                         
  -4  -9   4        123.98        128.07         3.26 o                         
  -3  -9   4         78.65         77.35         2.45 o                         
  -2  -9   4         11.76         13.32         1.49 o                         
  -1  -9   4        274.50        304.16         4.89 o                         
   0  -9   4        731.97        689.93         8.34 o                         
   1  -9   4          2.66          1.76         1.89 o                         
   2  -9   4         72.97         77.38         2.45 o                         
   3  -9   4          0.51          2.14         1.57 o                         
   4  -9   4        864.15        811.58        12.04 o                         
   5  -9   4        123.52        127.87         4.78 o                         
   6  -9   4         73.85         72.34         4.17 o                         
   7  -9   4         52.86         58.36         3.87 o                         
   8  -9   4          0.12         -2.62         2.62 o                         
  -9  -8   4         29.97         26.03         6.20 o                         
  -8  -8   4        180.00        170.56         5.62 o                         
  -7  -8   4        303.04        295.37         6.38 o                         
  -6  -8   4        120.06        124.43         4.14 o                         
  -5  -8   4          2.27          4.99         1.43 o                         
  -4  -8   4         16.94         19.17         1.63 o                         
  -3  -8   4       1512.84       1462.75        15.44 o                         
  -2  -8   4         60.11         72.86         2.57 o                         
  -1  -8   4        144.38        136.23         3.13 o                         
   0  -8   4       1534.02       1476.94        15.43 o                         
   1  -8   4         16.07         22.69         1.32 o                         
   2  -8   4         26.07         24.55         1.31 o                         
   3  -8   4          3.37          6.14         1.06 o                         
   4  -8   4         25.29         28.81         1.47 o                         
   5  -8   4          5.04          7.52         2.04 o                         
   6  -8   4          5.92          3.33         2.14 o                         
   7  -8   4          5.84          5.60         2.97 o                         
   8  -8   4         59.95         61.84         4.24 o                         
   9  -8   4          0.95          4.44         3.87 o                         
 -10  -7   4          0.64          1.84         4.86 o                         
  -9  -7   4         40.17         41.63         7.11 o                         
  -8  -7   4        591.67        571.52        10.99 o                         
  -7  -7   4         46.09         43.67         3.29 o                         
  -6  -7   4         50.36         49.66         2.28 o                         
  -5  -7   4         51.19         57.86         2.14 o                         
  -4  -7   4        133.97        120.62         2.71 o                         
  -3  -7   4        388.28        354.04         4.95 o                         
  -2  -7   4         13.27         14.15         1.32 o                         
  -1  -7   4        102.75         86.02         2.42 o                         
   0  -7   4        230.56        231.16         3.08 o                         
   1  -7   4         89.78         90.39         1.78 o                         
   2  -7   4        145.51        153.93         2.46 o                         
   3  -7   4          2.63          3.49         1.03 o                         
   4  -7   4         19.02         14.83         1.16 o                         
   5  -7   4        238.58        257.09         5.30 o                         
   6  -7   4        441.48        425.72         6.51 o                         
   7  -7   4        207.84        216.73         5.40 o                         
   8  -7   4        145.27        159.95         5.68 o                         
   9  -7   4          0.00          0.60         2.95 o                         
  10  -7   4          5.17          1.94         5.13 o                         
 -10  -6   4         71.05         67.99         8.47 o                         
  -9  -6   4          4.76          3.28         3.65 o                         
  -8  -6   4        273.83        290.04         6.88 o                         
  -7  -6   4          0.08          1.08         1.68 o                         
  -6  -6   4        185.88        186.27         3.65 o                         
  -5  -6   4        103.97        107.14         2.32 o                         
  -4  -6   4         16.50         17.90         1.47 o                         
  -3  -6   4         15.16          8.60         1.27 o                         
  -2  -6   4        739.44        723.35         7.56 o                         
  -1  -6   4        994.81       1064.50        10.40 o                         
   0  -6   4       1127.01       1144.02         8.59 o                         
   1  -6   4        121.28        138.37         1.85 o                         
   2  -6   4          0.10         -0.74         0.74 o                         
   3  -6   4         50.76         44.02         1.30 o                         
   4  -6   4        121.99        114.87         2.16 o                         
   5  -6   4         57.10         69.31         2.23 o                         
   6  -6   4        591.73        623.18         7.73 o                         
   7  -6   4          6.26          4.86         1.76 o                         
   8  -6   4         63.52         67.75         3.77 o                         
   9  -6   4         22.12         21.30         3.03 o                         
  10  -6   4        114.39        119.85         5.61 o                         
 -11  -5   4         23.48         21.38         4.39 o                         
 -10  -5   4          0.17          3.68         4.20 o                         
  -9  -5   4         11.58         12.92         4.80 o                         
  -8  -5   4         17.42         25.23         2.68 o                         
  -7  -5   4        140.64        164.97         4.50 o                         
  -6  -5   4         35.37         39.88         1.84 o                         
  -5  -5   4         44.83         40.09         1.58 o                         
  -4  -5   4         29.92         26.17         1.31 o                         
  -3  -5   4        249.26        223.31         2.78 o                         
  -2  -5   4        269.04        265.93         2.98 o                         
  -1  -5   4       2402.21       2469.43        23.31 o                         
   0  -5   4         29.44         33.49         0.95 o                         
   1  -5   4        440.41        476.10         4.11 o                         
   2  -5   4          0.15          0.88         0.65 o                         
   3  -5   4        143.56        147.39         2.07 o                         
   4  -5   4          4.51          8.71         1.16 o                         
   5  -5   4         49.97         41.91         1.74 o                         
   6  -5   4         36.79         39.04         1.82 o                         
   7  -5   4         66.89         65.15         2.84 o                         
   8  -5   4          2.46          1.02         2.53 o                         
   9  -5   4         69.53         65.60         3.60 o                         
  10  -5   4          3.51          7.87         2.97 o                         
  11  -5   4         43.05         41.59         4.05 o                         
 -11  -4   4        111.43        123.55         6.66 o                         
 -10  -4   4         49.12         48.01         3.84 o                         
  -9  -4   4         74.23         80.52         4.89 o                         
  -8  -4   4        142.77        148.16         3.79 o                         
  -7  -4   4        270.75        267.89         4.25 o                         
  -6  -4   4        160.08        161.84         3.13 o                         
  -5  -4   4          0.00         -1.02         1.02 o                         
  -4  -4   4         34.01         37.75         1.33 o                         
  -3  -4   4        369.44        350.82         4.06 o                         
  -2  -4   4          3.37          4.26         0.74 o                         
  -1  -4   4       2251.95       2179.26        17.23 o                         
   0  -4   4        905.99        987.93         8.46 o                         
   1  -4   4        242.92        303.04         2.87 o                         
   2  -4   4        111.39        126.10         1.57 o                         
   3  -4   4        757.81        763.85         7.09 o                         
   4  -4   4         53.33         58.25         1.65 o                         
   5  -4   4         23.89         30.83         1.55 o                         
   6  -4   4        129.90        130.60         2.65 o                         
   7  -4   4        248.13        241.22         4.52 o                         
   8  -4   4         11.46         10.48         2.46 o                         
   9  -4   4         26.00         23.76         2.62 o                         
  10  -4   4         95.92        103.17         4.46 o                         
  11  -4   4          1.30         -0.14         3.34 o                         
 -11  -3   4          4.43          5.97        12.03 o                         
 -10  -3   4        152.13        156.79         5.90 o                         
  -9  -3   4          8.20          6.62         2.56 o                         
  -8  -3   4        123.41        137.27         3.94 o                         
  -7  -3   4          0.84          2.96         1.26 o                         
  -6  -3   4        126.64        123.98         2.44 o                         
  -5  -3   4         24.12         17.85         1.18 o                         
  -4  -3   4       1139.00       1149.81        10.63 o                         
  -3  -3   4        356.37        356.35         4.06 o                         
  -2  -3   4        587.34        621.21         7.62 o                         
  -1  -3   4       1968.16       1899.48        15.67 o                         
   0  -3   4         83.03         78.72         1.19 o                         
   1  -3   4         30.42         44.06         0.90 o                         
   2  -3   4        145.81        152.34         1.77 o                         
   3  -3   4       1018.28       1116.15         9.81 o                         
   4  -3   4         18.87         14.63         0.93 o                         
   5  -3   4          1.55          0.55         0.90 o                         
   6  -3   4        130.87        128.84         2.90 o                         
   7  -3   4         21.70         18.71         1.78 o                         
   8  -3   4        377.29        361.51         6.38 o                         
   9  -3   4          9.83          8.03         2.63 o                         
  10  -3   4        117.21        108.87         5.11 o                         
  11  -3   4        115.39        121.35         5.59 o                         
 -11  -2   4        109.43        123.31         6.64 o                         
 -10  -2   4        274.48        271.85         8.77 o                         
  -9  -2   4         39.28         31.16         2.46 o                         
  -8  -2   4          6.28          9.56         1.33 o                         
  -7  -2   4        898.63        816.77         8.70 o                         
  -6  -2   4        112.05        110.53         2.22 o                         
  -5  -2   4        285.09        263.11         3.08 o                         
  -4  -2   4        126.58        144.11         2.15 o                         
  -3  -2   4       1427.11       1466.80        13.73 o                         
  -2  -2   4          0.04          3.23         0.58 o                         
  -1  -2   4        224.42        239.33         2.71 o                         
   0  -2   4       1583.27       1626.43        13.36 o                         
   1  -2   4        518.13        522.97         4.54 o                         
   2  -2   4        188.07        174.45         2.05 o                         
   3  -2   4       1451.13       1546.95        12.01 o                         
   4  -2   4          0.47          3.21         0.82 o                         
   5  -2   4        131.21        163.71         3.15 o                         
   6  -2   4        458.64        502.59         6.80 o                         
   7  -2   4         28.94         25.99         2.36 o                         
   8  -2   4        115.05        126.95         4.19 o                         
   9  -2   4        221.51        206.31         5.89 o                         
  10  -2   4         43.41         56.39         3.96 o                         
  11  -2   4        143.81        150.86         9.21 o                         
 -12  -1   4         25.22         24.95         5.12 o                         
 -11  -1   4         30.98         33.69         4.41 o                         
 -10  -1   4         25.83         20.84         3.49 o                         
  -9  -1   4         23.13         16.34         2.66 o                         
  -8  -1   4         37.11         30.38         1.96 o                         
  -7  -1   4          8.80          5.79         1.39 o                         
  -6  -1   4          6.57          6.40         0.84 o                         
  -5  -1   4         93.37         88.98         1.87 o                         
  -4  -1   4          0.53          2.61         0.58 o                         
  -3  -1   4        237.11        279.64         3.34 o                         
  -2  -1   4       3080.20       3117.39        27.80 o                         
  -1  -1   4        231.21        224.31         2.65 o                         
   0  -1   4        939.18        996.05        10.42 o                         
   1  -1   4        248.69        233.35         2.53 o                         
   2  -1   4       8432.62       8617.68        66.45 o                         
   3  -1   4        242.20        230.89         2.61 o                         
   4  -1   4          6.45         18.85         0.91 o                         
   5  -1   4         69.43         80.17         1.97 o                         
   6  -1   4        122.74        109.23         2.45 o                         
   7  -1   4          0.26          0.22         1.70 o                         
   8  -1   4         40.83         34.10         1.69 o                         
   9  -1   4         30.17         29.59         2.71 o                         
  10  -1   4         56.32         60.22         4.06 o                         
  11  -1   4          1.28          2.18         4.21 o                         
 -12   0   4         51.19         44.58         5.82 o                         
 -11   0   4         20.82         21.20         3.48 o                         
 -10   0   4         84.39         87.93         5.41 o                         
  -9   0   4          6.19          2.18         2.23 o                         
  -8   0   4         39.70         32.90         2.14 o                         
  -7   0   4         32.33         38.10         2.13 o                         
  -6   0   4          0.81          5.11         1.29 o                         
  -5   0   4         10.37          9.62         0.91 o                         
  -4   0   4        510.11        488.72         4.95 o                         
  -3   0   4         11.18         11.41         0.88 o                         
  -2   0   4       6326.36       6369.30        53.68 o                         
  -1   0   4          0.02         -0.28         0.32 o                         
   0   0   4       1627.52       1653.78        14.97 o                         
   1   0   4          4.75          4.01         0.56 o                         
   2   0   4       8616.09       9165.38        73.78 o                         
   3   0   4        119.97        134.82         1.91 o                         
   4   0   4        171.61        217.14         2.69 o                         
   5   0   4         15.82         19.11         1.35 o                         
   6   0   4        205.97        209.29         3.65 o                         
   7   0   4          0.01         -0.48         0.48 o                         
   8   0   4         36.13         32.35         1.36 o                         
   9   0   4         23.89         25.83         1.88 o                         
  10   0   4         39.76         38.81         3.20 o                         
  11   0   4        133.25        133.44         9.34 o                         
 -12   1   4         21.10         24.81         7.56 o                         
 -11   1   4          0.22          1.00         3.46 o                         
 -10   1   4          0.46         -0.20         2.18 o                         
  -9   1   4         60.58         48.78         4.65 o                         
  -8   1   4         90.94         84.66         2.92 o                         
  -7   1   4          5.16          7.47         1.39 o                         
  -6   1   4         56.73         53.91         2.11 o                         
  -5   1   4         66.16         57.60         1.56 o                         
  -4   1   4        545.41        498.47         5.14 o                         
  -3   1   4        280.37        314.69         3.07 o                         
  -2   1   4       1139.68       1103.76         8.90 o                         
  -1   1   4        311.70        335.15         3.07 o                         
   0   1   4        833.20        913.59         7.77 o                         
   1   1   4       1023.10        991.08         8.90 o                         
   2   1   4       4754.30       5175.42        41.76 o                         
   3   1   4        280.84        259.24         2.76 o                         
   4   1   4         70.66         94.24         1.58 o                         
   5   1   4        108.09        132.16         2.32 o                         
   6   1   4         24.75         22.15         1.00 o                         
   7   1   4         94.59        109.29         2.10 o                         
   8   1   4         42.64         34.19         1.58 o                         
   9   1   4        170.37        171.20         3.96 o                         
  10   1   4          2.15         -4.38         4.38 o                         
  11   1   4        356.64        359.59        10.71 o                         
 -11   2   4         42.74         45.27         4.53 o                         
 -10   2   4          0.39         -0.71         2.38 o                         
  -9   2   4         77.71         70.76         4.13 o                         
  -8   2   4         34.60         31.99         1.93 o                         
  -7   2   4         94.00         77.48         2.69 o                         
  -6   2   4        292.21        304.51         4.24 o                         
  -5   2   4         71.25         56.64         1.57 o                         
  -4   2   4        694.88        768.81         7.40 o                         
  -3   2   4       1616.09       1600.86        14.17 o                         
  -2   2   4        286.84        323.19         2.90 o                         
  -1   2   4         64.91         64.49         1.11 o                         
   0   2   4       1920.85       1976.95        15.59 o                         
   1   2   4        120.26        136.95         2.03 o                         
   2   2   4         92.93         80.59         1.32 o                         
   3   2   4       2174.27       2289.20        20.05 o                         
   4   2   4        167.95        130.60         2.00 o                         
   5   2   4         37.31         56.22         2.22 o                         
   6   2   4        105.06        100.99         2.24 o                         
   7   2   4         13.33         13.72         1.28 o                         
   8   2   4        134.70        132.90         2.89 o                         
   9   2   4         61.62         54.20         2.55 o                         
  10   2   4         79.58         90.01         8.91 o                         
  11   2   4        520.45        548.44        13.96 o                         
 -11   3   4          7.21         10.02         2.97 o                         
 -10   3   4        332.19        345.57         7.28 o                         
  -9   3   4          0.91          1.11         1.96 o                         
  -8   3   4         49.68         47.25         2.64 o                         
  -7   3   4          1.56          2.85         1.20 o                         
  -6   3   4        344.35        334.28         4.81 o                         
  -5   3   4        138.28        133.99         2.60 o                         
  -4   3   4        378.27        403.74         4.17 o                         
  -3   3   4          0.77          3.75         0.88 o                         
  -2   3   4        449.77        456.36         4.14 o                         
  -1   3   4        232.12        318.17         4.15 o                         
   0   3   4          9.80         17.35         0.76 o                         
   1   3   4         70.45         67.86         1.56 o                         
   2   3   4        432.01        441.64         4.84 o                         
   3   3   4          8.79         16.44         1.22 o                         
   4   3   4         86.33         69.41         2.19 o                         
   5   3   4         29.30         31.37         1.52 o                         
   6   3   4        319.73        274.26         4.22 o                         
   7   3   4        275.40        280.79         4.16 o                         
   8   3   4          5.20          8.49         1.66 o                         
   9   3   4         71.07         77.54         3.36 o                         
  10   3   4          0.55         -1.06         3.32 o                         
  11   3   4          1.18          3.31         8.17 o                         
 -11   4   4        138.70        138.54         5.80 o                         
 -10   4   4         41.92         43.13         3.29 o                         
  -9   4   4        130.78        120.63         4.36 o                         
  -8   4   4          0.00          1.59         1.74 o                         
  -7   4   4         90.56         83.76         1.57 o                         
  -6   4   4        169.43        163.21         3.04 o                         
  -5   4   4        237.20        223.55         3.75 o                         
  -4   4   4         14.11         10.45         1.13 o                         
  -3   4   4         89.54        115.36         2.28 o                         
  -2   4   4        266.00        290.52         2.92 o                         
  -1   4   4          3.12          1.72         0.62 o                         
   0   4   4         75.38         69.13         1.38 o                         
   1   4   4       1355.41       1311.62        12.04 o                         
   2   4   4        170.28        168.34         2.13 o                         
   3   4   4        854.58        740.82         7.49 o                         
   4   4   4         25.00         26.16         1.35 o                         
   5   4   4          8.10         10.34         1.39 o                         
   6   4   4         78.18         74.32         2.23 o                         
   7   4   4       1091.32       1074.01        11.32 o                         
   8   4   4         12.21         13.51         1.85 o                         
   9   4   4         28.32         33.40         2.67 o                         
  10   4   4        122.51        125.11         9.13 o                         
 -11   5   4          4.49          1.93         2.85 o                         
 -10   5   4         49.90         53.96         3.94 o                         
  -9   5   4         43.16         30.56         2.85 o                         
  -8   5   4         54.09         54.15         3.08 o                         
  -7   5   4         31.69         23.81         2.19 o                         
  -6   5   4          1.35          0.09         1.78 o                         
  -5   5   4        697.74        694.63         9.12 o                         
  -4   5   4         44.26         42.02         1.26 o                         
  -3   5   4         37.52         24.95         1.36 o                         
  -2   5   4          1.30          1.04         0.56 o                         
  -1   5   4        173.78        162.78         2.20 o                         
   0   5   4          8.66         11.12         0.83 o                         
   1   5   4       1127.97       1129.67        10.07 o                         
   2   5   4          0.26          0.83         0.77 o                         
   3   5   4        714.52        710.01         7.28 o                         
   4   5   4          0.41          0.56         1.25 o                         
   5   5   4        196.40        192.45         3.68 o                         
   6   5   4          0.10          1.65         1.26 o                         
   7   5   4        961.55        944.41        10.97 o                         
   8   5   4         52.73         47.43         2.83 o                         
   9   5   4         88.81         86.56         5.64 o                         
  10   5   4          4.61          3.84         4.08 o                         
 -10   6   4          5.55          4.57         3.92 o                         
  -9   6   4         27.48         27.35         2.69 o                         
  -8   6   4         36.08         32.12         2.56 o                         
  -7   6   4        133.68        148.44         4.26 o                         
  -6   6   4        369.07        366.43         5.05 o                         
  -5   6   4        497.65        490.02         6.27 o                         
  -4   6   4        480.56        445.96         6.47 o                         
  -3   6   4        635.42        646.31         7.40 o                         
  -2   6   4         93.68         98.50         1.65 o                         
  -1   6   4        142.68        150.20         2.33 o                         
   0   6   4        389.96        389.04         4.13 o                         
   1   6   4          1.07          6.17         0.99 o                         
   2   6   4          0.99          0.52         1.02 o                         
   3   6   4        903.10        913.10        10.12 o                         
   4   6   4          0.44         -0.50         1.20 o                         
   5   6   4         77.63         90.19         3.06 o                         
   6   6   4         32.39         30.53         2.06 o                         
   7   6   4        355.73        342.01         9.66 o                         
   8   6   4         46.42         47.48         4.58 o                         
   9   6   4          0.96         -3.10         3.10 o                         
 -10   7   4          6.00          2.26         4.35 o                         
  -9   7   4         23.99         23.93         4.57 o                         
  -8   7   4         18.73         20.32         4.16 o                         
  -7   7   4         50.46         49.42         3.41 o                         
  -6   7   4          2.86          6.13         1.58 o                         
  -5   7   4         43.64         38.87         1.91 o                         
  -4   7   4         22.05         29.63         1.67 o                         
  -3   7   4         12.11         16.77         1.53 o                         
  -2   7   4         78.68         79.85         1.74 o                         
  -1   7   4         28.69         34.60         1.66 o                         
   0   7   4        210.64        197.46         3.07 o                         
   1   7   4         49.60         49.39         2.04 o                         
   2   7   4         23.22         24.52         1.55 o                         
   3   7   4         64.35         61.26         2.56 o                         
   4   7   4         48.71         58.80         2.85 o                         
   5   7   4         73.61         65.35         2.55 o                         
   6   7   4        122.43        116.80         5.20 o                         
   7   7   4          0.00          0.84         2.64 o                         
   8   7   4         28.50         28.73         4.13 o                         
   9   7   4        152.81        170.19         9.84 o                         
  -9   8   4          4.78          7.33         3.49 o                         
  -8   8   4        133.94        124.78         6.98 o                         
  -7   8   4         19.77         20.41         3.58 o                         
  -6   8   4         56.94         56.18         3.14 o                         
  -5   8   4        356.52        361.57         7.05 o                         
  -4   8   4       1013.77        988.71        11.74 o                         
  -3   8   4        178.34        169.24         3.56 o                         
  -2   8   4        101.29        100.29         2.59 o                         
  -1   8   4       1157.91       1144.42        10.84 o                         
   0   8   4         29.59         28.87         1.57 o                         
   1   8   4        257.90        267.76         4.65 o                         
   2   8   4         31.17         41.68         2.01 o                         
   3   8   4         62.39         56.82         2.36 o                         
   4   8   4        293.58        275.14         7.48 o                         
   5   8   4          0.56         -2.12         2.12 o                         
   6   8   4         20.39         19.31         2.88 o                         
   7   8   4        704.76        678.45        13.13 o                         
   8   8   4          5.20         12.92         8.96 o                         
  -8   9   4         34.96         38.78         4.85 o                         
  -7   9   4          2.28          4.37         2.99 o                         
  -6   9   4        131.23        152.23         7.31 o                         
  -5   9   4        390.33        398.86         7.01 o                         
  -4   9   4        308.92        311.59         5.52 o                         
  -3   9   4          3.15          5.31         1.40 o                         
  -2   9   4          8.25          5.28         1.39 o                         
  -1   9   4        266.72        284.19         4.51 o                         
   0   9   4        112.46        105.28         3.09 o                         
   1   9   4         14.13         15.96         1.83 o                         
   2   9   4         32.55         23.50         2.14 o                         
   3   9   4        211.03        216.48         5.93 o                         
   4   9   4         55.84         61.31         3.73 o                         
   5   9   4          2.52          5.15         2.49 o                         
   6   9   4        217.33        228.19         8.78 o                         
   7   9   4         62.93         59.95         5.54 o                         
  -7  10   4         73.64         80.90         6.16 o                         
  -6  10   4          1.38          3.96         4.13 o                         
  -5  10   4        209.12        224.32         6.00 o                         
  -4  10   4          9.81         11.16         2.14 o                         
  -3  10   4         15.80         19.70         2.22 o                         
  -2  10   4         25.87         29.28         2.46 o                         
  -1  10   4          7.49          7.18         2.22 o                         
   0  10   4         14.14         15.60         2.83 o                         
   1  10   4        106.82        102.84         7.94 o                         
   2  10   4         34.83         29.86         3.03 o                         
   3  10   4         83.93         83.75         4.31 o                         
   4  10   4          0.08         -2.91         3.37 o                         
   5  10   4         19.60         13.11         4.16 o                         
   6  10   4         13.05          8.48         3.39 o                         
  -6  11   4          6.88          0.85         4.19 o                         
  -5  11   4         34.75         36.00         4.89 o                         
  -4  11   4         11.97         22.44         4.52 o                         
  -3  11   4        406.53        430.46        13.71 o                         
  -2  11   4        124.26        128.61         6.84 o                         
  -1  11   4         49.23         50.29         3.81 o                         
   0  11   4         46.24         45.87         4.32 o                         
   1  11   4         42.89         40.46         5.82 o                         
   2  11   4         10.36         12.48         3.87 o                         
   3  11   4         57.71         59.26         4.94 o                         
   4  11   4         47.31         52.39         5.43 o                         
   5  11   4         13.30         16.00         4.67 o                         
  -4  12   4        389.10        389.55        22.84 o                         
  -3  12   4          3.00          5.96         3.61 o                         
  -2  12   4        146.57        140.52         7.33 o                         
  -1  12   4        136.14        154.03         9.95 o                         
   0  12   4          1.63          0.92         3.16 o                         
   1  12   4         38.01         52.21         6.17 o                         
   2  12   4          1.99         -1.66         3.24 o                         
   3  12   4          0.25         -4.99         4.99 o                         
  -2 -13   5          2.42          9.85        10.74 o                         
  -1 -13   5        101.22        132.68        23.60 o                         
   0 -13   5        140.25        162.61         9.35 o                         
   1 -13   5         28.68         34.59         5.76 o                         
   2 -13   5          1.65          2.35         3.48 o                         
  -4 -12   5        132.58        121.07         8.42 o                         
  -3 -12   5         36.29         32.60         4.70 o                         
  -2 -12   5         12.01         17.70         9.98 o                         
  -1 -12   5         10.75         11.77         4.14 o                         
   0 -12   5         55.60         55.28         5.72 o                         
   1 -12   5         58.19         51.79         8.55 o                         
   2 -12   5          7.41         10.77         4.99 o                         
   3 -12   5         42.33         42.22         5.72 o                         
   4 -12   5          7.18         10.67         5.22 o                         
   5 -12   5         27.14         26.17         7.56 o                         
  -6 -11   5          5.13          3.31         3.24 o                         
  -5 -11   5         23.40         27.90         3.87 o                         
  -4 -11   5        233.11        232.10         7.39 o                         
  -3 -11   5        136.98        143.36         7.72 o                         
  -2 -11   5         27.60         26.55         4.75 o                         
  -1 -11   5        189.15        211.03         6.35 o                         
   0 -11   5         77.07         73.20         3.86 o                         
   1 -11   5         17.87         21.70         4.16 o                         
   2 -11   5        134.21        126.11        10.29 o                         
   3 -11   5        140.72        149.23         8.13 o                         
   4 -11   5         12.90         13.85         4.49 o                         
   5 -11   5          1.37         -2.79         3.38 o                         
   6 -11   5          2.92          4.81         4.38 o                         
  -7 -10   5         16.69         15.34         3.59 o                         
  -6 -10   5          1.09          3.08         3.08 o                         
  -5 -10   5         34.93         38.44         3.74 o                         
  -4 -10   5         50.43         44.97         5.07 o                         
  -3 -10   5         99.57        100.05         5.12 o                         
  -2 -10   5        227.62        227.50         4.81 o                         
  -1 -10   5         99.72        108.25         4.42 o                         
   0 -10   5          5.67          7.84         2.59 o                         
   1 -10   5         18.18         19.18         2.14 o                         
   2 -10   5        518.12        478.22         9.24 o                         
   3 -10   5         19.76         19.00         2.48 o                         
   4 -10   5          1.51          1.39         2.31 o                         
   5 -10   5         13.49         18.87         4.16 o                         
   6 -10   5         12.76         18.33         3.74 o                         
   7 -10   5         24.97         32.04         4.27 o                         
  -8  -9   5          2.70          0.28         3.38 o                         
  -7  -9   5         49.08         52.83         4.23 o                         
  -6  -9   5         71.56         55.57         4.39 o                         
  -5  -9   5          0.14         -0.06         2.30 o                         
  -4  -9   5        359.23        360.42         6.37 o                         
  -3  -9   5         63.23         63.53         2.62 o                         
  -2  -9   5        112.00        109.65         3.87 o                         
  -1  -9   5         24.12         25.08         1.78 o                         
   0  -9   5         35.00         30.35         1.95 o                         
   1  -9   5          1.31          2.33         1.14 o                         
   2  -9   5         38.28         37.81         1.95 o                         
   3  -9   5        349.75        339.51         5.81 o                         
   4  -9   5        470.16        462.67         9.24 o                         
   5  -9   5          3.57          3.33         2.20 o                         
   6  -9   5         42.68         42.65         4.21 o                         
   7  -9   5         97.62        106.67         7.37 o                         
   8  -9   5         71.69         73.87        10.14 o                         
  -9  -8   5          9.86          8.00         3.30 o                         
  -8  -8   5          6.92          6.16         3.41 o                         
  -7  -8   5         20.70         20.28         2.66 o                         
  -6  -8   5         13.64         16.15         2.14 o                         
  -5  -8   5        406.57        375.81         8.56 o                         
  -4  -8   5        374.29        390.63         5.28 o                         
  -3  -8   5         77.55         71.68         2.40 o                         
  -2  -8   5        833.12        802.92         9.18 o                         
  -1  -8   5        324.56        333.14         5.13 o                         
   0  -8   5         51.99         57.83         2.43 o                         
   1  -8   5         44.00         46.39         1.63 o                         
   2  -8   5       1520.78       1459.37        13.56 o                         
   3  -8   5        211.27        208.71         3.31 o                         
   4  -8   5        255.41        246.51         4.02 o                         
   5  -8   5         73.76         81.87         5.48 o                         
   6  -8   5         20.12         26.25         2.99 o                         
   7  -8   5          8.18          9.08         2.64 o                         
   8  -8   5         24.58         29.30         3.61 o                         
   9  -8   5         13.32          7.76         3.44 o                         
 -10  -7   5         13.45         17.59         4.50 o                         
  -9  -7   5          3.87         -1.91         2.90 o                         
  -8  -7   5         36.10         38.11         3.17 o                         
  -7  -7   5         55.68         60.26         3.26 o                         
  -6  -7   5        138.30        134.79         3.75 o                         
  -5  -7   5        321.80        318.98         4.61 o                         
  -4  -7   5          1.60          3.13         1.48 o                         
  -3  -7   5        536.37        523.20         6.50 o                         
  -2  -7   5        157.37        141.36         2.84 o                         
  -1  -7   5        220.46        236.94         3.51 o                         
   0  -7   5          0.05         -0.22         1.05 o                         
   1  -7   5        599.18        625.86         6.11 o                         
   2  -7   5          2.62          3.10         0.97 o                         
   3  -7   5         45.85         50.33         1.56 o                         
   4  -7   5          0.02         -1.20         1.20 o                         
   5  -7   5         88.96         86.65         2.55 o                         
   6  -7   5         31.20         33.86         2.51 o                         
   7  -7   5        249.08        264.83         6.76 o                         
   8  -7   5         71.70         69.76         4.08 o                         
   9  -7   5         42.24         44.51         3.96 o                         
 -10  -6   5         12.98         14.16         4.26 o                         
  -9  -6   5          3.91          9.82         3.15 o                         
  -8  -6   5          4.19          3.30         1.94 o                         
  -7  -6   5         28.14         34.13         2.76 o                         
  -6  -6   5        282.86        283.15         4.38 o                         
  -5  -6   5         53.92         59.46         2.09 o                         
  -4  -6   5        252.25        250.56         3.51 o                         
  -3  -6   5        643.07        663.72         6.65 o                         
  -2  -6   5          4.05          3.35         0.76 o                         
  -1  -6   5        458.34        425.22         4.58 o                         
   0  -6   5        299.73        317.97         3.52 o                         
   1  -6   5         27.77         26.54         1.04 o                         
   2  -6   5          1.57          1.25         0.78 o                         
   3  -6   5        658.44        678.75         6.56 o                         
   4  -6   5         79.72         64.35         2.05 o                         
   5  -6   5        254.07        272.26         4.11 o                         
   6  -6   5         73.30         79.89         2.75 o                         
   7  -6   5        739.13        720.32        11.48 o                         
   8  -6   5         78.58         78.32         4.29 o                         
   9  -6   5         74.40         86.43         4.60 o                         
  10  -6   5          5.39          5.23         3.49 o                         
 -11  -5   5          1.31         -0.43         5.02 o                         
 -10  -5   5        105.60        101.36         5.37 o                         
  -9  -5   5          0.03          0.51         2.94 o                         
  -8  -5   5        146.66        154.29         6.37 o                         
  -7  -5   5         49.11         46.45         1.94 o                         
  -6  -5   5         37.36         31.38         1.60 o                         
  -5  -5   5        742.50        757.85         8.08 o                         
  -4  -5   5          1.81          0.85         1.10 o                         
  -3  -5   5          5.17          6.40         1.04 o                         
  -2  -5   5          1.90          4.14         0.77 o                         
  -1  -5   5        119.43        102.13         1.95 o                         
   0  -5   5          5.40          4.96         0.69 o                         
   1  -5   5        657.56        671.59         5.72 o                         
   2  -5   5          4.60          5.33         0.70 o                         
   3  -5   5        695.86        674.19         6.50 o                         
   4  -5   5          2.52          1.24         1.15 o                         
   5  -5   5        223.96        211.23         3.49 o                         
   6  -5   5         23.14         21.58         1.47 o                         
   7  -5   5        868.80        857.05        10.87 o                         
   8  -5   5        110.01        117.59         4.25 o                         
   9  -5   5        162.48        174.64         5.91 o                         
  10  -5   5         46.86         40.11         4.50 o                         
 -11  -4   5         74.29         78.30         4.81 o                         
 -10  -4   5          2.94         -2.15         2.15 o                         
  -9  -4   5        259.01        248.89         7.05 o                         
  -8  -4   5         59.02         54.15         2.47 o                         
  -7  -4   5         74.93         72.23         2.34 o                         
  -6  -4   5        110.64        106.36         2.49 o                         
  -5  -4   5        570.67        535.25         6.01 o                         
  -4  -4   5         20.53         17.64         1.08 o                         
  -3  -4   5        187.27        214.67         3.14 o                         
  -2  -4   5        244.71        265.06         3.32 o                         
  -1  -4   5          3.01          6.35         0.56 o                         
   0  -4   5         68.33         59.47         1.20 o                         
   1  -4   5       1200.98       1160.11        10.14 o                         
   2  -4   5        209.60        184.24         2.06 o                         
   3  -4   5        429.07        347.30         3.80 o                         
   4  -4   5         39.14         44.40         1.61 o                         
   5  -4   5        110.20        111.89         2.39 o                         
   6  -4   5        104.75         90.38         2.43 o                         
   7  -4   5        378.22        352.73         5.77 o                         
   8  -4   5         18.82         12.37         2.07 o                         
   9  -4   5         20.67         18.09         2.86 o                         
  10  -4   5         59.87         54.86         4.44 o                         
  11  -4   5         89.91         92.62         7.54 o                         
 -11  -3   5        104.83        105.50         8.61 o                         
 -10  -3   5         59.25         69.31         4.17 o                         
  -9  -3   5         70.57         67.82         3.31 o                         
  -8  -3   5         27.41         25.43         1.58 o                         
  -7  -3   5         15.19         14.33         1.66 o                         
  -6  -3   5        135.77        132.18         2.46 o                         
  -5  -3   5        186.48        198.70         3.14 o                         
  -4  -3   5        710.29        716.16         7.01 o                         
  -3  -3   5          9.40          5.97         0.74 o                         
  -2  -3   5        742.61        711.09         6.92 o                         
  -1  -3   5       1104.47       1208.74         9.77 o                         
   0  -3   5          0.32         -0.51         0.51 o                         
   1  -3   5         55.32         76.29         1.39 o                         
   2  -3   5        283.04        303.82         3.10 o                         
   3  -3   5         88.17         94.74         1.47 o                         
   4  -3   5         41.38         22.73         1.25 o                         
   5  -3   5         50.39         64.77         1.69 o                         
   6  -3   5        157.80        140.27         3.43 o                         
   7  -3   5          0.05          3.48         1.49 o                         
   8  -3   5          0.82          2.42         2.00 o                         
   9  -3   5          9.73          9.54         2.93 o                         
  10  -3   5        100.65         83.45         4.74 o                         
  11  -3   5        300.85        325.45         8.95 o                         
 -11  -2   5         72.70         69.39         5.03 o                         
 -10  -2   5          6.24          4.47         2.23 o                         
  -9  -2   5         23.12         23.08         2.64 o                         
  -8  -2   5         61.08         66.31         1.89 o                         
  -7  -2   5         32.40         33.59         1.93 o                         
  -6  -2   5        246.91        250.33         3.21 o                         
  -5  -2   5         93.26         93.38         1.80 o                         
  -4  -2   5        706.24        693.92         7.11 o                         
  -3  -2   5         63.84         48.47         1.36 o                         
  -2  -2   5        386.82        458.79         5.53 o                         
  -1  -2   5        498.15        528.43         6.15 o                         
   0  -2   5       1293.48       1320.60        12.26 o                         
   1  -2   5        117.90        112.38         1.57 o                         
   2  -2   5          4.04         10.93         0.69 o                         
   3  -2   5        847.06        822.88         7.07 o                         
   4  -2   5         65.02         74.36         2.03 o                         
   5  -2   5          6.66         12.57         0.84 o                         
   6  -2   5          0.00          2.32         1.34 o                         
   7  -2   5         12.44          8.61         2.47 o                         
   8  -2   5         73.49         72.86         4.24 o                         
   9  -2   5        109.34        103.92         5.70 o                         
  10  -2   5         11.41         18.26         3.85 o                         
  11  -2   5        574.46        585.70        14.67 o                         
 -11  -1   5         15.97         18.01         4.67 o                         
 -10  -1   5         23.69         25.39         3.27 o                         
  -9  -1   5         19.10         11.88         2.35 o                         
  -8  -1   5         32.30         43.59         2.25 o                         
  -7  -1   5        230.35        227.17         4.06 o                         
  -6  -1   5         14.04          7.61         1.27 o                         
  -5  -1   5        404.94        383.13         4.32 o                         
  -4  -1   5        469.62        464.48         4.71 o                         
  -3  -1   5          9.51          7.79         0.78 o                         
  -2  -1   5        413.39        503.64         4.91 o                         
  -1  -1   5        212.41        214.43         2.42 o                         
   0  -1   5         84.15        100.80         1.58 o                         
   1  -1   5       2849.26       2914.31        23.69 o                         
   2  -1   5         65.44         40.46         0.98 o                         
   3  -1   5        131.68        111.00         1.68 o                         
   4  -1   5         52.87         51.54         1.51 o                         
   5  -1   5         20.62         25.07         1.40 o                         
   6  -1   5         52.81         45.30         1.69 o                         
   7  -1   5         34.72         26.57         1.82 o                         
   8  -1   5         40.12         52.67         3.65 o                         
   9  -1   5         45.18         46.65         2.83 o                         
  10  -1   5        135.18        129.80         6.78 o                         
  11  -1   5          0.18         -3.07         3.07 o                         
 -11   0   5          3.29         -0.63         3.42 o                         
 -10   0   5        246.13        238.11         6.93 o                         
  -9   0   5         20.72         20.84         2.30 o                         
  -8   0   5        519.70        513.52         7.55 o                         
  -7   0   5         57.23         52.50         1.96 o                         
  -6   0   5        454.78        480.87         5.88 o                         
  -5   0   5          0.30         -0.79         0.79 o                         
  -4   0   5        138.76        144.09         2.11 o                         
  -3   0   5          2.65          3.13         0.61 o                         
  -2   0   5         66.32         47.03         1.11 o                         
  -1   0   5         11.48         12.51         0.58 o                         
   0   0   5          0.14          0.22         0.53 o                         
   1   0   5         26.97         26.00         0.79 o                         
   2   0   5       1509.70       1750.89        14.63 o                         
   3   0   5         14.55         12.65         0.86 o                         
   4   0   5        110.72        123.66         2.11 o                         
   5   0   5         10.36         16.35         1.49 o                         
   6   0   5        182.14        169.50         4.13 o                         
   7   0   5         10.68          7.61         1.57 o                         
   8   0   5        157.05        177.35         3.98 o                         
   9   0   5         54.93         61.02         3.08 o                         
  10   0   5        174.20        205.68         8.02 o                         
  11   0   5         65.33         52.67         5.10 o                         
 -11   1   5          0.84         -2.99         2.99 o                         
 -10   1   5        175.97        166.54         5.82 o                         
  -9   1   5         26.71         17.46         2.44 o                         
  -8   1   5         14.21         14.80         1.90 o                         
  -7   1   5        246.51        244.75         3.97 o                         
  -6   1   5         33.17         47.16         1.84 o                         
  -5   1   5         99.20         82.01         2.22 o                         
  -4   1   5          0.04          2.58         0.72 o                         
  -3   1   5         85.79        108.46         1.46 o                         
  -2   1   5        175.19        234.32         2.55 o                         
  -1   1   5        203.90        195.89         2.21 o                         
   0   1   5          0.91          6.97         0.86 o                         
   1   1   5       2236.62       2336.26        19.37 o                         
   2   1   5       1838.86       1715.72        13.76 o                         
   3   1   5        136.86        105.99         1.50 o                         
   4   1   5        384.24        390.79         4.53 o                         
   5   1   5        163.11        171.67         3.16 o                         
   6   1   5         43.64         50.80         2.38 o                         
   7   1   5         14.37         10.73         1.51 o                         
   8   1   5         12.58         13.04         1.90 o                         
   9   1   5         44.19         43.09         4.41 o                         
  10   1   5         63.32         69.21         6.40 o                         
  11   1   5        202.99        214.83         9.34 o                         
 -11   2   5         28.19         23.31         4.31 o                         
 -10   2   5          9.28          6.67         2.72 o                         
  -9   2   5        200.90        187.95         7.50 o                         
  -8   2   5        304.80        306.54         5.78 o                         
  -7   2   5        169.66        172.50         3.31 o                         
  -6   2   5          0.03         -0.84         0.84 o                         
  -5   2   5        288.97        288.29         4.07 o                         
  -4   2   5        129.69        109.75         1.92 o                         
  -3   2   5        841.87        975.40         8.56 o                         
  -2   2   5        159.48        231.35         2.46 o                         
  -1   2   5       1708.13       1826.41        15.25 o                         
   0   2   5        375.57        423.24         3.68 o                         
   1   2   5        222.87        242.47         3.04 o                         
   2   2   5          0.09          8.07         0.94 o                         
   3   2   5          2.05          4.99         0.96 o                         
   4   2   5          4.31          5.37         0.96 o                         
   5   2   5        361.77        395.01         4.85 o                         
   6   2   5         12.69         15.91         1.34 o                         
   7   2   5         80.82         78.31         2.20 o                         
   8   2   5          9.46          7.79         1.85 o                         
   9   2   5          4.48          7.06         2.35 o                         
  10   2   5         29.78         27.85         4.22 o                         
  11   2   5        165.05        165.46         7.64 o                         
 -11   3   5         28.60         26.69         4.32 o                         
 -10   3   5          0.99          2.30         2.83 o                         
  -9   3   5         82.08         80.43         3.91 o                         
  -8   3   5         20.25         22.21         2.20 o                         
  -7   3   5         86.09         86.46         3.33 o                         
  -6   3   5          8.28          6.77         1.29 o                         
  -5   3   5        123.80        128.42         2.58 o                         
  -4   3   5        289.11        272.47         3.62 o                         
  -3   3   5        673.90        672.46         8.39 o                         
  -2   3   5         17.62         10.50         0.65 o                         
  -1   3   5        226.08        226.08         2.46 o                         
   0   3   5        288.43        333.04         3.63 o                         
   1   3   5        304.24        315.83         4.08 o                         
   2   3   5        267.10        318.84         3.79 o                         
   3   3   5        326.46        309.84         3.49 o                         
   4   3   5         81.32        101.18         2.23 o                         
   5   3   5        783.09        729.90         7.88 o                         
   6   3   5         33.39         38.19         1.75 o                         
   7   3   5          8.89          2.75         1.67 o                         
   8   3   5          5.69          3.57         2.08 o                         
   9   3   5         44.44         38.70         3.31 o                         
  10   3   5         13.12         11.09         4.27 o                         
 -11   4   5        152.88        167.56         7.79 o                         
 -10   4   5          1.80          7.89         3.34 o                         
  -9   4   5          0.74          4.74         2.32 o                         
  -8   4   5          1.49         -1.55         1.55 o                         
  -7   4   5        121.61        145.37         3.94 o                         
  -6   4   5          6.88          4.78         1.19 o                         
  -5   4   5          9.40          5.65         1.21 o                         
  -4   4   5         46.26         42.80         1.71 o                         
  -3   4   5        554.56        540.47         6.19 o                         
  -2   4   5         59.27         44.79         1.20 o                         
  -1   4   5        332.53        363.21         4.77 o                         
   0   4   5         38.65         48.63         1.68 o                         
   1   4   5       1027.19       1213.48        13.93 o                         
   2   4   5         74.71         69.46         1.85 o                         
   3   4   5        935.19        817.52         8.78 o                         
   4   4   5         78.36         79.20         2.76 o                         
   5   4   5       1227.95       1210.14        12.94 o                         
   6   4   5          0.06          0.52         1.29 o                         
   7   4   5        294.23        272.83         4.99 o                         
   8   4   5         55.78         53.36         3.20 o                         
   9   4   5          8.05         16.61         3.34 o                         
  10   4   5        154.37        148.08         7.77 o                         
 -10   5   5         89.22        106.42         4.96 o                         
  -9   5   5          3.09          3.81         2.50 o                         
  -8   5   5          5.10          5.00         2.19 o                         
  -7   5   5         65.76         60.25         2.98 o                         
  -6   5   5        125.46        132.40         3.53 o                         
  -5   5   5        103.10         97.74         2.72 o                         
  -4   5   5         71.92         70.07         2.35 o                         
  -3   5   5        102.94        112.16         2.89 o                         
  -2   5   5        158.01        155.73         2.36 o                         
  -1   5   5        229.87        251.46         2.95 o                         
   0   5   5         12.01         21.53         1.31 o                         
   1   5   5       1397.11       1506.44        14.56 o                         
   2   5   5        251.33        254.32         3.43 o                         
   3   5   5        236.66        212.07         2.71 o                         
   4   5   5         57.03         46.45         1.96 o                         
   5   5   5        949.76        935.81        10.53 o                         
   6   5   5        123.54        113.26         3.52 o                         
   7   5   5          2.44          5.10         1.99 o                         
   8   5   5          0.01          4.50         3.51 o                         
   9   5   5          0.23         -5.30         5.30 o                         
  10   5   5         72.60         68.30         5.73 o                         
 -10   6   5          0.49         -3.78         3.78 o                         
  -9   6   5         14.01          4.89         2.52 o                         
  -8   6   5          1.47          2.88         2.09 o                         
  -7   6   5          0.18         -1.95         1.95 o                         
  -6   6   5        138.00        114.90         3.89 o                         
  -5   6   5        290.17        303.68         5.13 o                         
  -4   6   5        116.25        149.23         5.48 o                         
  -3   6   5        158.68        149.89         2.93 o                         
  -2   6   5        525.09        540.51         5.53 o                         
  -1   6   5       1451.02       1517.04        14.50 o                         
   0   6   5         58.69         68.27         1.96 o                         
   1   6   5         96.68         80.19         2.32 o                         
   2   6   5         14.20         11.89         1.57 o                         
   3   6   5         31.28         33.11         1.20 o                         
   4   6   5          5.62          7.01         1.01 o                         
   5   6   5          1.31          1.42         1.42 o                         
   6   6   5          5.98          7.03         2.41 o                         
   7   6   5          0.15         -1.38         3.17 o                         
   8   6   5         73.21         75.30         5.26 o                         
   9   6   5          3.78          1.85         3.89 o                         
  -9   7   5          0.31         -3.08         3.08 o                         
  -8   7   5         24.45         27.54         4.71 o                         
  -7   7   5         22.07         20.80         2.41 o                         
  -6   7   5         79.02         69.46         3.19 o                         
  -5   7   5         18.19         18.75         2.43 o                         
  -4   7   5          3.61          4.10         1.81 o                         
  -3   7   5        429.65        471.02         6.85 o                         
  -2   7   5        779.31        719.34         7.45 o                         
  -1   7   5         45.31         41.89         1.43 o                         
   0   7   5        101.65         99.44         2.84 o                         
   1   7   5        152.68        146.53         3.07 o                         
   2   7   5        764.14        701.77         7.81 o                         
   3   7   5          0.24          2.65         1.08 o                         
   4   7   5        281.34        267.95         4.67 o                         
   5   7   5         21.09         26.09         3.00 o                         
   6   7   5          6.91          4.37         2.57 o                         
   7   7   5        135.76        133.93         7.43 o                         
   8   7   5          0.02          0.08         3.01 o                         
  -9   8   5         46.99         43.77         6.18 o                         
  -8   8   5          0.77         -0.56         4.55 o                         
  -7   8   5          5.50          6.85         3.27 o                         
  -6   8   5          0.37         -1.48         2.35 o                         
  -5   8   5         29.82         28.90         2.48 o                         
  -4   8   5         75.48         74.49         3.63 o                         
  -3   8   5         28.16         34.01         2.13 o                         
  -2   8   5        158.53        173.21         3.08 o                         
  -1   8   5         36.70         35.83         2.01 o                         
   0   8   5         84.68         79.06         2.55 o                         
   1   8   5         50.87         57.44         2.36 o                         
   2   8   5        145.42        129.42         3.25 o                         
   3   8   5          0.09          0.70         1.99 o                         
   4   8   5        381.93        368.81         8.19 o                         
   5   8   5         16.09         12.95         2.68 o                         
   6   8   5        172.28        153.59         5.71 o                         
   7   8   5         65.52         58.26         4.37 o                         
   8   8   5          7.17          6.60         4.98 o                         
  -8   9   5         23.00         21.12         4.22 o                         
  -7   9   5          5.44         -0.54         3.54 o                         
  -6   9   5         53.40         50.55         4.78 o                         
  -5   9   5         15.43         11.73         4.98 o                         
  -4   9   5          1.25         -1.82         1.82 o                         
  -3   9   5          4.23          9.26         2.61 o                         
  -2   9   5        143.58        150.54         3.44 o                         
  -1   9   5         14.80         16.35         2.02 o                         
   0   9   5        111.35        112.96         4.75 o                         
   1   9   5         16.74         16.69         3.10 o                         
   2   9   5         37.67         39.41         3.15 o                         
   3   9   5         18.13         23.47         2.97 o                         
   4   9   5         66.12         65.38         6.42 o                         
   5   9   5         68.36         75.27         4.83 o                         
   6   9   5         57.91         58.66         5.34 o                         
   7   9   5          5.64          4.70         3.90 o                         
  -7  10   5         59.00         61.27        11.19 o                         
  -6  10   5         38.98         39.79         5.06 o                         
  -5  10   5        337.71        346.98        10.88 o                         
  -4  10   5        119.96        122.12         5.45 o                         
  -3  10   5         35.62         42.67         4.64 o                         
  -2  10   5         57.53         57.28         7.14 o                         
  -1  10   5          0.61          1.30         2.45 o                         
   0  10   5         51.18         52.38         3.97 o                         
   1  10   5          8.35          8.58         3.42 o                         
   2  10   5         52.54         45.44         3.40 o                         
   3  10   5        145.46        136.11         5.37 o                         
   4  10   5          3.68         -3.14         3.14 o                         
   5  10   5         27.45         33.02         5.54 o                         
   6  10   5          1.35          3.48         4.99 o                         
  -5  11   5         34.82         40.87         5.09 o                         
  -4  11   5         79.08         81.26         5.86 o                         
  -3  11   5         89.58         97.41         6.11 o                         
  -2  11   5        123.07        139.08         7.23 o                         
  -1  11   5        138.42        141.09        10.58 o                         
   0  11   5          1.23          0.62         2.48 o                         
   1  11   5         14.65         14.16         5.52 o                         
   2  11   5        173.29        175.33        11.95 o                         
   3  11   5          2.15          3.38         3.37 o                         
   4  11   5          9.23          9.06         4.50 o                         
  -2  12   5        225.84        217.60        11.28 o                         
  -1  12   5         27.37         37.75         5.07 o                         
   0  12   5         18.83         14.98         6.81 o                         
   1  12   5          0.41          2.44         4.92 o                         
   0 -13   6         22.03         28.89         8.47 o                         
  -4 -12   6        206.16        207.88        10.97 o                         
  -3 -12   6         12.77         13.48         4.61 o                         
  -2 -12   6         56.33         64.03         7.87 o                         
  -1 -12   6         78.65         78.01         6.61 o                         
   0 -12   6         18.54         19.49         4.78 o                         
   1 -12   6          3.16          6.09         4.22 o                         
   2 -12   6        120.34        123.31         7.80 o                         
   3 -12   6          0.75          5.92         4.50 o                         
   4 -12   6        155.07        136.62         8.17 o                         
  -6 -11   6         27.15         31.68         4.05 o                         
  -5 -11   6          0.44          2.75         3.03 o                         
  -4 -11   6          6.47          3.67         3.11 o                         
  -3 -11   6         19.88         17.95         3.04 o                         
  -2 -11   6        279.25        278.83        10.67 o                         
  -1 -11   6         24.91         24.26         3.04 o                         
   0 -11   6         51.15         44.52         3.38 o                         
   1 -11   6         23.92         22.96         5.90 o                         
   2 -11   6          1.82          2.61         3.34 o                         
   3 -11   6          0.01          4.16         3.85 o                         
   4 -11   6        118.46        103.95         7.38 o                         
   5 -11   6         68.51         67.56         5.05 o                         
   6 -11   6         43.95         48.52         4.82 o                         
  -7 -10   6        128.09        147.25         6.61 o                         
  -6 -10   6          6.45          7.58         4.95 o                         
  -5 -10   6          0.96          0.06         3.65 o                         
  -4 -10   6        148.19        139.45         7.67 o                         
  -3 -10   6         34.88         31.40         3.39 o                         
  -2 -10   6          0.50          0.00         1.89 o                         
  -1 -10   6          0.95          2.95         2.58 o                         
   0 -10   6         46.39         32.65         2.96 o                         
   1 -10   6         94.39        100.65         4.08 o                         
   2 -10   6         17.16         17.54         2.62 o                         
   3 -10   6         74.66         76.73         6.27 o                         
   4 -10   6          0.87          3.32         2.89 o                         
   5 -10   6         33.01         33.09         5.59 o                         
   6 -10   6          0.13          4.23         4.03 o                         
   7 -10   6         88.25         97.02         6.09 o                         
  -8  -9   6          0.83         -3.39         3.39 o                         
  -7  -9   6          4.23          1.30         3.19 o                         
  -6  -9   6        133.80        137.11         6.90 o                         
  -5  -9   6        421.96        439.77        10.66 o                         
  -4  -9   6        199.11        197.49         6.46 o                         
  -3  -9   6          3.34          1.74         1.85 o                         
  -2  -9   6         36.91         31.97         2.01 o                         
  -1  -9   6        171.72        170.35         3.62 o                         
   0  -9   6        314.03        286.31         4.58 o                         
   1  -9   6         50.30         47.74         2.03 o                         
   2  -9   6        156.52        131.49         3.72 o                         
   3  -9   6        165.77        172.68         5.07 o                         
   4  -9   6         31.91         30.70         3.27 o                         
   5  -9   6         24.19         25.43         3.60 o                         
   6  -9   6        360.25        345.17         9.31 o                         
   7  -9   6        218.36        198.65         7.41 o                         
   8  -9   6          4.68          6.31         3.95 o                         
  -9  -8   6          0.17         -0.81         3.08 o                         
  -8  -8   6        163.47        174.80         8.89 o                         
  -7  -8   6          4.39          8.66         2.58 o                         
  -6  -8   6          3.58          2.99         2.35 o                         
  -5  -8   6        566.64        574.23        10.49 o                         
  -4  -8   6        736.01        721.61         9.36 o                         
  -3  -8   6        147.76        136.43         3.12 o                         
  -2  -8   6        177.48        164.54         3.29 o                         
  -1  -8   6        985.09        947.38         9.75 o                         
   0  -8   6         28.19         30.00         1.70 o                         
   1  -8   6        275.29        268.79         3.60 o                         
   2  -8   6         19.39         25.92         1.30 o                         
   3  -8   6          0.10          1.71         1.11 o                         
   4  -8   6       1066.92       1058.40        15.23 o                         
   5  -8   6          5.37          9.53         2.42 o                         
   6  -8   6         44.57         48.91         3.71 o                         
   7  -8   6        211.65        203.73         8.05 o                         
   8  -8   6          1.14          2.90         3.38 o                         
  -9  -7   6          0.34          0.65         3.40 o                         
  -8  -7   6        141.14        144.29         7.87 o                         
  -7  -7   6         42.69         44.78         3.24 o                         
  -6  -7   6        121.16        120.46         4.31 o                         
  -5  -7   6        126.73        130.76         3.15 o                         
  -4  -7   6         86.19         85.01         2.56 o                         
  -3  -7   6        389.28        398.79         5.39 o                         
  -2  -7   6          3.33          1.22         0.86 o                         
  -1  -7   6         55.82         65.03         1.81 o                         
   0  -7   6         72.77         65.13         1.87 o                         
   1  -7   6          0.43          1.90         1.01 o                         
   2  -7   6         57.34         54.37         1.58 o                         
   3  -7   6        124.20        116.03         2.59 o                         
   4  -7   6        105.26        122.83         2.78 o                         
   5  -7   6         21.33         19.40         1.92 o                         
   6  -7   6         90.49         85.09         4.05 o                         
   7  -7   6        166.82        175.30         5.83 o                         
   8  -7   6          0.47          1.09         2.86 o                         
   9  -7   6         17.50         20.69         5.39 o                         
 -10  -6   6        114.15        122.81         6.52 o                         
  -9  -6   6         32.16         27.12         3.70 o                         
  -8  -6   6         83.32         90.59         5.18 o                         
  -7  -6   6         25.11         35.91         2.74 o                         
  -6  -6   6         22.70         20.50         1.79 o                         
  -5  -6   6        231.79        228.78         3.48 o                         
  -4  -6   6         87.69         71.70         2.42 o                         
  -3  -6   6         61.12         52.83         1.65 o                         
  -2  -6   6        434.84        442.12         6.57 o                         
  -1  -6   6        611.35        580.54         5.91 o                         
   0  -6   6        491.94        460.09         4.69 o                         
   1  -6   6          1.67          3.73         0.87 o                         
   2  -6   6         10.87          9.73         0.97 o                         
   3  -6   6       1014.28       1000.53         9.71 o                         
   4  -6   6          6.53          8.67         1.36 o                         
   5  -6   6        490.97        479.50         5.97 o                         
   6  -6   6          6.93          9.38         1.79 o                         
   7  -6   6        313.41        318.95         7.54 o                         
   8  -6   6        109.83        113.48         4.98 o                         
   9  -6   6          0.23          2.83         3.61 o                         
  10  -6   6          1.11          0.36         4.58 o                         
 -10  -5   6        121.40        136.48         6.66 o                         
  -9  -5   6          0.00         -0.11         2.96 o                         
  -8  -5   6          0.98          1.94         2.47 o                         
  -7  -5   6         92.97         90.10         4.35 o                         
  -6  -5   6        150.69        158.71         2.94 o                         
  -5  -5   6        182.79        179.48         3.50 o                         
  -4  -5   6         15.14         13.23         1.22 o                         
  -3  -5   6        252.29        244.35         3.62 o                         
  -2  -5   6        134.36        132.21         2.27 o                         
  -1  -5   6        301.40        292.11         3.55 o                         
   0  -5   6         68.25         84.50         1.73 o                         
   1  -5   6       2426.57       2496.48        21.76 o                         
   2  -5   6         69.94         67.21         1.50 o                         
   3  -5   6        669.26        639.32         6.17 o                         
   4  -5   6        109.25        108.76         2.46 o                         
   5  -5   6       1328.53       1320.48        13.25 o                         
   6  -5   6         28.99         31.31         2.52 o                         
   7  -5   6         66.96         62.52         2.87 o                         
   8  -5   6         24.57         19.15         3.09 o                         
   9  -5   6          8.60          5.40         4.78 o                         
  10  -5   6        107.97        113.89         6.59 o                         
 -11  -4   6         74.15         93.16         5.18 o                         
 -10  -4   6          4.65          3.74         2.62 o                         
  -9  -4   6         44.75         32.39         3.41 o                         
  -8  -4   6         29.22         24.19         3.60 o                         
  -7  -4   6        306.73        338.56         4.89 o                         
  -6  -4   6         23.84         22.87         1.45 o                         
  -5  -4   6          8.40          6.72         1.27 o                         
  -4  -4   6         12.20         15.50         1.15 o                         
  -3  -4   6        695.50        662.90         7.36 o                         
  -2  -4   6         31.63         18.32         0.84 o                         
  -1  -4   6        694.66        704.62         6.30 o                         
   0  -4   6         22.80         27.68         0.97 o                         
   1  -4   6        809.90        874.30         8.17 o                         
   2  -4   6        180.12        182.10         2.31 o                         
   3  -4   6        587.30        531.17         5.22 o                         
   4  -4   6         63.41         76.68         2.02 o                         
   5  -4   6        797.34        832.32         8.84 o                         
   6  -4   6         50.21         48.24         2.20 o                         
   7  -4   6        169.75        156.21         3.74 o                         
   8  -4   6         74.80         71.98         4.36 o                         
   9  -4   6         60.70         73.46         4.45 o                         
  10  -4   6          0.80         -4.79         5.25 o                         
 -11  -3   6          3.53          4.47         4.12 o                         
 -10  -3   6          3.50          1.82         2.28 o                         
  -9  -3   6         70.83         68.62         4.05 o                         
  -8  -3   6          2.81          0.74         1.94 o                         
  -7  -3   6          8.37          9.62         1.26 o                         
  -6  -3   6          1.43          2.03         1.00 o                         
  -5  -3   6         10.97         11.59         1.17 o                         
  -4  -3   6         93.23         79.77         1.99 o                         
  -3  -3   6        949.28        900.77         9.37 o                         
  -2  -3   6          7.58          2.79         0.89 o                         
  -1  -3   6         32.01         25.61         1.29 o                         
   0  -3   6        440.86        482.09         5.07 o                         
   1  -3   6        172.93        171.69         1.99 o                         
   2  -3   6        199.10        247.86         2.95 o                         
   3  -3   6          1.17          6.39         1.00 o                         
   4  -3   6          0.03         -0.87         0.87 o                         
   5  -3   6         90.56         89.40         3.46 o                         
   6  -3   6         17.84          9.20         1.54 o                         
   7  -3   6        186.39        163.29         3.81 o                         
   8  -3   6         23.91         16.89         2.08 o                         
   9  -3   6          1.35         -1.08         2.49 o                         
  10  -3   6          4.56          1.70         2.98 o                         
 -11  -2   6         18.25         18.51         4.11 o                         
 -10  -2   6         23.93         23.23         3.19 o                         
  -9  -2   6        337.49        316.95         6.59 o                         
  -8  -2   6          3.77          4.87         1.76 o                         
  -7  -2   6        205.83        214.64         2.83 o                         
  -6  -2   6          0.05         -0.87         0.87 o                         
  -5  -2   6         43.77         48.49         1.39 o                         
  -4  -2   6        219.89        258.66         3.42 o                         
  -3  -2   6       1891.98       1981.12        18.23 o                         
  -2  -2   6        165.01        184.81         2.53 o                         
  -1  -2   6       1217.66       1252.34        14.41 o                         
   0  -2   6        169.05        171.76         2.24 o                         
   1  -2   6         64.20         70.50         1.29 o                         
   2  -2   6          3.68          3.76         0.68 o                         
   3  -2   6          6.53          4.35         0.71 o                         
   4  -2   6         24.80         27.42         1.28 o                         
   5  -2   6         66.34         72.44         3.02 o                         
   6  -2   6        153.30        160.88         3.35 o                         
   7  -2   6        182.03        146.93         3.99 o                         
   8  -2   6          3.74          3.71         2.14 o                         
   9  -2   6        102.90         83.76         4.96 o                         
  10  -2   6        130.67        125.70         5.85 o                         
 -11  -1   6         12.71         12.10         4.46 o                         
 -10  -1   6         47.56         42.23         4.06 o                         
  -9  -1   6        211.38        209.65         5.17 o                         
  -8  -1   6         22.42         28.09         2.22 o                         
  -7  -1   6        489.03        504.05         6.43 o                         
  -6  -1   6        188.56        197.04         3.36 o                         
  -5  -1   6          1.08          1.50         0.76 o                         
  -4  -1   6       1249.91       1194.38        10.92 o                         
  -3  -1   6       2013.34       2147.86        19.80 o                         
  -2  -1   6         32.95         23.29         0.62 o                         
  -1  -1   6        154.74        152.20         2.19 o                         
   0  -1   6        103.92         94.19         1.63 o                         
   1  -1   6          1.42          5.53         0.59 o                         
   2  -1   6        844.01        767.01         6.89 o                         
   3  -1   6        485.44        475.96         4.55 o                         
   4  -1   6        176.36        178.55         2.67 o                         
   5  -1   6        252.27        281.72         3.69 o                         
   6  -1   6        903.23        931.45         9.71 o                         
   7  -1   6          2.64          2.78         1.28 o                         
   8  -1   6          2.74         -1.73         1.73 o                         
   9  -1   6          3.53          3.20         2.86 o                         
  10  -1   6        100.05         99.21         6.28 o                         
  11  -1   6         16.22         26.82        10.44 o                         
 -11   0   6          3.56          0.62         3.78 o                         
 -10   0   6         16.13         10.48         3.58 o                         
  -9   0   6          9.21          6.41         2.86 o                         
  -8   0   6        149.97        145.13         5.03 o                         
  -7   0   6         44.75         50.90         2.29 o                         
  -6   0   6          3.64          4.63         1.14 o                         
  -5   0   6          2.37          2.35         1.10 o                         
  -4   0   6         71.14         58.76         1.41 o                         
  -3   0   6          1.59          1.85         0.61 o                         
  -2   0   6         59.37         45.86         1.18 o                         
  -1   0   6          4.03          4.26         0.60 o                         
   0   0   6       4804.77       5014.04        44.21 o                         
   1   0   6         28.34         26.67         0.95 o                         
   2   0   6        182.62        241.75         2.86 o                         
   3   0   6         38.53         32.94         1.10 o                         
   4   0   6       2065.33       2178.29        20.23 o                         
   5   0   6         37.01         43.33         1.65 o                         
   6   0   6          9.77         22.45         2.04 o                         
   7   0   6          0.03          0.08         1.36 o                         
   8   0   6          8.20         13.53         1.85 o                         
   9   0   6         14.81         14.23         2.92 o                         
  10   0   6         41.52         24.81         3.99 o                         
 -11   1   6          3.39          0.72         3.25 o                         
 -10   1   6         40.00         42.66         4.67 o                         
  -9   1   6          0.94          1.65         2.13 o                         
  -8   1   6          1.58          6.29         1.94 o                         
  -7   1   6        315.97        314.84         4.67 o                         
  -6   1   6        271.95        285.89         5.45 o                         
  -5   1   6         64.27         76.93         1.89 o                         
  -4   1   6        986.61        924.66         9.13 o                         
  -3   1   6       1985.56       2108.68        17.43 o                         
  -2   1   6          8.32         10.01         0.75 o                         
  -1   1   6         18.49         20.44         0.86 o                         
   0   1   6         75.83         72.87         1.86 o                         
   1   1   6        120.42        110.80         1.74 o                         
   2   1   6         77.35         71.98         1.32 o                         
   3   1   6        845.59        809.26         7.59 o                         
   4   1   6        165.89        162.46         2.96 o                         
   5   1   6        448.00        508.33         6.33 o                         
   6   1   6        768.78        749.68         8.78 o                         
   7   1   6        196.29        169.49         3.72 o                         
   8   1   6          1.59          2.09         1.80 o                         
   9   1   6        208.35        208.37         6.28 o                         
  10   1   6         21.48         21.90         4.44 o                         
 -11   2   6         28.91         33.49         4.25 o                         
 -10   2   6          2.80          1.08         3.18 o                         
  -9   2   6        228.61        221.97         6.37 o                         
  -8   2   6        113.86        113.51         3.85 o                         
  -7   2   6        186.49        194.65         4.02 o                         
  -6   2   6        277.72        257.85         4.06 o                         
  -5   2   6         48.84         30.92         1.62 o                         
  -4   2   6        430.51        486.55         5.65 o                         
  -3   2   6        344.30        380.00         4.05 o                         
  -2   2   6         62.29         70.57         1.35 o                         
  -1   2   6        339.53        398.26         3.99 o                         
   0   2   6        706.34        760.49         6.53 o                         
   1   2   6          7.99         12.33         0.97 o                         
   2   2   6         29.51         28.18         1.21 o                         
   3   2   6         12.04         16.44         1.02 o                         
   4   2   6         42.91         49.99         1.69 o                         
   5   2   6         41.42         54.65         1.72 o                         
   6   2   6         77.45         79.46         2.06 o                         
   7   2   6         28.73         21.30         1.89 o                         
   8   2   6          9.91          6.19         2.13 o                         
   9   2   6         38.32         32.49         4.37 o                         
  10   2   6        160.48        173.57         7.85 o                         
 -11   3   6          4.39          3.40         6.11 o                         
 -10   3   6         62.33         63.95         4.91 o                         
  -9   3   6         66.98         61.32         3.78 o                         
  -8   3   6         43.58         43.97         2.76 o                         
  -7   3   6        187.64        184.55         4.03 o                         
  -6   3   6        171.08        158.12         3.09 o                         
  -5   3   6          1.20          1.27         0.92 o                         
  -4   3   6         84.97        102.60         2.19 o                         
  -3   3   6        250.81        235.47         3.17 o                         
  -2   3   6        108.36         95.46         1.61 o                         
  -1   3   6         10.06         14.78         0.83 o                         
   0   3   6          0.20          3.74         0.84 o                         
   1   3   6         57.36         69.37         1.82 o                         
   2   3   6        376.70        386.82         4.50 o                         
   3   3   6        257.77        234.04         3.45 o                         
   4   3   6        344.79        376.97         4.69 o                         
   5   3   6        129.32        127.77         2.68 o                         
   6   3   6         25.07         21.48         1.48 o                         
   7   3   6          5.45          7.87         1.86 o                         
   8   3   6          2.19         -2.19         2.19 o                         
   9   3   6          7.08          8.46         3.93 o                         
  10   3   6        329.70        375.66        18.89 o                         
 -10   4   6          6.78          3.03         3.04 o                         
  -9   4   6        149.97        161.18         5.74 o                         
  -8   4   6         61.46         59.84         3.34 o                         
  -7   4   6         33.86         32.82         2.39 o                         
  -6   4   6         39.36         39.02         1.58 o                         
  -5   4   6        181.55        213.64         3.63 o                         
  -4   4   6          8.38          8.78         1.33 o                         
  -3   4   6        102.50        114.96         2.95 o                         
  -2   4   6        108.41         92.36         1.72 o                         
  -1   4   6         63.39         75.34         1.62 o                         
   0   4   6         44.98         46.09         1.50 o                         
   1   4   6         35.92         21.93         1.62 o                         
   2   4   6        170.90        172.48         2.92 o                         
   3   4   6         85.19         64.55         2.07 o                         
   4   4   6        182.00        167.64         2.90 o                         
   5   4   6        567.53        498.53         6.32 o                         
   6   4   6          0.85         -1.26         1.26 o                         
   7   4   6          8.05          1.53         2.45 o                         
   8   4   6          1.24          3.66         4.38 o                         
   9   4   6         20.09         21.68         4.09 o                         
  10   4   6         44.44         41.19         5.11 o                         
 -10   5   6         36.08         41.78         4.35 o                         
  -9   5   6          0.73          2.44         2.77 o                         
  -8   5   6        132.76        156.01         5.34 o                         
  -7   5   6         79.18         76.56         4.71 o                         
  -6   5   6          0.03         -0.74         1.33 o                         
  -5   5   6        475.62        454.45         6.26 o                         
  -4   5   6        181.56        209.56         3.72 o                         
  -3   5   6        163.36        176.68         3.34 o                         
  -2   5   6         36.56         32.79         1.51 o                         
  -1   5   6         22.63         28.45         1.16 o                         
   0   5   6         27.66         31.64         2.09 o                         
   1   5   6        182.46        170.27         3.57 o                         
   2   5   6         45.20         50.45         1.97 o                         
   3   5   6         47.09         51.84         2.10 o                         
   4   5   6        295.74        293.82         4.96 o                         
   5   5   6        189.17        183.46         3.38 o                         
   6   5   6          4.46          2.56         2.44 o                         
   7   5   6          5.87          9.98         2.79 o                         
   8   5   6        164.82        158.89        10.46 o                         
   9   5   6          1.37          5.11         3.95 o                         
  -9   6   6          3.16          7.52         2.82 o                         
  -8   6   6         13.03          9.57         2.64 o                         
  -7   6   6         10.94         16.31         2.25 o                         
  -6   6   6        182.68        163.59         5.35 o                         
  -5   6   6        223.37        239.92         4.97 o                         
  -4   6   6        985.12        941.25        13.52 o                         
  -3   6   6         60.75         60.75         2.65 o                         
  -2   6   6         24.91         29.64         1.26 o                         
  -1   6   6         27.60         39.71         1.38 o                         
   0   6   6       1248.91       1215.46        12.25 o                         
   1   6   6         86.80         79.36         2.53 o                         
   2   6   6        163.62        168.52         3.51 o                         
   3   6   6        409.65        387.25         6.63 o                         
   4   6   6         37.33         45.08         2.83 o                         
   5   6   6        532.45        529.87        10.51 o                         
   6   6   6         61.68         56.70         4.50 o                         
   7   6   6        117.95        115.57         6.06 o                         
   8   6   6          6.57          3.02         3.67 o                         
   9   6   6         46.26         53.89         5.64 o                         
  -9   7   6         11.81         13.44         3.89 o                         
  -8   7   6         13.82         14.21         5.60 o                         
  -7   7   6          0.06          1.35         4.46 o                         
  -6   7   6        633.27        580.24        11.12 o                         
  -5   7   6        164.19        144.71         4.11 o                         
  -4   7   6         70.81         58.12         2.86 o                         
  -3   7   6          0.04         -0.45         1.67 o                         
  -2   7   6         69.44         65.11         1.78 o                         
  -1   7   6         12.34         16.68         1.82 o                         
   0   7   6         45.88         43.91         2.08 o                         
   1   7   6          4.23          7.13         1.83 o                         
   2   7   6       1052.93       1061.12        14.00 o                         
   3   7   6          8.14          7.01         1.82 o                         
   4   7   6         45.14         50.83         3.67 o                         
   5   7   6         29.45         32.92         3.94 o                         
   6   7   6        132.59        113.66         7.43 o                         
   7   7   6          0.00          0.36         2.84 o                         
   8   7   6          1.34          2.91         3.85 o                         
  -8   8   6          1.88         -2.93         3.03 o                         
  -7   8   6          4.64          5.96         4.09 o                         
  -6   8   6        242.35        247.71         7.09 o                         
  -5   8   6         54.23         53.30         3.77 o                         
  -4   8   6          1.98         -0.94         1.76 o                         
  -3   8   6         62.70         69.47         3.18 o                         
  -2   8   6          0.02         -0.06         1.40 o                         
  -1   8   6         11.17         10.30         1.31 o                         
   0   8   6        390.82        388.92         9.23 o                         
   1   8   6          5.44          7.54         2.49 o                         
   2   8   6          1.61          5.27         2.11 o                         
   3   8   6        171.60        179.99         6.80 o                         
   4   8   6         13.12         14.06         2.72 o                         
   5   8   6          5.21          0.14         2.45 o                         
   6   8   6         52.44         46.47         4.74 o                         
   7   8   6         19.29         20.44         3.83 o                         
  -7   9   6         19.43         19.70         4.33 o                         
  -6   9   6         66.10         77.10         5.53 o                         
  -5   9   6          0.04          0.11         3.02 o                         
  -4   9   6         70.67         75.73         4.22 o                         
  -3   9   6         10.21          8.49         4.23 o                         
  -2   9   6         96.28        104.52         4.81 o                         
  -1   9   6        127.27        121.78         4.69 o                         
   0   9   6         10.50         14.21         3.23 o                         
   1   9   6         14.19         18.02         3.13 o                         
   2   9   6        233.30        219.76         6.42 o                         
   3   9   6        130.68        125.90         5.25 o                         
   4   9   6          2.12         -0.67         2.64 o                         
   5   9   6        106.75        101.38         4.96 o                         
   6   9   6          0.53         -1.37         7.19 o                         
  -6  10   6          0.55         -0.46         3.28 o                         
  -5  10   6         23.68         11.47         5.89 o                         
  -4  10   6         34.16         44.58         4.94 o                         
  -3  10   6        145.88        150.50         7.19 o                         
  -2  10   6         14.75          9.82         3.59 o                         
  -1  10   6         49.51         49.14         4.88 o                         
   0  10   6         21.78         23.55         3.26 o                         
   1  10   6         67.87         63.35         5.68 o                         
   2  10   6        306.23        283.18         7.31 o                         
   3  10   6        115.03        106.03         5.15 o                         
   4  10   6          0.76         -3.43         3.43 o                         
   5  10   6        173.18        169.37         7.57 o                         
  -4  11   6         43.92         46.78         5.22 o                         
  -3  11   6        101.97        133.64         7.29 o                         
  -2  11   6          1.44         -1.00         4.02 o                         
  -1  11   6        153.46        151.81         7.97 o                         
   0  11   6          4.44          5.36         3.73 o                         
   1  11   6        149.98        154.58         8.84 o                         
   2  11   6         47.67         49.65         4.82 o                         
   3  11   6          0.00          7.18         3.57 o                         
  -3 -12   7          8.55          1.68         3.96 o                         
  -2 -12   7         88.40         75.86         6.39 o                         
  -1 -12   7         52.15         61.25         9.76 o                         
   0 -12   7          2.64          0.80         7.03 o                         
   1 -12   7         36.37         37.26         5.18 o                         
   2 -12   7          9.63          5.01         4.39 o                         
   3 -12   7          2.22         -4.05         4.46 o                         
  -5 -11   7        118.79        134.08         6.47 o                         
  -4 -11   7         47.23         46.36         4.12 o                         
  -3 -11   7        584.38        586.53        13.16 o                         
  -2 -11   7          9.66         11.73         4.11 o                         
  -1 -11   7         58.40         56.60         3.86 o                         
   0 -11   7          4.40          4.98         3.48 o                         
   1 -11   7         80.25         81.67         6.09 o                         
   2 -11   7          0.51          0.51         3.74 o                         
   3 -11   7         83.29         83.03         6.68 o                         
   4 -11   7         25.83         29.39         4.91 o                         
   5 -11   7          1.37         -4.54         4.54 o                         
  -7 -10   7          1.19         -2.12         3.58 o                         
  -6 -10   7          2.76          6.98         3.39 o                         
  -5 -10   7        468.76        521.27        11.97 o                         
  -4 -10   7        190.53        202.65        11.82 o                         
  -3 -10   7         15.34         16.08         2.94 o                         
  -2 -10   7         52.81         48.14         2.95 o                         
  -1 -10   7         10.60          6.34         2.40 o                         
   0 -10   7        165.12        157.95         5.79 o                         
   1 -10   7          2.52          3.76         2.41 o                         
   2 -10   7          1.54         -2.67         4.54 o                         
   3 -10   7        107.24        111.95         5.44 o                         
   4 -10   7         50.03         40.91         3.88 o                         
   5 -10   7          2.19          3.34         4.20 o                         
   6 -10   7        155.50        155.83         7.00 o                         
  -8  -9   7         44.98         52.63         8.77 o                         
  -7  -9   7          3.71         -0.28         3.14 o                         
  -6  -9   7        127.15        122.35         5.44 o                         
  -5  -9   7         74.95         74.72         5.32 o                         
  -4  -9   7          1.18         -1.55         2.53 o                         
  -3  -9   7          3.59          5.83         2.21 o                         
  -2  -9   7         59.87         59.85         3.70 o                         
  -1  -9   7        118.83        117.77         4.23 o                         
   0  -9   7        152.61        135.37         3.65 o                         
   1  -9   7          1.19          1.73         1.57 o                         
   2  -9   7         29.27         33.51         2.23 o                         
   3  -9   7         12.66         11.52         2.70 o                         
   4  -9   7         18.61         21.99         3.42 o                         
   5  -9   7          0.16         -2.75         2.75 o                         
   6  -9   7        221.60        220.76         7.62 o                         
   7  -9   7         12.48         16.95         4.32 o                         
  -8  -8   7         13.44          7.78         3.12 o                         
  -7  -8   7         10.34          9.89         4.18 o                         
  -6  -8   7          9.34          8.05         2.79 o                         
  -5  -8   7         19.19         26.33         2.78 o                         
  -4  -8   7          6.37          6.35         1.97 o                         
  -3  -8   7         18.59         23.49         2.14 o                         
  -2  -8   7         82.10         84.23         2.23 o                         
  -1  -8   7         28.67         25.19         1.38 o                         
   0  -8   7        242.04        208.86         3.82 o                         
   1  -8   7          2.13          2.69         1.19 o                         
   2  -8   7        105.01        105.89         2.63 o                         
   3  -8   7         28.48         23.84         2.72 o                         
   4  -8   7        376.08        381.83         9.31 o                         
   5  -8   7          0.01          0.17         2.71 o                         
   6  -8   7        150.33        145.55         6.25 o                         
   7  -8   7        147.19        135.12         6.48 o                         
   8  -8   7        172.29        169.98         7.43 o                         
  -9  -7   7          3.89         -2.51         4.36 o                         
  -8  -7   7          4.30          5.94         3.16 o                         
  -7  -7   7         36.99         34.36         3.11 o                         
  -6  -7   7          5.00          8.23         2.33 o                         
  -5  -7   7          1.48         -1.28         1.97 o                         
  -4  -7   7         34.17         34.89         1.63 o                         
  -3  -7   7         99.72        107.00         3.54 o                         
  -2  -7   7        861.26        763.88         8.64 o                         
  -1  -7   7         68.00         64.47         2.23 o                         
   0  -7   7         65.75         59.81         2.15 o                         
   1  -7   7        153.04        142.25         2.58 o                         
   2  -7   7        578.26        586.93         6.65 o                         
   3  -7   7        145.59        140.35         3.14 o                         
   4  -7   7          0.71          2.48         1.49 o                         
   5  -7   7        144.73        141.38         5.13 o                         
   6  -7   7          2.09          6.15         2.96 o                         
   7  -7   7         63.60         71.83         5.31 o                         
   8  -7   7         11.40          8.54         4.30 o                         
   9  -7   7         17.31         18.17         4.26 o                         
 -10  -6   7         91.64         93.57         7.00 o                         
  -9  -6   7          0.28         -1.57         3.08 o                         
  -8  -6   7          7.01         13.31         3.28 o                         
  -7  -6   7         26.85         24.45         2.49 o                         
  -6  -6   7         93.16         78.78         3.52 o                         
  -5  -6   7        360.07        375.68         5.77 o                         
  -4  -6   7        561.52        558.27         7.83 o                         
  -3  -6   7        166.97        149.83         2.68 o                         
  -2  -6   7         41.71         39.65         1.32 o                         
  -1  -6   7        896.65        924.58         8.80 o                         
   0  -6   7        347.62        346.68         4.48 o                         
   1  -6   7         42.26         38.00         1.58 o                         
   2  -6   7         25.54         24.54         1.28 o                         
   3  -6   7        362.65        372.42         4.44 o                         
   4  -6   7        142.22        147.23         2.92 o                         
   5  -6   7        205.93        226.07         5.04 o                         
   6  -6   7         14.72         15.22         2.50 o                         
   7  -6   7         11.00         16.34         3.92 o                         
   8  -6   7          3.95          9.37         4.06 o                         
   9  -6   7          1.75          1.05         5.06 o                         
 -10  -5   7          2.83          2.84         3.10 o                         
  -9  -5   7         65.96         74.15         4.35 o                         
  -8  -5   7        320.83        352.59         9.82 o                         
  -7  -5   7        144.91        154.16         4.53 o                         
  -6  -5   7         52.64         59.01         2.17 o                         
  -5  -5   7        445.52        429.16         6.02 o                         
  -4  -5   7        402.54        427.97         5.54 o                         
  -3  -5   7        184.14        189.29         2.77 o                         
  -2  -5   7         30.28         30.32         0.99 o                         
  -1  -5   7          0.54          3.49         0.65 o                         
   0  -5   7         37.49         31.20         1.34 o                         
   1  -5   7         17.71         16.30         0.97 o                         
   2  -5   7         19.50         22.44         1.29 o                         
   3  -5   7          4.31          6.31         1.54 o                         
   4  -5   7         62.32         68.47         2.11 o                         
   5  -5   7         67.61         59.68         2.02 o                         
   6  -5   7          2.18          0.06         1.57 o                         
   7  -5   7          3.62          8.07         2.37 o                         
   8  -5   7        113.55        100.95         7.78 o                         
   9  -5   7          0.28         -3.47         3.47 o                         
 -10  -4   7         34.11         44.59         3.80 o                         
  -9  -4   7        179.15        190.31         8.97 o                         
  -8  -4   7         10.73          5.45         2.58 o                         
  -7  -4   7         52.79         56.24         3.36 o                         
  -6  -4   7          0.46          2.48         1.14 o                         
  -5  -4   7        372.56        403.18         5.28 o                         
  -4  -4   7          8.75          7.82         1.26 o                         
  -3  -4   7        195.32        191.52         2.62 o                         
  -2  -4   7        195.00        157.04         3.21 o                         
  -1  -4   7          3.30         10.16         0.77 o                         
   0  -4   7         12.19          9.76         1.42 o                         
   1  -4   7          4.95         10.50         0.74 o                         
   2  -4   7        430.56        427.70         4.87 o                         
   3  -4   7        179.15        148.26         2.34 o                         
   4  -4   7        341.95        353.23         4.55 o                         
   5  -4   7        527.27        490.69         5.84 o                         
   6  -4   7          1.26         -0.70         1.45 o                         
   7  -4   7         42.11         32.65         2.60 o                         
   8  -4   7        100.54        102.16         7.29 o                         
   9  -4   7        209.28        208.12         7.69 o                         
  10  -4   7        138.71        154.30         7.56 o                         
 -11  -3   7          0.95         -5.75         5.75 o                         
 -10  -3   7         36.58         36.94         3.58 o                         
  -9  -3   7          1.17          1.02         2.33 o                         
  -8  -3   7         17.39         15.69         2.61 o                         
  -7  -3   7        136.39        140.71         3.10 o                         
  -6  -3   7        513.27        483.43         6.06 o                         
  -5  -3   7          8.67          9.13         1.29 o                         
  -4  -3   7         42.53         55.08         1.71 o                         
  -3  -3   7          1.85          4.12         1.17 o                         
  -2  -3   7         84.71         67.71         1.44 o                         
  -1  -3   7         33.36         23.60         1.58 o                         
   0  -3   7        248.44        230.54         3.16 o                         
   1  -3   7          2.74          5.25         0.71 o                         
   2  -3   7        283.04        277.71         3.51 o                         
   3  -3   7        267.54        268.43         3.32 o                         
   4  -3   7        131.23        172.55         2.07 o                         
   5  -3   7        132.01        150.71         3.15 o                         
   6  -3   7          6.23          4.32         1.48 o                         
   7  -3   7          1.36          1.23         2.09 o                         
   8  -3   7          7.24         10.04         2.44 o                         
   9  -3   7         42.60         48.02         4.44 o                         
  10  -3   7        213.16        205.07         9.32 o                         
 -11  -2   7         40.15         42.39         5.03 o                         
 -10  -2   7         19.10         16.19         4.28 o                         
  -9  -2   7        125.40        119.08         4.71 o                         
  -8  -2   7        211.57        213.79         5.84 o                         
  -7  -2   7        131.97        133.73         3.25 o                         
  -6  -2   7        667.70        634.38         6.43 o                         
  -5  -2   7         88.67         68.71         1.92 o                         
  -4  -2   7        476.96        480.51         6.92 o                         
  -3  -2   7         49.20         40.28         0.92 o                         
  -2  -2   7         15.16          8.22         0.57 o                         
  -1  -2   7          0.56          4.54         1.25 o                         
   0  -2   7        984.82       1018.37        12.40 o                         
   1  -2   7        412.59        448.72         4.28 o                         
   2  -2   7         30.54         33.58         1.13 o                         
   3  -2   7        280.83        306.11         3.63 o                         
   4  -2   7          0.87          5.52         1.02 o                         
   5  -2   7         97.83        116.71         2.43 o                         
   6  -2   7         13.51          7.23         1.81 o                         
   7  -2   7         56.44         48.59         2.50 o                         
   8  -2   7         15.04         16.54         2.44 o                         
   9  -2   7         50.83         45.27         4.06 o                         
  10  -2   7        110.36        122.53         7.59 o                         
 -11  -1   7         55.99         54.20         5.57 o                         
 -10  -1   7          6.07          9.77         3.32 o                         
  -9  -1   7          0.50          0.11         2.26 o                         
  -8  -1   7          1.61          3.15         1.77 o                         
  -7  -1   7         69.63         67.73         2.22 o                         
  -6  -1   7          1.31          1.72         1.33 o                         
  -5  -1   7        296.70        322.94         4.23 o                         
  -4  -1   7          1.04          1.44         0.61 o                         
  -3  -1   7        241.52        229.36         2.74 o                         
  -2  -1   7         61.08         49.07         1.34 o                         
  -1  -1   7        288.36        341.09         4.07 o                         
   0  -1   7          4.80          3.86         0.68 o                         
   1  -1   7        473.21        470.70         4.73 o                         
   2  -1   7       1150.67       1119.32        10.85 o                         
   3  -1   7        505.71        566.53         5.68 o                         
   4  -1   7         72.97         67.63         1.83 o                         
   5  -1   7          2.23          3.92         1.16 o                         
   6  -1   7          9.39          3.54         1.14 o                         
   7  -1   7         69.89         71.10         2.40 o                         
   8  -1   7          2.04          1.47         2.11 o                         
   9  -1   7         33.13         43.23         3.88 o                         
  10  -1   7        219.40        253.57         9.19 o                         
 -11   0   7         12.66          5.10         3.52 o                         
 -10   0   7         68.31         64.19         4.86 o                         
  -9   0   7          0.14          1.24         2.82 o                         
  -8   0   7        528.84        525.10         9.98 o                         
  -7   0   7          3.05          4.93         1.30 o                         
  -6   0   7        382.15        418.00         5.85 o                         
  -5   0   7         29.04         31.54         1.12 o                         
  -4   0   7          3.40          1.48         0.81 o                         
  -3   0   7          4.93          7.56         0.95 o                         
  -2   0   7        370.82        339.46         4.01 o                         
  -1   0   7         21.04         21.57         0.78 o                         
   0   0   7        208.63        190.96         2.44 o                         
   1   0   7         29.55         31.54         1.48 o                         
   2   0   7          8.78          2.77         0.77 o                         
   3   0   7         30.81         30.83         1.22 o                         
   4   0   7        682.84        708.77         7.18 o                         
   5   0   7          0.62          2.85         1.16 o                         
   6   0   7        160.70        140.42         4.58 o                         
   7   0   7         25.13         25.09         2.04 o                         
   8   0   7        394.73        401.96         8.69 o                         
   9   0   7         66.48         60.35         3.94 o                         
  10   0   7        153.59        170.18        10.10 o                         
 -11   1   7          9.66          6.86         3.83 o                         
 -10   1   7         77.98         71.14         5.02 o                         
  -9   1   7          1.16          0.62         2.60 o                         
  -8   1   7          0.49         -1.97         2.93 o                         
  -7   1   7          0.08          2.11         1.70 o                         
  -6   1   7          8.55          5.46         1.37 o                         
  -5   1   7        669.52        679.37         7.71 o                         
  -4   1   7        217.64        217.32         3.22 o                         
  -3   1   7         14.26         11.48         0.82 o                         
  -2   1   7        139.49        112.93         2.23 o                         
  -1   1   7        513.77        571.13         5.95 o                         
   0   1   7         91.88         94.10         2.64 o                         
   1   1   7          0.15          1.07         0.73 o                         
   2   1   7        750.02        734.11         6.84 o                         
   3   1   7        548.52        629.92         6.03 o                         
   4   1   7        221.69        227.04         3.63 o                         
   5   1   7         11.00         22.89         1.66 o                         
   6   1   7        199.79        213.50         3.85 o                         
   7   1   7        306.38        263.69         5.62 o                         
   8   1   7        336.76        328.35         7.63 o                         
   9   1   7         51.42         60.70         5.24 o                         
  10   1   7         25.17         25.56         6.28 o                         
 -11   2   7         77.66         96.86         7.73 o                         
 -10   2   7         66.34         67.79         5.03 o                         
  -9   2   7          4.52          2.25         3.16 o                         
  -8   2   7         44.35         47.45         3.43 o                         
  -7   2   7        233.42        231.58         4.89 o                         
  -6   2   7         64.40         60.79         2.20 o                         
  -5   2   7         48.72         61.47         2.13 o                         
  -4   2   7        752.01        725.05         7.88 o                         
  -3   2   7          6.08         10.35         0.91 o                         
  -2   2   7          3.97          2.20         0.92 o                         
  -1   2   7          0.04          1.67         0.79 o                         
   0   2   7        423.11        425.85         4.49 o                         
   1   2   7       1414.89       1446.49        13.25 o                         
   2   2   7        399.10        392.35         4.54 o                         
   3   2   7         76.99         84.02         1.80 o                         
   4   2   7         21.49         12.11         1.30 o                         
   5   2   7        276.94        274.89         3.88 o                         
   6   2   7          9.08          8.74         1.65 o                         
   7   2   7          0.56          2.77         1.96 o                         
   8   2   7         41.81         51.91         6.20 o                         
   9   2   7         52.70         58.42         4.98 o                         
  10   2   7         62.59         57.47         7.06 o                         
 -10   3   7          7.28          1.25         3.38 o                         
  -9   3   7         48.55         49.23         4.30 o                         
  -8   3   7          8.89         10.91         3.41 o                         
  -7   3   7          6.80          8.26         1.91 o                         
  -6   3   7        771.05        736.44         8.68 o                         
  -5   3   7        698.10        661.69         7.53 o                         
  -4   3   7         18.95         19.76         1.51 o                         
  -3   3   7        356.12        344.73         4.46 o                         
  -2   3   7         71.03         63.79         1.59 o                         
  -1   3   7        500.35        488.84         5.38 o                         
   0   3   7        195.37        182.63         2.90 o                         
   1   3   7        776.34        778.98         8.57 o                         
   2   3   7        864.53        791.01         8.43 o                         
   3   3   7        175.31        174.19         3.49 o                         
   4   3   7          2.89          0.54         1.29 o                         
   5   3   7        141.45        135.58         3.66 o                         
   6   3   7         48.61         43.83         2.41 o                         
   7   3   7         29.94         31.13         3.10 o                         
   8   3   7         49.79         54.01         4.10 o                         
   9   3   7        183.68        184.25         8.12 o                         
 -10   4   7         12.21         13.40         3.64 o                         
  -9   4   7        152.53        163.58         6.90 o                         
  -8   4   7        364.02        375.46         8.45 o                         
  -7   4   7          1.61          3.26         1.95 o                         
  -6   4   7         81.57         78.13         3.52 o                         
  -5   4   7         33.96         37.91         1.82 o                         
  -4   4   7         57.50         49.58         2.67 o                         
  -3   4   7        347.68        279.33         4.24 o                         
  -2   4   7         23.74         35.02         1.55 o                         
  -1   4   7         24.05         22.37         1.08 o                         
   0   4   7        107.18        111.25         2.50 o                         
   1   4   7        277.58        282.22         3.96 o                         
   2   4   7        145.78        142.45         2.96 o                         
   3   4   7        637.89        684.46         7.77 o                         
   4   4   7         42.48         41.09         1.99 o                         
   5   4   7         74.78         66.80         2.19 o                         
   6   4   7          6.42          6.83         2.69 o                         
   7   4   7         63.16         61.41         6.02 o                         
   8   4   7          1.34         -0.15         2.95 o                         
   9   4   7        235.69        243.56         9.16 o                         
 -10   5   7          7.54         10.38         4.35 o                         
  -9   5   7        158.73        147.11         8.97 o                         
  -8   5   7          1.09          1.19         3.32 o                         
  -7   5   7         29.96         32.09         2.70 o                         
  -6   5   7        121.73        131.88         4.97 o                         
  -5   5   7         29.93         34.12         2.99 o                         
  -4   5   7         97.43        105.14         3.09 o                         
  -3   5   7          0.43         -0.24         1.27 o                         
  -2   5   7         28.16         27.47         1.25 o                         
  -1   5   7          4.23          7.11         0.90 o                         
   0   5   7          3.79          5.35         1.40 o                         
   1   5   7        251.15        254.39         4.43 o                         
   2   5   7         25.08         30.09         1.90 o                         
   3   5   7       1161.05       1201.88        17.48 o                         
   4   5   7         54.69         62.09         2.63 o                         
   5   5   7         63.46         59.45         3.64 o                         
   6   5   7        262.49        244.04         7.90 o                         
   7   5   7        255.37        214.36         7.75 o                         
   8   5   7         52.52         45.90         4.73 o                         
   9   5   7          1.70         -2.04         3.92 o                         
  -9   6   7          0.07          5.71         5.09 o                         
  -8   6   7          2.62          0.97         2.82 o                         
  -7   6   7        118.02        107.12         4.22 o                         
  -6   6   7         50.24         58.91         3.09 o                         
  -5   6   7          2.96          1.39         1.68 o                         
  -4   6   7         71.65         62.99         2.88 o                         
  -3   6   7         58.60         46.45         2.25 o                         
  -2   6   7        355.23        342.00         5.64 o                         
  -1   6   7        363.91        350.75         4.38 o                         
   0   6   7        142.64        156.86         3.26 o                         
   1   6   7          1.02          1.18         1.77 o                         
   2   6   7        778.26        708.84         9.32 o                         
   3   6   7        914.82        866.96        11.07 o                         
   4   6   7          1.79         -0.09         2.52 o                         
   5   6   7        161.92        139.83         6.41 o                         
   6   6   7          4.47          5.82         3.43 o                         
   7   6   7        100.17         90.81         5.86 o                         
   8   6   7        161.72        156.67         7.34 o                         
  -8   7   7         56.76         51.55         6.20 o                         
  -7   7   7         55.78         59.12         4.76 o                         
  -6   7   7        115.41         98.56         4.79 o                         
  -5   7   7         39.10         40.01         3.33 o                         
  -4   7   7          3.98          1.44         1.72 o                         
  -3   7   7        100.16         78.04         3.16 o                         
  -2   7   7        362.86        339.23         6.22 o                         
  -1   7   7        216.53        206.80         6.93 o                         
   0   7   7        259.96        242.89         5.07 o                         
   1   7   7         15.71         11.18         2.22 o                         
   2   7   7         78.38         86.03         3.71 o                         
   3   7   7        109.60         90.23         6.69 o                         
   4   7   7        124.06        123.90         7.02 o                         
   5   7   7         22.46         23.99         4.47 o                         
   6   7   7          5.34          0.22         3.18 o                         
   7   7   7         14.42         19.70         4.11 o                         
  -7   8   7          0.49          1.72         3.99 o                         
  -6   8   7          9.04         12.83         3.97 o                         
  -5   8   7         60.30         49.30         4.68 o                         
  -4   8   7         76.17         75.16         4.09 o                         
  -3   8   7         48.06         44.64         3.56 o                         
  -2   8   7         16.41         13.22         2.97 o                         
  -1   8   7          3.42          3.42         2.11 o                         
   0   8   7         95.18         81.95         4.87 o                         
   1   8   7        163.63        154.30         7.80 o                         
   2   8   7        334.16        322.64         7.87 o                         
   3   8   7          4.44          4.98         2.96 o                         
   4   8   7         17.13         17.55         4.24 o                         
   5   8   7         43.24         49.53         5.01 o                         
   6   8   7          4.24          9.36         3.93 o                         
  -6   9   7         81.79         84.48         6.15 o                         
  -5   9   7          3.25          1.92         3.30 o                         
  -4   9   7          6.64          7.03         3.48 o                         
  -3   9   7         49.34         53.63         3.98 o                         
  -2   9   7          9.07         12.78         3.94 o                         
  -1   9   7          4.17          2.60         2.93 o                         
   0   9   7          7.72         13.67         3.79 o                         
   1   9   7         30.04         33.55         5.05 o                         
   2   9   7          1.55         -1.64         2.74 o                         
   3   9   7         19.45         14.39         3.65 o                         
   4   9   7          0.79          2.75         4.36 o                         
   5   9   7          0.06          0.18         5.20 o                         
  -5  10   7          0.33          1.27         4.19 o                         
  -4  10   7         61.71         57.30         5.63 o                         
  -3  10   7         24.43         21.17         6.35 o                         
  -2  10   7          0.80          7.83         3.96 o                         
  -1  10   7        145.71        154.94         6.99 o                         
   0  10   7          1.05          6.40         4.29 o                         
   1  10   7         31.24         31.87         3.02 o                         
   2  10   7          2.39          2.80         2.59 o                         
   3  10   7         30.07         27.71         4.61 o                         
  -2  11   7          9.36          2.01         5.30 o                         
  -1  11   7         30.82         32.68         5.38 o                         
   0  11   7          0.16          6.12         5.50 o                         
  -2 -12   8        277.05        308.13        12.10 o                         
  -1 -12   8         35.84         34.29         4.90 o                         
   0 -12   8          8.32          7.94         3.85 o                         
   1 -12   8          0.00         -2.54         3.96 o                         
  -4 -11   8          4.20          5.90         5.10 o                         
  -3 -11   8         24.43         25.92         3.34 o                         
  -2 -11   8         99.12        104.89         8.93 o                         
  -1 -11   8        247.34        245.76        11.04 o                         
   0 -11   8          0.76          0.86         3.66 o                         
   1 -11   8          7.73          8.68         4.21 o                         
   2 -11   8        248.08        263.27        10.53 o                         
   3 -11   8         38.32         30.27         5.75 o                         
   4 -11   8          0.90         -1.91         4.20 o                         
  -6 -10   8          3.26         11.20         3.56 o                         
  -5 -10   8        164.04        163.84         7.24 o                         
  -4 -10   8          1.55         -0.95         2.78 o                         
  -3 -10   8        152.18        156.51         8.47 o                         
  -2 -10   8         70.81         60.89         3.71 o                         
  -1 -10   8          0.14          2.05         2.30 o                         
   0 -10   8          8.00         14.31         3.10 o                         
   1 -10   8         25.74         29.17         4.47 o                         
   2 -10   8        191.07        165.52         7.89 o                         
   3 -10   8        185.16        179.04         6.63 o                         
   4 -10   8         24.35         27.58         3.59 o                         
   5 -10   8         70.17         69.41         5.00 o                         
   6 -10   8          4.68          2.93         4.35 o                         
  -7  -9   8          0.03          2.55         2.90 o                         
  -6  -9   8         58.12         65.42         4.64 o                         
  -5  -9   8          0.81         -3.28         3.30 o                         
  -4  -9   8        130.06        148.05         5.74 o                         
  -3  -9   8          5.76          3.74         2.41 o                         
  -2  -9   8        147.68        145.06         8.13 o                         
  -1  -9   8        193.19        184.66         5.40 o                         
   0  -9   8         27.31         25.80         2.62 o                         
   1  -9   8          0.78         -1.42         1.66 o                         
   2  -9   8         16.23         17.42         2.95 o                         
   3  -9   8        118.67        115.95         5.37 o                         
   4  -9   8         71.75         68.70         6.96 o                         
   5  -9   8          7.69          2.72         3.12 o                         
   6  -9   8          6.21          7.44         3.46 o                         
   7  -9   8         10.29         16.11         5.01 o                         
  -8  -8   8          1.15         -1.86         2.79 o                         
  -7  -8   8          0.43          1.59         2.71 o                         
  -6  -8   8         92.70        100.64         4.43 o                         
  -5  -8   8         13.01         11.84         2.94 o                         
  -4  -8   8          0.03         -0.68         2.41 o                         
  -3  -8   8         34.81         36.33         2.60 o                         
  -2  -8   8          6.11          7.43         2.44 o                         
  -1  -8   8         16.60         15.19         2.06 o                         
   0  -8   8        245.90        242.16         4.55 o                         
   1  -8   8         83.21         76.45         2.75 o                         
   2  -8   8        318.93        311.26         6.51 o                         
   3  -8   8          0.31          1.49         2.42 o                         
   4  -8   8         26.95         22.43         3.14 o                         
   5  -8   8         17.04         24.86         3.46 o                         
   6  -8   8        129.47        130.23         6.16 o                         
   7  -8   8          0.00         -0.91         4.10 o                         
  -9  -7   8          5.75          1.42         6.20 o                         
  -8  -7   8          2.50          1.63         2.76 o                         
  -7  -7   8          9.45         11.74         3.12 o                         
  -6  -7   8        497.00        483.31        12.64 o                         
  -5  -7   8         47.18         48.33         3.65 o                         
  -4  -7   8         22.51         15.30         1.66 o                         
  -3  -7   8          7.59         13.46         1.82 o                         
  -2  -7   8         17.21         16.96         1.38 o                         
  -1  -7   8          8.81         11.78         0.98 o                         
   0  -7   8        183.16        159.73         2.90 o                         
   1  -7   8        192.12        189.83         3.62 o                         
   2  -7   8       1201.97       1184.01        13.71 o                         
   3  -7   8        113.88        118.26         2.98 o                         
   4  -7   8         76.00         86.59         4.63 o                         
   5  -7   8        121.92        129.15         5.69 o                         
   6  -7   8         35.35         32.04         3.78 o                         
   7  -7   8        149.61        155.11         6.64 o                         
   8  -7   8         56.52         46.54         5.80 o                         
  -9  -6   8         44.86         47.50         6.92 o                         
  -8  -6   8          0.62         -0.26         2.58 o                         
  -7  -6   8         64.19         55.21         3.92 o                         
  -6  -6   8        477.50        505.50         9.31 o                         
  -5  -6   8         33.58         34.50         2.59 o                         
  -4  -6   8        340.85        320.41         5.09 o                         
  -3  -6   8          1.31          1.58         0.69 o                         
  -2  -6   8        172.95        182.89         3.13 o                         
  -1  -6   8        356.22        309.59         4.26 o                         
   0  -6   8       1107.66       1050.56        10.92 o                         
   1  -6   8          0.12         -0.79         0.79 o                         
   2  -6   8        217.24        203.36         3.24 o                         
   3  -6   8        862.91        881.73         8.80 o                         
   4  -6   8          1.91          1.28         1.60 o                         
   5  -6   8         89.70         82.49         3.69 o                         
   6  -6   8         26.81         30.87         3.78 o                         
   7  -6   8          0.00          1.11         2.98 o                         
   8  -6   8        153.29        148.79         7.03 o                         
   9  -6   8        208.80        221.48        10.85 o                         
 -10  -5   8          1.12         -3.11         3.11 o                         
  -9  -5   8         62.97         67.86         4.38 o                         
  -8  -5   8          0.43         -0.29         2.12 o                         
  -7  -5   8         78.06         83.44         4.49 o                         
  -6  -5   8         55.11         60.61         3.05 o                         
  -5  -5   8          2.32          4.60         2.16 o                         
  -4  -5   8        258.20        284.17         3.71 o                         
  -3  -5   8         16.13         22.56         1.41 o                         
  -2  -5   8          3.28          5.80         1.24 o                         
  -1  -5   8         27.50         27.00         1.33 o                         
   0  -5   8        111.37        105.06         2.26 o                         
   1  -5   8        982.44        917.18         9.26 o                         
   2  -5   8        183.11        174.69         2.61 o                         
   3  -5   8       1243.32       1258.25        12.44 o                         
   4  -5   8        188.48        180.42         3.10 o                         
   5  -5   8        276.15        261.84         4.75 o                         
   6  -5   8        130.09        133.83         4.35 o                         
   7  -5   8        231.72        231.09         7.66 o                         
   8  -5   8          8.05          5.42         2.99 o                         
   9  -5   8         66.19         72.46         5.72 o                         
 -10  -4   8          0.35         -3.51         3.51 o                         
  -9  -4   8         73.13         87.36         4.61 o                         
  -8  -4   8        389.03        403.77         8.53 o                         
  -7  -4   8          7.18          5.50         2.12 o                         
  -6  -4   8          6.80          8.16         2.10 o                         
  -5  -4   8         41.73         46.95         1.94 o                         
  -4  -4   8         78.24         70.19         1.74 o                         
  -3  -4   8        173.29        141.53         2.70 o                         
  -2  -4   8         35.72         39.87         1.54 o                         
  -1  -4   8         45.83         39.31         2.05 o                         
   0  -4   8        117.79        121.17         2.25 o                         
   1  -4   8        407.33        390.83         4.88 o                         
   2  -4   8        309.44        287.07         3.44 o                         
   3  -4   8        499.65        527.85         5.97 o                         
   4  -4   8         10.32          7.28         1.20 o                         
   5  -4   8         15.22         15.68         1.69 o                         
   6  -4   8          7.79          8.01         1.88 o                         
   7  -4   8          3.04          6.50         2.78 o                         
   8  -4   8        119.71        126.89        12.69 o                         
   9  -4   8        189.85        175.07         7.34 o                         
 -10  -3   8          1.48          0.27         3.09 o                         
  -9  -3   8         14.51         16.72         4.04 o                         
  -8  -3   8         52.47         56.19         3.82 o                         
  -7  -3   8         88.15         83.88         4.78 o                         
  -6  -3   8        266.45        267.00         4.78 o                         
  -5  -3   8       1182.82       1138.55        12.06 o                         
  -4  -3   8         50.44         37.52         1.30 o                         
  -3  -3   8        245.58        224.49         3.88 o                         
  -2  -3   8         88.57         70.92         2.73 o                         
  -1  -3   8        458.74        492.36         7.63 o                         
   0  -3   8         62.82         58.22         2.52 o                         
   1  -3   8        993.97        961.99        10.85 o                         
   2  -3   8        742.95        708.16         6.60 o                         
   3  -3   8         45.76         42.33         1.54 o                         
   4  -3   8          6.85          2.63         0.78 o                         
   5  -3   8         19.84         25.66         1.76 o                         
   6  -3   8          0.20         -0.02         1.60 o                         
   7  -3   8          5.76          4.76         2.21 o                         
   8  -3   8         28.09         33.76         4.36 o                         
   9  -3   8          6.15          3.88         3.77 o                         
 -10  -2   8          0.53         -0.12         3.39 o                         
  -9  -2   8         14.23         12.56         6.10 o                         
  -8  -2   8         79.43         77.10         3.85 o                         
  -7  -2   8        226.35        229.65        10.57 o                         
  -6  -2   8         60.13         57.02         2.32 o                         
  -5  -2   8        836.68        843.34         9.93 o                         
  -4  -2   8        391.30        362.64         4.40 o                         
  -3  -2   8        246.68        201.83         3.18 o                         
  -2  -2   8         53.28         59.02         2.43 o                         
  -1  -2   8         43.78         62.55         3.71 o                         
   0  -2   8         19.75         16.08         1.56 o                         
   1  -2   8        662.57        634.07         7.08 o                         
   2  -2   8        185.11        184.90         2.59 o                         
   3  -2   8        219.59        245.36         3.14 o                         
   4  -2   8          3.92          5.90         1.21 o                         
   5  -2   8         43.60         55.39         1.84 o                         
   6  -2   8        126.07        105.98         3.16 o                         
   7  -2   8        137.55        118.21         5.08 o                         
   8  -2   8         71.84         61.91         4.21 o                         
   9  -2   8         69.17         52.14         5.16 o                         
  10  -2   8         29.73         32.07         8.47 o                         
 -10  -1   8         91.77         88.36         7.78 o                         
  -9  -1   8          0.68          0.40         2.56 o                         
  -8  -1   8         52.45         45.66         3.04 o                         
  -7  -1   8          0.23          1.32         1.69 o                         
  -6  -1   8         61.72         57.11         2.16 o                         
  -5  -1   8       1004.24       1004.57        11.48 o                         
  -4  -1   8        216.05        194.27         2.75 o                         
  -3  -1   8        124.74        140.35         2.61 o                         
  -2  -1   8         98.50         86.38         2.64 o                         
  -1  -1   8       1658.19       1660.11        17.66 o                         
   0  -1   8       1602.85       1522.00        16.39 o                         
   1  -1   8        191.87        181.49         2.37 o                         
   2  -1   8         80.30         55.97         1.60 o                         
   3  -1   8        101.83         87.20         1.93 o                         
   4  -1   8        174.48        175.92         2.85 o                         
   5  -1   8         66.64         60.75         1.89 o                         
   6  -1   8        406.07        338.88         6.64 o                         
   7  -1   8        107.36        102.17         3.92 o                         
   8  -1   8         16.19         12.11         2.81 o                         
   9  -1   8          0.86         -3.98         3.98 o                         
  10  -1   8          0.04         -6.78        11.65 o                         
 -10   0   8          3.28          2.54         3.50 o                         
  -9   0   8          0.05         -0.21         3.12 o                         
  -8   0   8        197.50        207.48         9.43 o                         
  -7   0   8          6.78          8.30         1.77 o                         
  -6   0   8       1032.87       1030.04        12.09 o                         
  -5   0   8          0.61          3.37         1.06 o                         
  -4   0   8        654.15        692.00         7.65 o                         
  -3   0   8          0.00         -0.40         0.74 o                         
  -2   0   8        113.96        106.57         1.87 o                         
  -1   0   8         41.75         48.24         1.22 o                         
   0   0   8       1190.84       1160.31        11.06 o                         
   1   0   8         45.36         43.16         1.41 o                         
   2   0   8         10.27          2.07         0.93 o                         
   3   0   8         43.19         36.32         1.43 o                         
   4   0   8       1052.40       1063.55        10.22 o                         
   5   0   8          0.66         -0.32         1.07 o                         
   6   0   8        163.90        192.35         3.92 o                         
   7   0   8         41.67         38.46         3.04 o                         
   8   0   8         10.69          7.81         3.48 o                         
   9   0   8         16.56         16.34         3.93 o                         
 -10   1   8         27.57         24.18         3.92 o                         
  -9   1   8          4.59          3.57         3.44 o                         
  -8   1   8         17.91         24.06         3.63 o                         
  -7   1   8         11.69         13.98         3.12 o                         
  -6   1   8         31.00         32.48         2.14 o                         
  -5   1   8        301.60        314.81         4.26 o                         
  -4   1   8        140.65        108.78         2.11 o                         
  -3   1   8        195.42        209.74         2.90 o                         
  -2   1   8         11.85         11.23         1.12 o                         
  -1   1   8       1022.85       1048.45        10.81 o                         
   0   1   8        695.12        672.62         7.35 o                         
   1   1   8        235.43        218.36         2.91 o                         
   2   1   8          5.66          6.55         1.30 o                         
   3   1   8          2.51          0.06         0.88 o                         
   4   1   8         12.30         16.60         1.75 o                         
   5   1   8          3.96          2.40         1.24 o                         
   6   1   8        418.17        355.80         6.54 o                         
   7   1   8        215.38        195.92         5.88 o                         
   8   1   8          7.63         13.79         3.19 o                         
   9   1   8        150.04        126.68         8.66 o                         
 -10   2   8         29.11         41.78         6.82 o                         
  -9   2   8          1.36          1.85         3.06 o                         
  -8   2   8         54.07         49.07         5.23 o                         
  -7   2   8        145.68        133.24         4.28 o                         
  -6   2   8        223.63        229.90         4.74 o                         
  -5   2   8       1279.07       1277.35        13.63 o                         
  -4   2   8          0.00          0.07         1.11 o                         
  -3   2   8        876.92        753.73         7.20 o                         
  -2   2   8        697.61        664.34         7.34 o                         
  -1   2   8        452.15        488.97         5.08 o                         
   0   2   8         84.02         90.43         1.95 o                         
   1   2   8          3.75          1.84         0.60 o                         
   2   2   8        169.00        152.71         2.77 o                         
   3   2   8         80.70         78.83         2.07 o                         
   4   2   8          0.62         -1.11         1.11 o                         
   5   2   8         46.62         49.15         2.05 o                         
   6   2   8          0.99          7.16         2.50 o                         
   7   2   8         11.35          4.16         2.60 o                         
   8   2   8          5.13          1.86         3.56 o                         
   9   2   8         67.32         57.83        11.42 o                         
 -10   3   8         83.32         85.40         5.88 o                         
  -9   3   8         68.21         79.46         5.20 o                         
  -8   3   8         92.10         97.19         5.44 o                         
  -7   3   8          6.29          5.24         3.30 o                         
  -6   3   8          9.96         10.12         1.96 o                         
  -5   3   8        364.85        355.93         5.28 o                         
  -4   3   8         77.32         51.08         1.78 o                         
  -3   3   8        151.23        123.96         4.24 o                         
  -2   3   8         34.82         42.90         1.60 o                         
  -1   3   8         16.76         17.35         1.15 o                         
   0   3   8         27.84         25.94         1.76 o                         
   1   3   8          8.90         12.46         1.54 o                         
   2   3   8        113.05        100.17         2.45 o                         
   3   3   8         58.99         65.79         2.01 o                         
   4   3   8          0.99          1.52         1.40 o                         
   5   3   8         51.77         55.80         3.42 o                         
   6   3   8          0.39          1.04         2.14 o                         
   7   3   8          6.25         11.21         2.76 o                         
   8   3   8         38.28         43.03         4.61 o                         
   9   3   8        157.50        180.14        10.27 o                         
  -9   4   8         78.10         77.24         5.31 o                         
  -8   4   8        110.01        118.39        13.32 o                         
  -7   4   8        322.30        323.90         7.58 o                         
  -6   4   8        330.18        347.42         6.74 o                         
  -5   4   8         20.66         26.88         1.81 o                         
  -4   4   8        247.92        238.34         4.41 o                         
  -3   4   8         29.66         36.28         1.76 o                         
  -2   4   8          1.26          6.30         0.99 o                         
  -1   4   8         76.85         63.58         1.35 o                         
   0   4   8         40.40         47.50         2.06 o                         
   1   4   8        194.96        188.06         3.44 o                         
   2   4   8         58.45         60.43         2.15 o                         
   3   4   8         41.09         46.53         2.18 o                         
   4   4   8         89.21         88.20         3.52 o                         
   5   4   8        438.27        433.54         9.03 o                         
   6   4   8          0.49          3.49         2.53 o                         
   7   4   8         19.97         28.46         5.68 o                         
   8   4   8         15.69          9.56         4.50 o                         
  -9   5   8         86.15         79.89         5.35 o                         
  -8   5   8          2.93          5.39         2.73 o                         
  -7   5   8        111.87        116.77         4.83 o                         
  -6   5   8         17.09         20.52         2.50 o                         
  -5   5   8        101.54         96.73         4.30 o                         
  -4   5   8         26.85         29.09         2.27 o                         
  -3   5   8        101.84         85.88         2.51 o                         
  -2   5   8         60.44         60.05         1.70 o                         
  -1   5   8          8.80          4.36         1.60 o                         
   0   5   8          8.85          5.26         1.31 o                         
   1   5   8        260.44        241.12         4.43 o                         
   2   5   8          2.23          1.76         1.44 o                         
   3   5   8        108.19        114.08         3.38 o                         
   4   5   8          0.67         -1.65         2.44 o                         
   5   5   8        105.03        111.57         9.06 o                         
   6   5   8         29.66         20.23         3.90 o                         
   7   5   8         11.43         17.76         3.54 o                         
   8   5   8         80.18         67.75         7.10 o                         
  -8   6   8          2.73          1.30         4.33 o                         
  -7   6   8         29.99         20.59         3.02 o                         
  -6   6   8         20.28         21.69         3.33 o                         
  -5   6   8         48.24         47.30         3.43 o                         
  -4   6   8         40.67         35.28         2.45 o                         
  -3   6   8          1.65          2.83         1.65 o                         
  -2   6   8        313.56        278.84         4.37 o                         
  -1   6   8          0.73         -0.28         1.46 o                         
   0   6   8        167.15        161.55         3.42 o                         
   1   6   8          1.47          0.60         1.64 o                         
   2   6   8        271.95        241.99         5.76 o                         
   3   6   8         26.91         24.94         2.96 o                         
   4   6   8        168.46        158.20         6.68 o                         
   5   6   8         15.19         17.00         3.75 o                         
   6   6   8         37.48         42.25         4.20 o                         
   7   6   8          7.89          0.84         5.15 o                         
  -8   7   8          1.60          9.38         6.35 o                         
  -7   7   8        106.81        106.53         8.10 o                         
  -6   7   8          2.21          0.00         4.14 o                         
  -5   7   8         27.45         28.09         5.08 o                         
  -4   7   8          0.68         -0.36         3.86 o                         
  -3   7   8         29.28         31.35         3.04 o                         
  -2   7   8         46.61         46.12         3.41 o                         
  -1   7   8        638.01        608.61         8.92 o                         
   0   7   8         15.70         11.17         2.38 o                         
   1   7   8         58.41         66.39         3.75 o                         
   2   7   8         28.53         28.16         3.16 o                         
   3   7   8        103.73        108.94         5.58 o                         
   4   7   8        168.72        175.28         7.21 o                         
   5   7   8         43.06         42.75         6.55 o                         
   6   7   8         40.79         34.62         5.00 o                         
  -7   8   8          0.27          6.20         8.62 o                         
  -6   8   8          7.90         16.87         4.39 o                         
  -5   8   8          2.07          1.82         3.71 o                         
  -4   8   8          2.29          3.33         5.03 o                         
  -3   8   8        490.03        486.77         9.97 o                         
  -2   8   8         37.24         30.42         3.35 o                         
  -1   8   8          5.70          4.39         3.43 o                         
   0   8   8         20.85         26.41         4.97 o                         
   1   8   8        316.77        304.13         9.23 o                         
   2   8   8          2.61         -1.09         2.68 o                         
   3   8   8        131.74        126.34         6.45 o                         
   4   8   8        184.28        163.33         6.83 o                         
   5   8   8        168.89        184.36         7.86 o                         
  -5   9   8         23.10         28.58         6.96 o                         
  -4   9   8         57.44         58.51         6.53 o                         
  -3   9   8        152.38        152.63         8.80 o                         
  -2   9   8         49.11         47.73         4.95 o                         
  -1   9   8          6.19          6.60         2.98 o                         
   0   9   8          9.40          9.34         4.76 o                         
   1   9   8         31.99         30.01         3.48 o                         
   2   9   8          3.24          1.85         3.28 o                         
   3   9   8         16.62         23.14         3.92 o                         
   4   9   8         20.34         14.88         3.98 o                         
  -3  10   8         17.20         27.58         6.58 o                         
  -2  10   8         28.11         26.31         5.50 o                         
  -1  10   8         20.83         19.56         4.12 o                         
   0  10   8         35.78         26.58         5.34 o                         
   1  10   8         15.64         15.53         3.35 o                         
   2  10   8         55.93         45.87         5.78 o                         
  -3 -11   9         50.49         62.97         8.09 o                         
  -2 -11   9          0.01         -3.21         3.21 o                         
  -1 -11   9        102.07        108.07         6.90 o                         
   0 -11   9          3.60          1.87         3.86 o                         
   1 -11   9        197.54        224.00        15.20 o                         
   2 -11   9         10.86         13.54         3.89 o                         
   3 -11   9         34.51         28.84         8.55 o                         
  -5 -10   9         14.37         23.26         3.64 o                         
  -4 -10   9          8.98          8.10         3.08 o                         
  -3 -10   9        130.88        133.99         5.62 o                         
  -2 -10   9          0.38         -0.60         3.25 o                         
  -1 -10   9        181.01        180.30         6.75 o                         
   0 -10   9         58.65         63.14         5.12 o                         
   1 -10   9          0.07         -2.13         2.97 o                         
   2 -10   9         20.98         20.72         3.85 o                         
   3 -10   9        135.55        124.51        17.70 o                         
   4 -10   9          0.12         -3.10         3.10 o                         
   5 -10   9         57.58         59.42         4.97 o                         
  -6  -9   9         67.72         74.24         4.99 o                         
  -5  -9   9         21.31         21.04         3.37 o                         
  -4  -9   9          4.36          2.90         2.77 o                         
  -3  -9   9         26.25         29.19         3.56 o                         
  -2  -9   9          0.88         -1.46         1.91 o                         
  -1  -9   9          2.22          2.55         2.14 o                         
   0  -9   9         13.87         18.91         3.39 o                         
   1  -9   9          0.00          0.47         2.21 o                         
   2  -9   9          0.49         -0.77         2.32 o                         
   3  -9   9         48.59         43.69         4.63 o                         
   4  -9   9          6.76         -1.09         2.92 o                         
   5  -9   9         13.35          8.11         3.52 o                         
   6  -9   9          4.69          6.99         3.78 o                         
  -7  -8   9          6.16          6.24         3.13 o                         
  -6  -8   9          0.14         -2.27         2.41 o                         
  -5  -8   9         32.87         42.38         3.65 o                         
  -4  -8   9         79.35         69.84         4.07 o                         
  -3  -8   9         45.93         46.24         2.83 o                         
  -2  -8   9         22.82         20.21         3.37 o                         
  -1  -8   9         22.15         22.63         1.96 o                         
   0  -8   9         12.81          9.53         2.01 o                         
   1  -8   9         94.31         88.05         4.67 o                         
   2  -8   9        301.55        298.84         8.01 o                         
   3  -8   9          5.59          9.53         2.65 o                         
   4  -8   9          0.26          1.64         2.48 o                         
   5  -8   9        128.83        125.27         6.11 o                         
   6  -8   9         34.19         33.22         4.34 o                         
   7  -8   9          0.10         -3.36         3.57 o                         
  -8  -7   9         64.85         74.54         4.94 o                         
  -7  -7   9          6.24         10.40         3.01 o                         
  -6  -7   9         12.27          7.84         2.61 o                         
  -5  -7   9         31.29         29.18         3.17 o                         
  -4  -7   9         25.81         22.43         2.51 o                         
  -3  -7   9        121.96        106.98         3.15 o                         
  -2  -7   9         91.73         81.31         2.60 o                         
  -1  -7   9        462.44        416.26         7.05 o                         
   0  -7   9         55.62         50.35         2.29 o                         
   1  -7   9        103.35        100.64         3.04 o                         
   2  -7   9         17.34         16.65         1.82 o                         
   3  -7   9        175.89        163.25         6.17 o                         
   4  -7   9        258.88        256.60        10.16 o                         
   5  -7   9         78.07         81.97         5.39 o                         
   6  -7   9          2.31          2.37         7.00 o                         
   7  -7   9          3.04          5.92         4.63 o                         
  -9  -6   9          0.00          3.46         3.50 o                         
  -8  -6   9          2.01          5.52         4.37 o                         
  -7  -6   9          3.52          6.97         4.38 o                         
  -6  -6   9          0.38          2.15         5.03 o                         
  -5  -6   9          6.35          2.21         2.30 o                         
  -4  -6   9          0.01          0.16         1.48 o                         
  -3  -6   9         27.05         20.85         1.39 o                         
  -2  -6   9        436.17        385.15         5.27 o                         
  -1  -6   9        248.98        219.12         3.55 o                         
   0  -6   9          4.91          4.94         1.33 o                         
   1  -6   9         28.20         23.00         1.85 o                         
   2  -6   9        582.85        558.02         7.48 o                         
   3  -6   9        371.80        352.93         6.90 o                         
   4  -6   9          4.32          3.88         1.92 o                         
   5  -6   9        151.26        162.76         6.30 o                         
   6  -6   9          9.56          7.49         3.03 o                         
   7  -6   9         90.64        106.51         7.31 o                         
   8  -6   9          0.03         -0.06         3.65 o                         
  -9  -5   9         53.27         48.49         5.48 o                         
  -8  -5   9         36.73         45.87         3.66 o                         
  -7  -5   9        148.74        170.85         5.41 o                         
  -6  -5   9         18.34         25.70         4.62 o                         
  -5  -5   9         90.79         90.47         3.23 o                         
  -4  -5   9         15.68         21.32         1.78 o                         
  -3  -5   9         36.26         29.16         1.26 o                         
  -2  -5   9         64.54         66.26         2.76 o                         
  -1  -5   9          0.10         -1.44         1.44 o                         
   0  -5   9          0.16         -0.40         1.08 o                         
   1  -5   9        584.77        546.49         6.98 o                         
   2  -5   9        116.41        116.25         1.97 o                         
   3  -5   9        233.66        230.92         3.79 o                         
   4  -5   9          3.85          0.85         2.12 o                         
   5  -5   9        151.58        166.88         5.39 o                         
   6  -5   9         33.28         32.45         6.01 o                         
   7  -5   9         44.72         54.98         4.56 o                         
   8  -5   9         15.10         17.31         3.79 o                         
  -9  -4   9        188.89        192.43         7.59 o                         
  -8  -4   9         52.31         60.82         5.59 o                         
  -7  -4   9        290.95        284.44         6.80 o                         
  -6  -4   9        413.88        429.39         7.30 o                         
  -5  -4   9         25.63         33.77         3.36 o                         
  -4  -4   9        216.60        200.86         3.46 o                         
  -3  -4   9         13.45         20.38         1.09 o                         
  -2  -4   9          0.35          0.82         1.52 o                         
  -1  -4   9         26.82         21.05         2.06 o                         
   0  -4   9         94.94         90.99         3.65 o                         
   1  -4   9        198.68        179.40         3.03 o                         
   2  -4   9         46.08         44.88         1.33 o                         
   3  -4   9        171.53        180.70         2.76 o                         
   4  -4   9         15.51         13.20         0.90 o                         
   5  -4   9        105.09        123.38         4.10 o                         
   6  -4   9         36.81         41.75         2.94 o                         
   7  -4   9          0.40          0.44         3.11 o                         
   8  -4   9         24.60         20.66         3.81 o                         
   9  -4   9        103.28        108.61         7.63 o                         
 -10  -3   9         18.81         17.12         3.82 o                         
  -9  -3   9        159.07        162.04         7.18 o                         
  -8  -3   9         76.07         98.87         4.51 o                         
  -7  -3   9         39.88         39.43         3.09 o                         
  -6  -3   9          3.59          3.70         1.53 o                         
  -5  -3   9         13.22         21.33         2.12 o                         
  -4  -3   9         21.00          9.50         1.11 o                         
  -3  -3   9        106.66         78.26         2.83 o                         
  -2  -3   9         41.56         23.03         1.97 o                         
  -1  -3   9          9.50          8.67         1.48 o                         
   0  -3   9         10.32          3.99         1.52 o                         
   1  -3   9         42.12         34.15         1.30 o                         
   2  -3   9         21.58         20.26         0.85 o                         
   3  -3   9        394.11        403.30         4.58 o                         
   4  -3   9        200.18        189.77         2.63 o                         
   5  -3   9         20.71         21.33         2.30 o                         
   6  -3   9          4.21          3.67         2.13 o                         
   7  -3   9         24.70         24.77         2.77 o                         
   8  -3   9          1.96          7.40         3.24 o                         
   9  -3   9         16.70          7.85         4.02 o                         
 -10  -2   9          8.49          8.25         3.94 o                         
  -9  -2   9         13.42          8.26         3.31 o                         
  -8  -2   9          0.81          2.70         3.07 o                         
  -7  -2   9        153.48        149.91         4.72 o                         
  -6  -2   9         19.14         21.38         2.31 o                         
  -5  -2   9        506.04        511.62         6.13 o                         
  -4  -2   9         91.98         97.59         3.28 o                         
  -3  -2   9        593.13        527.79         6.14 o                         
  -2  -2   9       1218.06       1137.31        13.95 o                         
  -1  -2   9        439.49        425.89         7.03 o                         
   0  -2   9         18.33         20.46         2.04 o                         
   1  -2   9        399.16        412.78         5.07 o                         
   2  -2   9         35.98         40.97         1.21 o                         
   3  -2   9         49.50         61.19         2.49 o                         
   4  -2   9         81.26         65.67         2.00 o                         
   5  -2   9         16.55         16.76         1.87 o                         
   6  -2   9          1.78          2.09         2.01 o                         
   7  -2   9         19.86         18.61         2.45 o                         
   8  -2   9          0.82          1.04         3.27 o                         
   9  -2   9          0.04         -3.84         3.84 o                         
 -10  -1   9         35.48         39.46         4.39 o                         
  -9  -1   9          6.18          4.68         3.30 o                         
  -8  -1   9        345.85        338.73         9.25 o                         
  -7  -1   9         20.94         18.70         2.39 o                         
  -6  -1   9          0.09          0.48         1.64 o                         
  -5  -1   9         81.06         83.34         2.07 o                         
  -4  -1   9          0.29          0.50         0.66 o                         
  -3  -1   9         23.03         22.84         1.24 o                         
  -2  -1   9        110.48        108.40         2.52 o                         
  -1  -1   9          1.57          5.05         1.64 o                         
   0  -1   9        123.94        126.85         2.84 o                         
   1  -1   9        120.52        113.77         1.97 o                         
   2  -1   9        627.77        637.55         6.47 o                         
   3  -1   9         45.85         50.87         2.12 o                         
   4  -1   9         70.62         59.75         1.84 o                         
   5  -1   9         78.43         69.93         2.34 o                         
   6  -1   9         18.94         37.14         2.59 o                         
   7  -1   9         15.39         16.71         2.71 o                         
   8  -1   9          1.55         -2.52         3.53 o                         
   9  -1   9          6.43          1.85         3.23 o                         
 -10   0   9        110.79        120.48         9.19 o                         
  -9   0   9          0.05          1.27         4.22 o                         
  -8   0   9        249.31        270.28         8.23 o                         
  -7   0   9          1.40          3.33         3.21 o                         
  -6   0   9        643.10        650.92        10.89 o                         
  -5   0   9          1.62          0.90         0.76 o                         
  -4   0   9         84.01         64.40         1.68 o                         
  -3   0   9          5.74          5.68         1.17 o                         
  -2   0   9        465.66        512.89         7.43 o                         
  -1   0   9          0.34         -0.33         0.95 o                         
   0   0   9          6.29          7.32         0.74 o                         
   1   0   9         15.17         19.27         1.05 o                         
   2   0   9        822.15        840.80         9.28 o                         
   3   0   9          0.66          1.39         1.34 o                         
   4   0   9        185.12        178.63         2.98 o                         
   5   0   9         37.69         32.43         1.84 o                         
   6   0   9          0.15         -2.01         2.01 o                         
   7   0   9          5.18          4.90         3.30 o                         
   8   0   9        162.42        159.98         6.88 o                         
   9   0   9          4.24         -1.28         3.88 o                         
 -10   1   9         87.26         95.70         6.11 o                         
  -9   1   9          2.19          3.66         2.89 o                         
  -8   1   9        380.77        398.01         9.99 o                         
  -7   1   9         12.58         11.33         3.21 o                         
  -6   1   9         68.70         70.45         4.86 o                         
  -5   1   9        157.95        152.43         2.70 o                         
  -4   1   9         17.41         18.84         1.27 o                         
  -3   1   9          3.42          4.24         1.24 o                         
  -2   1   9        140.52        126.02         2.45 o                         
  -1   1   9        170.08        164.79         2.68 o                         
   0   1   9         29.39         34.67         1.42 o                         
   1   1   9          7.81         10.33         1.03 o                         
   2   1   9        246.82        249.64         3.55 o                         
   3   1   9          6.46          2.72         1.06 o                         
   4   1   9          3.35          1.87         1.26 o                         
   5   1   9          5.65          8.92         1.67 o                         
   6   1   9         30.39         29.26         2.97 o                         
   7   1   9          0.22         -0.50         2.71 o                         
   8   1   9         68.90         59.96         5.34 o                         
   9   1   9          3.58         -2.85         3.86 o                         
  -9   2   9          0.01         -2.45         2.87 o                         
  -8   2   9         96.68        100.71         8.03 o                         
  -7   2   9          2.99          2.86         2.55 o                         
  -6   2   9          6.72          2.06         2.32 o                         
  -5   2   9         44.17         39.42         2.31 o                         
  -4   2   9        261.19        277.00         4.27 o                         
  -3   2   9          1.83          1.65         0.86 o                         
  -2   2   9        290.06        293.90         4.01 o                         
  -1   2   9          5.58          2.71         0.97 o                         
   0   2   9         74.39         78.89         2.48 o                         
   1   2   9        201.34        176.74         3.05 o                         
   2   2   9        435.36        442.62         5.47 o                         
   3   2   9        235.69        228.91         3.67 o                         
   4   2   9         34.00         25.38         2.43 o                         
   5   2   9          0.87          1.20         1.98 o                         
   6   2   9         21.19         30.26         3.12 o                         
   7   2   9         80.36         75.16        12.33 o                         
   8   2   9         13.72         19.38         5.39 o                         
  -9   3   9          2.61          4.26         3.50 o                         
  -8   3   9        210.63        234.06         7.72 o                         
  -7   3   9         10.05         10.44         2.65 o                         
  -6   3   9          3.06          3.14         2.19 o                         
  -5   3   9        228.75        214.45         5.65 o                         
  -4   3   9          4.66          3.18         1.13 o                         
  -3   3   9          8.21          4.70         0.64 o                         
  -2   3   9        320.32        248.48         3.41 o                         
  -1   3   9       1335.55       1283.80        11.71 o                         
   0   3   9        168.15        160.08         3.29 o                         
   1   3   9         85.51         84.97         2.51 o                         
   2   3   9        298.44        308.04         4.46 o                         
   3   3   9       1027.54        999.62        11.36 o                         
   4   3   9        152.38        143.15         4.52 o                         
   5   3   9         93.48         89.00         4.21 o                         
   6   3   9         17.65         27.57         3.73 o                         
   7   3   9        205.90        209.23         9.50 o                         
   8   3   9         96.75        108.70         8.18 o                         
  -9   4   9        313.53        350.13        10.08 o                         
  -8   4   9         17.13         23.17         5.74 o                         
  -7   4   9         86.67         93.51         4.56 o                         
  -6   4   9        290.71        282.56         6.78 o                         
  -5   4   9         22.25         26.58         2.71 o                         
  -4   4   9        116.80        111.85         3.45 o                         
  -3   4   9         31.28         34.05         1.95 o                         
  -2   4   9         14.32         13.84         1.54 o                         
  -1   4   9        199.22        210.77         3.51 o                         
   0   4   9          7.85          7.41         1.44 o                         
   1   4   9         33.77         46.70         2.09 o                         
   2   4   9        351.93        371.27         5.89 o                         
   3   4   9        316.76        314.90         6.22 o                         
   4   4   9         51.16         51.94         3.39 o                         
   5   4   9         51.17         54.60         5.26 o                         
   6   4   9          0.02          1.16         3.45 o                         
   7   4   9        216.34        225.08         9.63 o                         
   8   4   9         44.58         47.10         6.68 o                         
  -8   5   9         11.13         19.28         5.76 o                         
  -7   5   9         19.62         21.86         3.63 o                         
  -6   5   9         12.25         10.80         2.62 o                         
  -5   5   9        318.60        281.21        11.73 o                         
  -4   5   9         20.29         18.17         2.00 o                         
  -3   5   9        430.91        430.83         6.55 o                         
  -2   5   9         22.14         20.43         2.45 o                         
  -1   5   9        110.78        113.25         3.61 o                         
   0   5   9         24.99         28.32         2.36 o                         
   1   5   9        325.72        324.98         5.81 o                         
   2   5   9          3.19          2.72         2.14 o                         
   3   5   9         29.87         38.10         2.84 o                         
   4   5   9          4.66          1.24         3.05 o                         
   5   5   9          6.40          4.83         4.05 o                         
   6   5   9         23.95         23.21         4.57 o                         
   7   5   9        252.64        242.12        11.12 o                         
  -8   6   9          4.92          4.14         4.61 o                         
  -7   6   9          0.10         -4.77         4.77 o                         
  -6   6   9         13.72          9.71         4.12 o                         
  -5   6   9        135.17        138.80         8.10 o                         
  -4   6   9         17.15         10.22         4.10 o                         
  -3   6   9          4.07          3.37         2.16 o                         
  -2   6   9          1.75          2.62         1.96 o                         
  -1   6   9         14.72         18.40         1.98 o                         
   0   6   9          8.44         10.04         2.10 o                         
   1   6   9         99.65         98.03         3.77 o                         
   2   6   9        179.78        189.88         5.00 o                         
   3   6   9          0.23          0.06         2.43 o                         
   4   6   9          3.58          2.65         3.00 o                         
   5   6   9         57.39         62.75         6.31 o                         
   6   6   9         21.52         14.51         5.01 o                         
  -7   7   9          2.47          2.28         6.05 o                         
  -6   7   9         94.40         89.82        13.24 o                         
  -5   7   9        102.90        107.86         7.73 o                         
  -4   7   9         14.73         21.01         5.75 o                         
  -3   7   9          0.00          1.32         2.87 o                         
  -2   7   9          0.00          0.96         2.58 o                         
  -1   7   9         63.62         72.44         3.57 o                         
   0   7   9        112.23        105.09         5.03 o                         
   1   7   9        619.73        626.05        10.56 o                         
   2   7   9        114.88        115.82         4.43 o                         
   3   7   9         58.42         58.73         4.63 o                         
   4   7   9         92.07         90.90         7.22 o                         
   5   7   9        142.84        154.45         9.17 o                         
  -6   8   9          4.72         -0.15         6.20 o                         
  -5   8   9         40.82         44.57         8.02 o                         
  -4   8   9          1.55          2.99         4.69 o                         
  -3   8   9         62.96         61.23         8.93 o                         
  -2   8   9          7.89         17.24         7.72 o                         
  -1   8   9         35.90         32.72        10.89 o                         
   0   8   9          6.15          9.68         6.66 o                         
   1   8   9        249.49        264.19         8.89 o                         
   2   8   9          0.01          2.14         2.61 o                         
   3   8   9          3.07         -1.15         4.18 o                         
   4   8   9         16.34         11.39         4.27 o                         
  -4   9   9         26.93         22.06         5.27 o                         
  -3   9   9          5.05          2.66         4.94 o                         
  -2   9   9        100.65        115.11         8.51 o                         
  -1   9   9          6.55          3.95         4.89 o                         
   0   9   9        181.58        171.40        14.22 o                         
   1   9   9          4.15          7.22         3.78 o                         
   2   9   9          4.02          8.90         4.31 o                         
  -1 -11  10          6.35         -6.05         6.96 o                         
   0 -11  10         18.35         18.61         5.29 o                         
  -4 -10  10          3.15          1.52         2.76 o                         
  -3 -10  10          1.17          3.84         2.76 o                         
  -2 -10  10         19.78         25.42         5.75 o                         
  -1 -10  10         96.24         98.54         5.98 o                         
   0 -10  10         67.65         70.55        10.36 o                         
   1 -10  10         37.13         31.59         4.40 o                         
   2 -10  10          9.17         16.06         3.85 o                         
   3 -10  10          1.54          0.76         3.97 o                         
  -5  -9  10          1.20          4.45         3.62 o                         
  -4  -9  10         80.66         90.47         4.86 o                         
  -3  -9  10        170.78        171.03         7.36 o                         
  -2  -9  10         64.13         72.05         4.78 o                         
  -1  -9  10         12.21         14.50         2.86 o                         
   0  -9  10          0.00         -1.66         2.60 o                         
   1  -9  10         83.14         76.00         5.29 o                         
   2  -9  10          0.49          3.83         3.12 o                         
   3  -9  10          0.56          2.00         2.89 o                         
   4  -9  10          1.80          0.53         3.18 o                         
   5  -9  10         79.95         75.60         5.93 o                         
  -6  -8  10          1.44          0.15         4.71 o                         
  -5  -8  10          3.41          1.36         3.60 o                         
  -4  -8  10          4.32          5.03         2.45 o                         
  -3  -8  10        420.31        396.82         9.00 o                         
  -2  -8  10         54.11         52.05         3.34 o                         
  -1  -8  10          1.22          0.71         1.98 o                         
   0  -8  10         23.83         24.42         3.45 o                         
   1  -8  10        131.57        130.08         4.83 o                         
   2  -8  10         43.84         40.37         3.23 o                         
   3  -8  10         53.22         51.17         4.79 o                         
   4  -8  10        228.69        238.96         8.85 o                         
   5  -8  10         68.73         70.43         5.94 o                         
   6  -8  10         10.52         12.34         3.73 o                         
  -7  -7  10        120.20        148.73         5.97 o                         
  -6  -7  10          3.86          5.36         2.62 o                         
  -5  -7  10        156.93        167.85         5.61 o                         
  -4  -7  10          0.49          1.64         1.97 o                         
  -3  -7  10          9.40          9.21         2.96 o                         
  -2  -7  10         68.09         65.26         2.47 o                         
  -1  -7  10        150.87        141.18         3.53 o                         
   0  -7  10         26.88         18.35         1.88 o                         
   1  -7  10         25.18         24.28         2.13 o                         
   2  -7  10          0.00         -1.89         1.98 o                         
   3  -7  10         87.93         99.95         6.12 o                         
   4  -7  10          6.09         11.02         3.17 o                         
   5  -7  10          9.12          9.12         3.31 o                         
   6  -7  10        343.18        339.05         9.88 o                         
  -8  -6  10          1.87          6.96         2.81 o                         
  -7  -6  10         35.28         24.65         3.24 o                         
  -6  -6  10         14.53         15.84         2.95 o                         
  -5  -6  10        154.14        165.19         4.69 o                         
  -4  -6  10          5.97          5.71         1.46 o                         
  -3  -6  10          0.75         -0.05         1.10 o                         
  -2  -6  10        175.64        159.88         3.95 o                         
  -1  -6  10        147.05        142.60         4.70 o                         
   0  -6  10        192.57        174.66         2.86 o                         
   1  -6  10        159.33        149.97         3.48 o                         
   2  -6  10        199.84        203.36         4.83 o                         
   3  -6  10        185.69        201.56         6.41 o                         
   4  -6  10        116.05        104.08         5.14 o                         
   5  -6  10          3.58          7.11         3.04 o                         
   6  -6  10         14.28         15.34         4.22 o                         
   7  -6  10        303.38        340.75        12.71 o                         
  -8  -5  10         19.35         21.44         4.86 o                         
  -7  -5  10         12.80         15.82         3.65 o                         
  -6  -5  10          3.11         -0.02         2.18 o                         
  -5  -5  10        166.01        164.03         4.47 o                         
  -4  -5  10          0.76          0.85         1.73 o                         
  -3  -5  10        414.58        400.03         6.52 o                         
  -2  -5  10          5.52          5.36         1.65 o                         
  -1  -5  10        129.76        116.77         3.71 o                         
   0  -5  10          5.20          2.44         1.92 o                         
   1  -5  10         67.48         71.49         1.85 o                         
   2  -5  10         36.85         40.64         1.96 o                         
   3  -5  10        250.86        254.23         5.48 o                         
   4  -5  10         99.66         99.39         3.84 o                         
   5  -5  10        294.44        289.18         7.92 o                         
   6  -5  10          8.32         17.49         4.69 o                         
   7  -5  10        352.61        378.44        10.53 o                         
  -9  -4  10         50.75         51.56         6.07 o                         
  -8  -4  10         11.59         12.89         3.39 o                         
  -7  -4  10         16.08         20.59         4.00 o                         
  -6  -4  10        232.00        216.97         5.61 o                         
  -5  -4  10         40.01         37.85         3.65 o                         
  -4  -4  10        157.77        134.86         2.38 o                         
  -3  -4  10         11.92         18.06         2.06 o                         
  -2  -4  10          0.30         -1.37         1.37 o                         
  -1  -4  10        477.96        473.26         7.22 o                         
   0  -4  10         11.53         10.63         1.81 o                         
   1  -4  10         53.12         56.71         1.79 o                         
   2  -4  10        779.80        778.85         8.80 o                         
   3  -4  10        388.80        385.38         5.57 o                         
   4  -4  10         22.49         22.39         2.40 o                         
   5  -4  10         46.93         56.31         3.04 o                         
   6  -4  10          1.18         -1.54         2.45 o                         
   7  -4  10        111.21        118.21         6.58 o                         
   8  -4  10         12.46         15.86         3.93 o                         
  -9  -3  10          5.72          5.05         3.04 o                         
  -8  -3  10        245.72        266.94         8.36 o                         
  -7  -3  10         52.83         56.10         3.35 o                         
  -6  -3  10        115.61        119.27         4.26 o                         
  -5  -3  10        116.51        107.65         5.48 o                         
  -4  -3  10          2.17          3.84         1.15 o                         
  -3  -3  10          0.00         -1.45         1.83 o                         
  -2  -3  10        109.07         79.03         3.55 o                         
  -1  -3  10       1508.51       1391.57        17.05 o                         
   0  -3  10         81.26         80.30         2.97 o                         
   1  -3  10         13.71         16.03         1.13 o                         
   2  -3  10        352.96        332.57         4.56 o                         
   3  -3  10        347.73        342.37         4.79 o                         
   4  -3  10          0.04          1.77         1.84 o                         
   5  -3  10         55.36         54.74         3.05 o                         
   6  -3  10         20.73         19.79         2.60 o                         
   7  -3  10          2.71          4.95         2.58 o                         
   8  -3  10          1.55          0.82         3.87 o                         
  -9  -2  10          0.56          1.26         3.54 o                         
  -8  -2  10         13.88          7.69         2.90 o                         
  -7  -2  10        138.11        132.21         9.41 o                         
  -6  -2  10         23.95         28.02         2.53 o                         
  -5  -2  10          0.54          2.61         1.40 o                         
  -4  -2  10         16.49         23.68         1.54 o                         
  -3  -2  10        225.03        196.26         4.55 o                         
  -2  -2  10         29.12         27.21         2.14 o                         
  -1  -2  10        131.25        153.22         4.05 o                         
   0  -2  10        520.28        506.48         7.47 o                         
   1  -2  10         33.39         37.12         1.37 o                         
   2  -2  10        159.26        164.49         3.00 o                         
   3  -2  10          2.20          5.02         1.23 o                         
   4  -2  10         28.59         26.70         1.70 o                         
   5  -2  10          0.41          3.22         1.95 o                         
   6  -2  10          3.27          6.69         1.98 o                         
   7  -2  10         30.75         35.73         4.20 o                         
   8  -2  10         77.94         74.82         5.78 o                         
  -9  -1  10          3.23          5.08         3.34 o                         
  -8  -1  10         12.60         15.49         3.18 o                         
  -7  -1  10         20.81         17.58         3.01 o                         
  -6  -1  10        233.15        219.41         7.22 o                         
  -5  -1  10        129.02        136.76         3.89 o                         
  -4  -1  10         22.96         24.13         1.44 o                         
  -3  -1  10         35.78         41.34         1.45 o                         
  -2  -1  10        207.18        184.12         3.02 o                         
  -1  -1  10        620.51        582.03         8.98 o                         
   0  -1  10         11.03         11.81         0.97 o                         
   1  -1  10          3.34          4.74         1.11 o                         
   2  -1  10        807.68        851.30         8.31 o                         
   3  -1  10         47.52         40.36         1.93 o                         
   4  -1  10        470.81        448.16         6.80 o                         
   5  -1  10         51.44         53.70         3.53 o                         
   6  -1  10         71.79         67.45         6.27 o                         
   7  -1  10         19.49         23.53         4.05 o                         
   8  -1  10        217.90        191.68         9.10 o                         
  -9   0  10          0.14         -2.64         3.03 o                         
  -8   0  10         18.22         22.03         3.64 o                         
  -7   0  10         10.80          8.17         3.05 o                         
  -6   0  10        418.47        449.01        10.46 o                         
  -5   0  10          0.54         -0.61         1.41 o                         
  -4   0  10        170.39        166.25         3.54 o                         
  -3   0  10          1.31         -0.06         1.04 o                         
  -2   0  10        124.73        106.31         3.00 o                         
  -1   0  10         37.47         42.15         2.20 o                         
   0   0  10        755.01        788.30         8.76 o                         
   1   0  10          0.36         -0.77         0.77 o                         
   2   0  10        543.46        569.57         7.16 o                         
   3   0  10         54.84         52.24         2.08 o                         
   4   0  10        364.46        335.65         5.97 o                         
   5   0  10         12.29          9.77         2.37 o                         
   6   0  10        178.63        148.07         6.60 o                         
   7   0  10          2.97          3.34         3.32 o                         
   8   0  10        156.10        155.38        10.27 o                         
  -9   1  10         10.35          7.87         4.24 o                         
  -8   1  10         12.83         12.69         3.41 o                         
  -7   1  10         38.44         37.94         3.78 o                         
  -6   1  10        307.55        282.63         7.87 o                         
  -5   1  10         29.96         30.27         3.13 o                         
  -4   1  10          0.09         -0.45         1.15 o                         
  -3   1  10         53.90         60.79         2.35 o                         
  -2   1  10         26.92         24.09         1.28 o                         
  -1   1  10        544.51        520.45         5.69 o                         
   0   1  10          1.08         -0.93         0.93 o                         
   1   1  10          0.64          2.30         0.97 o                         
   2   1  10        141.64        157.92         2.96 o                         
   3   1  10         36.92         26.02         1.62 o                         
   4   1  10        152.27        146.14         4.93 o                         
   5   1  10         30.72         40.81         3.19 o                         
   6   1  10          1.45          2.00         3.27 o                         
   7   1  10        197.66        206.24         8.14 o                         
   8   1  10         46.93         45.07         4.87 o                         
  -9   2  10         30.34         38.65         4.51 o                         
  -8   2  10         32.99         31.00         3.99 o                         
  -7   2  10        112.42        105.80         6.26 o                         
  -6   2  10          0.13         -2.04         2.04 o                         
  -5   2  10          5.26          5.08         2.06 o                         
  -4   2  10          2.98          4.82         2.11 o                         
  -3   2  10        365.33        316.78         5.37 o                         
  -2   2  10        257.59        266.22         3.88 o                         
  -1   2  10        218.50        227.79         4.39 o                         
   0   2  10         70.37         80.70         1.93 o                         
   1   2  10        153.13        142.53         4.97 o                         
   2   2  10        202.71        203.14         4.43 o                         
   3   2  10          9.54         12.36         1.84 o                         
   4   2  10          4.26          6.90         2.36 o                         
   5   2  10          4.55          8.72         2.37 o                         
   6   2  10        131.67        128.39         6.20 o                         
   7   2  10          6.18          8.91         6.35 o                         
   8   2  10          0.84         -2.15         3.43 o                         
  -8   3  10         54.07         49.67         7.44 o                         
  -7   3  10        179.48        191.95         8.88 o                         
  -6   3  10        536.48        572.54        10.77 o                         
  -5   3  10          0.43         -0.34         2.04 o                         
  -4   3  10         53.73         41.75         2.28 o                         
  -3   3  10          0.30         -1.72         1.72 o                         
  -2   3  10         21.13         14.14         1.63 o                         
  -1   3  10         57.16         46.43         1.59 o                         
   0   3  10        200.96        212.02         4.56 o                         
   1   3  10         43.21         50.76         2.59 o                         
   2   3  10        615.61        602.81         8.94 o                         
   3   3  10         21.47         24.26         2.49 o                         
   4   3  10         28.06         30.69         3.06 o                         
   5   3  10         59.02         49.94         3.77 o                         
   6   3  10          3.99          6.60         3.18 o                         
   7   3  10        178.28        206.58         8.16 o                         
  -8   4  10        212.00        234.22         9.51 o                         
  -7   4  10        470.66        459.67        11.40 o                         
  -6   4  10          4.27          6.46         3.38 o                         
  -5   4  10        175.56        156.14         7.73 o                         
  -4   4  10        104.51         93.13         6.32 o                         
  -3   4  10        313.26        292.59         6.44 o                         
  -2   4  10          6.65          8.52         1.78 o                         
  -1   4  10         11.76          7.26         1.83 o                         
   0   4  10        180.31        166.76         4.45 o                         
   1   4  10         76.49         71.53         3.02 o                         
   2   4  10        130.25        130.11         5.55 o                         
   3   4  10         99.65         94.22         3.85 o                         
   4   4  10          8.46          5.91         3.74 o                         
   5   4  10         10.70          3.91         2.71 o                         
   6   4  10          0.72          1.06         3.16 o                         
   7   4  10        182.74        165.01         9.73 o                         
  -7   5  10         55.86         52.75         5.65 o                         
  -6   5  10          0.03         -3.38         3.38 o                         
  -5   5  10         43.86         50.89         5.60 o                         
  -4   5  10         19.57         16.29         6.73 o                         
  -3   5  10        100.13        101.65         4.16 o                         
  -2   5  10        141.41        134.02         3.85 o                         
  -1   5  10          3.71          3.47         1.78 o                         
   0   5  10         15.54         15.48         2.22 o                         
   1   5  10         42.60         41.05         3.23 o                         
   2   5  10         48.68         48.39         3.78 o                         
   3   5  10         90.66         86.83         4.45 o                         
   4   5  10         23.32         29.30         4.03 o                         
   5   5  10          0.47          0.42         5.59 o                         
   6   5  10         26.58         23.00         5.40 o                         
  -7   6  10         20.67         22.20         5.17 o                         
  -6   6  10         60.40         75.16         7.02 o                         
  -5   6  10          4.00          6.46         3.88 o                         
  -4   6  10         17.77         12.92         4.11 o                         
  -3   6  10         50.84         51.65         7.03 o                         
  -2   6  10        165.62        176.69         5.51 o                         
  -1   6  10        201.10        217.32        10.18 o                         
   0   6  10         40.75         41.63         4.25 o                         
   1   6  10         35.50         36.18         3.28 o                         
   2   6  10          0.60          2.89         3.06 o                         
   3   6  10        117.67        125.01         5.24 o                         
   4   6  10         36.98         40.58         4.48 o                         
   5   6  10         23.27         26.53         7.26 o                         
  -6   7  10         54.02         47.50        10.74 o                         
  -5   7  10         13.03         17.37         5.08 o                         
  -4   7  10          7.56          4.93         7.11 o                         
  -3   7  10          4.79          8.67         4.23 o                         
  -2   7  10          0.31         -2.46         3.47 o                         
  -1   7  10          1.97         -0.45         4.84 o                         
   0   7  10        251.41        251.88        15.13 o                         
   1   7  10          7.08          9.03         2.63 o                         
   2   7  10          0.90         -2.49         2.49 o                         
   3   7  10        160.35        171.77         6.13 o                         
   4   7  10        176.11        181.18        11.68 o                         
  -4   8  10        137.37        157.90        10.21 o                         
  -3   8  10          4.18         -1.20         3.33 o                         
  -2   8  10         43.50         42.72         7.41 o                         
  -1   8  10        247.09        244.32        16.19 o                         
   0   8  10          0.00          6.27         3.89 o                         
   1   8  10         18.31         24.71         4.22 o                         
   2   8  10          8.84          7.56         4.92 o                         
   3   8  10        166.74        172.32         9.98 o                         
  -2 -10  11          0.13          0.61         5.29 o                         
  -1 -10  11         32.94         27.38         8.93 o                         
   0 -10  11         76.25         94.40        11.65 o                         
   1 -10  11         19.76         19.97         8.17 o                         
  -4  -9  11          0.00          2.32         3.93 o                         
  -3  -9  11         75.37         58.85         9.08 o                         
  -2  -9  11        141.57        166.56        13.31 o                         
  -1  -9  11          8.93         12.25         5.60 o                         
   0  -9  11         91.75         90.77         9.83 o                         
   1  -9  11          3.90          5.50         2.86 o                         
   2  -9  11          2.26          0.66         2.82 o                         
   3  -9  11         15.55          7.64         9.08 o                         
  -5  -8  11         12.64         17.02         4.60 o                         
  -4  -8  11          1.78          7.24         4.06 o                         
  -3  -8  11         20.12         25.39         7.87 o                         
  -2  -8  11         71.61         54.92         8.62 o                         
  -1  -8  11         13.82         17.25         6.81 o                         
   0  -8  11         42.33         46.14         8.32 o                         
   1  -8  11         14.90         17.18         2.31 o                         
   2  -8  11         12.13         12.84         2.82 o                         
   3  -8  11          1.31          0.56         2.75 o                         
   4  -8  11          1.18         -1.17         2.80 o                         
   5  -8  11          5.06          9.33         3.34 o                         
  -6  -7  11         51.50         61.05         6.10 o                         
  -5  -7  11         13.56         20.01         3.92 o                         
  -4  -7  11         21.85         27.01         3.39 o                         
  -3  -7  11          0.01          3.54         3.63 o                         
  -2  -7  11         29.05         35.60         3.47 o                         
  -1  -7  11         39.48         43.23         3.68 o                         
   0  -7  11        228.67        216.43         8.81 o                         
   1  -7  11        685.70        643.54        12.59 o                         
   2  -7  11        105.75        105.48         4.54 o                         
   3  -7  11         43.97         48.63         3.62 o                         
   4  -7  11        173.17        184.62         6.73 o                         
   5  -7  11        383.80        418.50        10.72 o                         
  -7  -6  11         32.80         27.42         4.22 o                         
  -6  -6  11         81.98         93.44         6.73 o                         
  -5  -6  11         31.67         40.77         4.91 o                         
  -4  -6  11         16.18         13.65         2.46 o                         
  -3  -6  11         41.48         40.57         3.04 o                         
  -2  -6  11         82.92         78.83         3.83 o                         
  -1  -6  11         90.18         87.43         4.13 o                         
   0  -6  11          1.43          3.97         2.57 o                         
   1  -6  11         63.69         57.09         5.36 o                         
   2  -6  11          0.03          1.44         1.76 o                         
   3  -6  11         54.92         52.44         3.56 o                         
   4  -6  11         20.52         25.58         3.45 o                         
   5  -6  11         10.50         13.92         3.26 o                         
   6  -6  11         31.22         47.19         4.57 o                         
  -7  -5  11        153.70        162.70         5.33 o                         
  -6  -5  11          2.11          3.72         1.82 o                         
  -5  -5  11        106.87        104.14         6.69 o                         
  -4  -5  11          8.85          8.55         2.16 o                         
  -3  -5  11        217.46        209.68         5.82 o                         
  -2  -5  11         75.96         76.24         3.37 o                         
  -1  -5  11          1.48          2.36         1.85 o                         
   0  -5  11         11.87          7.04         1.79 o                         
   1  -5  11         68.51         70.54         3.19 o                         
   2  -5  11         73.95         68.93         2.65 o                         
   3  -5  11         97.54         98.46         3.59 o                         
   4  -5  11          0.03         -2.27         2.27 o                         
   5  -5  11          5.88          3.62         2.89 o                         
   6  -5  11         25.86         21.72         7.04 o                         
   7  -5  11        244.05        266.78        10.97 o                         
  -8  -4  11        201.08        205.72         7.45 o                         
  -7  -4  11        261.05        264.57         8.02 o                         
  -6  -4  11          4.18          3.66         1.79 o                         
  -5  -4  11        133.54        132.06         3.61 o                         
  -4  -4  11         58.97         56.83         3.04 o                         
  -3  -4  11        323.83        303.36         5.27 o                         
  -2  -4  11         31.65         22.95         2.08 o                         
  -1  -4  11         35.52         28.55         3.97 o                         
   0  -4  11        269.13        254.76         5.02 o                         
   1  -4  11          2.84          2.35         1.66 o                         
   2  -4  11        132.40        138.71         3.23 o                         
   3  -4  11          1.87          4.38         1.75 o                         
   4  -4  11          0.20         -0.79         1.94 o                         
   5  -4  11          8.87          9.01         2.26 o                         
   6  -4  11         23.46         21.54         3.58 o                         
   7  -4  11        233.66        260.87         8.74 o                         
  -8  -3  11         30.22         24.62         3.50 o                         
  -7  -3  11        200.43        212.88         6.74 o                         
  -6  -3  11        509.77        533.22        17.95 o                         
  -5  -3  11          3.15          1.28         1.66 o                         
  -4  -3  11         43.47         37.39         3.36 o                         
  -3  -3  11          9.29          9.39         1.88 o                         
  -2  -3  11         21.93         23.15         2.07 o                         
  -1  -3  11         13.17         15.05         1.95 o                         
   0  -3  11        214.53        228.62         4.77 o                         
   1  -3  11        169.14        159.82         4.00 o                         
   2  -3  11         57.74         55.90         2.28 o                         
   3  -3  11          4.98         10.24         2.08 o                         
   4  -3  11         66.76         65.04         3.12 o                         
   5  -3  11          0.10          3.43         2.04 o                         
   6  -3  11         20.55         25.37         3.54 o                         
   7  -3  11        181.09        195.91         7.95 o                         
  -8  -2  11         72.68         80.56         5.10 o                         
  -7  -2  11         28.27         29.49         3.37 o                         
  -6  -2  11         14.61         12.99         2.78 o                         
  -5  -2  11          3.97          2.72         2.79 o                         
  -4  -2  11         19.08         14.59         1.96 o                         
  -3  -2  11         57.73         46.89         2.48 o                         
  -2  -2  11        157.62        165.66         4.30 o                         
  -1  -2  11         33.06         30.94         2.40 o                         
   0  -2  11          1.73          0.18         1.61 o                         
   1  -2  11          4.72          1.33         1.10 o                         
   2  -2  11        402.80        390.02         5.74 o                         
   3  -2  11         19.96         23.07         2.10 o                         
   4  -2  11         52.40         61.21         2.93 o                         
   5  -2  11        202.54        214.69         7.39 o                         
   6  -2  11          7.43         13.17         3.54 o                         
   7  -2  11         10.11          8.61         3.56 o                         
  -8  -1  11          0.00          2.18         3.08 o                         
  -7  -1  11          0.14          1.36         2.46 o                         
  -6  -1  11         10.22          8.96         2.56 o                         
  -5  -1  11          5.36          6.27         2.26 o                         
  -4  -1  11         59.15         59.89         2.19 o                         
  -3  -1  11        158.21        152.47         3.66 o                         
  -2  -1  11          0.20          2.18         1.60 o                         
  -1  -1  11          1.23          1.16         1.51 o                         
   0  -1  11         26.02         27.49         1.97 o                         
   1  -1  11         39.72         38.46         1.67 o                         
   2  -1  11        298.84        271.51         4.81 o                         
   3  -1  11          4.65          3.63         1.93 o                         
   4  -1  11         93.92         90.58         5.03 o                         
   5  -1  11         60.35         72.63         4.60 o                         
   6  -1  11          1.18         -2.83         2.83 o                         
   7  -1  11          0.01         -0.60         3.32 o                         
  -8   0  11         19.40         24.99         3.68 o                         
  -7   0  11          0.48          2.37         4.41 o                         
  -6   0  11         84.37         98.08         4.89 o                         
  -5   0  11          5.41          5.51         2.41 o                         
  -4   0  11         79.30         93.39         2.95 o                         
  -3   0  11          0.85          0.98         1.26 o                         
  -2   0  11          2.26          2.23         1.05 o                         
  -1   0  11          2.27          2.16         1.08 o                         
   0   0  11          0.06         -0.78         1.16 o                         
   1   0  11          3.82          1.29         1.62 o                         
   2   0  11        665.53        637.63         9.27 o                         
   3   0  11          0.08          3.28         2.68 o                         
   4   0  11          0.02          0.65         2.16 o                         
   5   0  11         20.59         27.36         3.71 o                         
   6   0  11         14.66         11.64         3.60 o                         
   7   0  11          2.28          1.05         3.31 o                         
  -8   1  11          5.16          4.18         3.31 o                         
  -7   1  11         14.71         18.21         3.15 o                         
  -6   1  11          0.26         -2.48         2.48 o                         
  -5   1  11          6.75          7.21         2.68 o                         
  -4   1  11         28.13         33.54         3.56 o                         
  -3   1  11        221.05        221.72         5.09 o                         
  -2   1  11         22.49         22.92         2.69 o                         
  -1   1  11         24.62         22.63         1.73 o                         
   0   1  11         15.27         16.37         1.57 o                         
   1   1  11        219.62        207.88         4.47 o                         
   2   1  11        104.21         94.00         3.53 o                         
   3   1  11         17.48         20.82         3.11 o                         
   4   1  11         11.61         13.51         2.54 o                         
   5   1  11        260.79        292.89         8.56 o                         
   6   1  11          5.67          4.51         3.25 o                         
   7   1  11         62.25         61.14         5.28 o                         
  -8   2  11         29.70         32.10         4.27 o                         
  -7   2  11          0.28         -0.58         3.96 o                         
  -6   2  11         53.11         60.98         3.70 o                         
  -5   2  11          6.74          3.54         2.25 o                         
  -4   2  11         38.37         46.85         8.47 o                         
  -3   2  11        133.23        123.07         3.51 o                         
  -2   2  11         47.25         48.20         3.48 o                         
  -1   2  11          3.34          3.46         1.94 o                         
   0   2  11        131.55        122.32         3.55 o                         
   1   2  11        242.57        264.10         5.28 o                         
   2   2  11        241.52        237.91         6.15 o                         
   3   2  11         35.43         40.46         3.28 o                         
   4   2  11         26.95         23.77         3.19 o                         
   5   2  11          2.61          2.92         2.72 o                         
   6   2  11          9.79         14.93         3.46 o                         
   7   2  11         45.01         50.17         5.36 o                         
  -7   3  11         55.97         63.50         4.81 o                         
  -6   3  11        106.75        116.54         5.74 o                         
  -5   3  11          5.24          6.38         3.48 o                         
  -4   3  11          0.14          0.70         3.63 o                         
  -3   3  11         68.77         61.59         3.62 o                         
  -2   3  11         33.06         26.72         3.21 o                         
  -1   3  11        231.77        208.43         5.52 o                         
   0   3  11          1.48          7.31         2.26 o                         
   1   3  11        329.08        311.05         6.40 o                         
   2   3  11         22.94         25.46         2.74 o                         
   3   3  11        258.36        264.31         7.97 o                         
   4   3  11          5.04          3.43         3.13 o                         
   5   3  11         77.03         70.17         5.18 o                         
   6   3  11         62.91         71.39         6.42 o                         
  -7   4  11         24.42         38.83         4.38 o                         
  -6   4  11         94.36        109.72        11.57 o                         
  -5   4  11          2.63          2.46         3.44 o                         
  -4   4  11         36.47         31.63         4.43 o                         
  -3   4  11         25.89         25.93         4.17 o                         
  -2   4  11        112.31         96.30         5.94 o                         
  -1   4  11         28.44         29.48         2.76 o                         
   0   4  11         13.49         12.68         2.23 o                         
   1   4  11        163.14        160.28         5.38 o                         
   2   4  11         12.05          8.76         2.63 o                         
   3   4  11          0.57          3.37         3.09 o                         
   4   4  11          1.32         -3.03         3.03 o                         
   5   4  11        392.02        417.06        11.20 o                         
   6   4  11         71.62         83.38         6.04 o                         
  -6   5  11        113.95        116.87         7.91 o                         
  -5   5  11          0.03          3.47         3.83 o                         
  -4   5  11          3.61          4.37         3.86 o                         
  -3   5  11          0.09          4.96         3.56 o                         
  -2   5  11        147.49        138.22         9.78 o                         
  -1   5  11         35.91         34.32         3.06 o                         
   0   5  11         55.22         47.45         3.87 o                         
   1   5  11         44.95         46.75         3.51 o                         
   2   5  11          0.37         -2.41         2.41 o                         
   3   5  11          5.32          3.30         3.13 o                         
   4   5  11         16.39         16.61         3.60 o                         
   5   5  11        412.19        436.17        11.76 o                         
  -5   6  11         25.56         14.01         5.06 o                         
  -4   6  11          5.07          4.57         4.28 o                         
  -3   6  11         59.05         53.98         5.81 o                         
  -2   6  11         15.53         15.35         4.29 o                         
  -1   6  11          9.32          3.03         6.35 o                         
   0   6  11         35.99         40.14         7.41 o                         
   1   6  11          0.21          5.69         2.53 o                         
   2   6  11          1.12          3.96         2.72 o                         
   3   6  11         15.12         14.64         3.73 o                         
   4   6  11          0.40         -0.88         3.04 o                         
  -4   7  11         10.01          8.44         4.76 o                         
  -3   7  11         81.36         77.68        12.25 o                         
  -2   7  11        103.54        104.66         7.62 o                         
  -1   7  11         15.55         15.13         7.26 o                         
   0   7  11          0.71          9.80         4.99 o                         
   1   7  11        160.43        175.39         8.65 o                         
   2   7  11        265.37        275.13         9.37 o                         
  -2  -9  12          3.02         -2.57         6.81 o                         
  -1  -9  12         78.41         82.60         9.83 o                         
   0  -9  12         71.70         72.46         9.38 o                         
   1  -9  12          6.11          0.91         5.75 o                         
  -4  -8  12        266.20        296.88        11.22 o                         
  -3  -8  12          7.62          3.18         6.35 o                         
  -2  -8  12         41.54         38.58         7.87 o                         
  -1  -8  12        202.95        196.67        14.07 o                         
   0  -8  12          0.14         -6.20         6.20 o                         
   1  -8  12          5.89         -6.05         6.05 o                         
   2  -8  12          2.68         -0.97         4.14 o                         
   3  -8  12         85.69         99.86         9.68 o                         
  -5  -7  12          3.38          3.91         3.27 o                         
  -4  -7  12         24.30         26.98         8.24 o                         
  -3  -7  12         34.71         42.36         7.56 o                         
  -2  -7  12          1.07         -4.39         4.99 o                         
  -1  -7  12         80.16         74.63         5.78 o                         
   0  -7  12        325.55        338.53        16.04 o                         
   1  -7  12         95.16         93.59         6.70 o                         
   2  -7  12          0.11          1.17         3.99 o                         
   3  -7  12         45.46         47.05         7.56 o                         
   4  -7  12        137.75        130.73         6.00 o                         
  -6  -6  12          6.54          9.18         6.14 o                         
  -5  -6  12          1.90          5.77         3.45 o                         
  -4  -6  12         13.11         12.97         3.59 o                         
  -3  -6  12          0.43          1.79         3.30 o                         
  -2  -6  12        220.27        221.28         8.75 o                         
  -1  -6  12        119.88        134.21         5.81 o                         
   0  -6  12          5.29          3.42         2.77 o                         
   1  -6  12         15.59         14.71         3.28 o                         
   2  -6  12         67.73         68.83         8.32 o                         
   3  -6  12         67.94         75.55         4.17 o                         
   4  -6  12          0.00          2.62         2.62 o                         
   5  -6  12        295.86        307.37         8.97 o                         
  -6  -5  12        113.43        128.32         9.88 o                         
  -5  -5  12         13.74         21.64         3.60 o                         
  -4  -5  12         49.03         55.49         3.77 o                         
  -3  -5  12          3.25          4.13         2.77 o                         
  -2  -5  12        108.50        103.12         4.07 o                         
  -1  -5  12         27.29         17.88         2.69 o                         
   0  -5  12          7.71          7.43         2.24 o                         
   1  -5  12        221.11        211.78         6.86 o                         
   2  -5  12          5.96          0.98         3.02 o                         
   3  -5  12         22.05         20.22         2.66 o                         
   4  -5  12          1.21          4.82         2.71 o                         
   5  -5  12        535.53        560.56        12.85 o                         
  -7  -4  12         45.65         59.43         6.87 o                         
  -6  -4  12         88.57        110.25         7.85 o                         
  -5  -4  12         57.70         57.15         4.37 o                         
  -4  -4  12         66.10         71.22         4.92 o                         
  -3  -4  12          7.34          6.07         2.44 o                         
  -2  -4  12         51.77         43.93         2.70 o                         
  -1  -4  12          2.53          1.13         1.83 o                         
   0  -4  12         10.03          8.21         2.20 o                         
   1  -4  12        138.42        143.53         4.31 o                         
   2  -4  12          3.21          0.12         2.49 o                         
   3  -4  12         41.85         46.69         2.83 o                         
   4  -4  12          4.92          5.52         2.63 o                         
   5  -4  12        192.68        190.35         9.57 o                         
   6  -4  12         98.51        111.16         6.12 o                         
  -7  -3  12        160.67        177.42         9.45 o                         
  -6  -3  12         17.67         24.88        10.89 o                         
  -5  -3  12         21.21         25.19         3.38 o                         
  -4  -3  12         59.44         49.48         3.41 o                         
  -3  -3  12        309.76        297.22         8.04 o                         
  -2  -3  12         63.08         52.66         2.77 o                         
  -1  -3  12          0.59         -1.43         1.72 o                         
   0  -3  12          0.65         -1.46         1.59 o                         
   1  -3  12        204.11        192.36         4.91 o                         
   2  -3  12          8.50         11.83         1.93 o                         
   3  -3  12        259.75        270.78         6.38 o                         
   4  -3  12          0.20          1.62         3.09 o                         
   5  -3  12          5.38          2.73         5.56 o                         
   6  -3  12          6.44         10.65         3.87 o                         
  -7  -2  12          0.05         -2.10         2.34 o                         
  -6  -2  12         39.48         40.37         5.10 o                         
  -5  -2  12         19.71         15.28         4.76 o                         
  -4  -2  12          4.94          4.26         2.31 o                         
  -3  -2  12        656.69        632.59        11.09 o                         
  -2  -2  12         96.51         96.64         4.06 o
[truncated: 22,843 more chars]
